# Supplementary material for: Metabolic and immune consequences of antibiotic related microbiome alterations during first-line tuberculosis treatment in Bamako, Mali
Source: Front Immunol. 2025 May 14;16:1561459. doi: 10.3389/fimmu.2025.1561459 (PMC12116645; doi:10.3389/fimmu.2025.1561459)
Supplement: Supplementary file 2 [file Table2.xlsx]

## Sheet: stats_taxa_wilcoxon
Taxa	stats_Healthy_vs_TB_M0	P_Healthy_vs_TB_M0	FDR_Healthy_vs_TB_M0	Enriched_Healthy_vs_TB_M0	Fold_change_Healthy_vs_TB_M0	stats_Healthy_vs_TB_M2	P_Healthy_vs_TB_M2	FDR_Healthy_vs_TB_M2	Enriched_Healthy_vs_TB_M2	Fold_change_Healthy_vs_TB_M2	stats_Healthy_vs_TB_M6	P_Healthy_vs_TB_M6	FDR_Healthy_vs_TB_M6	Enriched_Healthy_vs_TB_M6	Fold_change_Healthy_vs_TB_M6	stats_Healthy_vs_TB_M15	P_Healthy_vs_TB_M15	FDR_Healthy_vs_TB_M15	Enriched_Healthy_vs_TB_M15	Fold_change_Healthy_vs_TB_M15	stats_TB_time_lme	P_TB_time_lme	FDR_TB_time_lme	association with time	taxonomic level
d__Archaea	421	0.00553034	0.0159669	Healthy	0.644715	531	7.08491124248361e-06	0.000455381	Healthy	0.22441	407	0.0322989	0.11551	Healthy	0.854503	379	0.0282008	0.125128	Healthy	0.37788	-0.343105	0.732594	0.888236	negative	1
d__Archaea--p__Candidatus_Korarchaeota	356.5	0.0652048	0.0878156	Healthy	0.439044	330.5	0.684104	0.696124	TB_M2	1.00425	301.5	0.981824	0.988585	Healthy	0.853647	240	0.412444	0.732455	TB_M15	1.22999	1.04277	0.300801	0.61383	positive	2
d__Archaea--p__Candidatus_Korarchaeota--c__--o__--f__--g__Candidatus_Korarchaeum	356.5	0.0652048	0.0878156	Healthy	0.439044	330.5	0.684104	0.696124	TB_M2	1.00425	301.5	0.981824	0.988585	Healthy	0.853647	240	0.412444	0.732455	TB_M15	1.22999	1.04277	0.300801	0.61383	positive	6
d__Archaea--p__Candidatus_Korarchaeota--c__--o__--f__--g__Candidatus_Korarchaeum--s__Candidatus_Korarchaeum_cryptofilum	356.5	0.0652048	0.0878156	Healthy	0.439044	330.5	0.684104	0.696124	TB_M2	1.00425	301.5	0.981824	0.988585	Healthy	0.853647	240	0.412444	0.732455	TB_M15	1.22999	1.04277	0.300801	0.61383	positive	7
d__Archaea--p__Crenarchaeota	423	0.00482331	0.014798	Healthy	0.369713	459	0.0038119	0.0112218	Healthy	0.409204	392	0.0669427	0.179527	Healthy	0.436186	376	0.0333185	0.143164	Healthy	0.374564	-0.0982619	0.922018	0.979465	negative	2
d__Archaea--p__Crenarchaeota--c__Thermoprotei	423	0.00482331	0.014798	Healthy	0.369713	459	0.0038119	0.0112218	Healthy	0.409204	392	0.0669427	0.179527	Healthy	0.436186	376	0.0333185	0.143164	Healthy	0.374564	-0.0982619	0.922018	0.979465	negative	3
d__Archaea--p__Crenarchaeota--c__Thermoprotei--o__Acidilobales	386.5	0.0416906	0.0626216	Healthy	0.0850732	466	0.0025142	0.00874996	Healthy	0.0799468	458	0.00129226	0.0199431	Healthy	0.139166	380	0.0273699	0.122745	Healthy	0.0579184	-0.365372	0.715985	0.881084	negative	4
d__Archaea--p__Crenarchaeota--c__Thermoprotei--o__Acidilobales--f__Caldisphaeraceae	349	0.203669	0.231853	Healthy	0.0790848	418	0.0359022	0.0528497	Healthy	0.078668	430	0.00661577	0.0450473	Healthy	0.136147	376	0.0300606	0.131484	Healthy	0.0445256	-0.510222	0.611573	0.824974	negative	5
d__Archaea--p__Crenarchaeota--c__Thermoprotei--o__Acidilobales--f__Caldisphaeraceae--g__Caldisphaera	349	0.203669	0.231853	Healthy	0.0790848	418	0.0359022	0.0528497	Healthy	0.078668	430	0.00661577	0.0450473	Healthy	0.136147	376	0.0300606	0.131484	Healthy	0.0445256	-0.510222	0.611573	0.824974	negative	6
d__Archaea--p__Crenarchaeota--c__Thermoprotei--o__Acidilobales--f__Caldisphaeraceae--g__Caldisphaera--s__Caldisphaera_lagunensis	349	0.203669	0.231853	Healthy	0.0790848	418	0.0359022	0.0528497	Healthy	0.078668	430	0.00661577	0.0450473	Healthy	0.136147	376	0.0300606	0.131484	Healthy	0.0445256	-0.510222	0.611573	0.824974	negative	7
d__Archaea--p__Crenarchaeota--c__Thermoprotei--o__Desulfurococcales	400	0.021429	0.0385088	TB_M0	1.24513	479	0.00121764	0.00555298	Healthy	0.431311	404	0.0384029	0.129091	Healthy	0.7094	289	0.792163	0.94523	Healthy	0.942227	-0.03873	0.969221	0.991742	negative	4
d__Archaea--p__Crenarchaeota--c__Thermoprotei--o__Desulfurococcales--f__Desulfurococcaceae	399	0.0226249	0.0402492	TB_M0	1.03254	465	0.00303869	0.00985348	Healthy	0.465285	383	0.0988568	0.227633	Healthy	0.8643	293	0.72793	0.918828	Healthy	0.954687	0.337869	0.736518	0.888236	positive	5
d__Archaea--p__Crenarchaeota--c__Thermoprotei--o__Desulfurococcales--f__Desulfurococcaceae--g__Desulfurococcus	377	0.0530922	0.0755905	Healthy	0.564745	475	0.000436654	0.00298015	Healthy	0.0902851	425	0.00636351	0.0435833	Healthy	0.314243	332	0.226276	0.540329	Healthy	0.434448	0.217912	0.82816	0.93009	positive	6
d__Archaea--p__Crenarchaeota--c__Thermoprotei--o__Desulfurococcales--f__Desulfurococcaceae--g__Desulfurococcus--s__Desulfurococcus_amylolyticus	390	0.0239271	0.0418054	Healthy	0.569175	490	7.84875010764246e-05	0.00115928	Healthy	0.0697945	426	0.00595311	0.0424236	Healthy	0.315932	332	0.224113	0.536039	Healthy	0.444635	0.274347	0.784662	0.90935	positive	7
d__Archaea--p__Crenarchaeota--c__Thermoprotei--o__Desulfurococcales--f__Desulfurococcaceae--g__Ignicoccus	330.5	0.319246	0.346433	Healthy	0.891428	353.5	0.368612	0.389735	Healthy	0.642294	262.5	0.430898	0.565376	TB_M6	1.69037	227.5	0.280945	0.602261	TB_M15	2.21475	1.90615	0.0609208	0.295216	positive	6
d__Archaea--p__Crenarchaeota--c__Thermoprotei--o__Desulfurococcales--f__Desulfurococcaceae--g__Ignicoccus--s__Ignicoccus_hospitalis	306.5	0.625494	0.64286	TB_M0	1.10617	334	0.588311	0.603372	Healthy	0.720444	320	0.605329	0.7067	Healthy	0.77363	216	0.147763	0.41385	TB_M15	3.77212	2.05502	0.0437793	0.251802	positive	7
d__Archaea--p__Crenarchaeota--c__Thermoprotei--o__Desulfurococcales--f__Desulfurococcaceae--g__Ignicoccus--s__Ignicoccus_islandicus	302	0.68271	0.697619	Healthy	0.760276	324.5	0.738735	0.74872	Healthy	0.594566	249.5	0.220465	0.369193	TB_M6	2.25025	208.5	0.0974395	0.307682	TB_M15	1.26362	0.792597	0.43081	0.718099	positive	7
d__Archaea--p__Crenarchaeota--c__Thermoprotei--o__Desulfurococcales--f__Desulfurococcaceae--g__Staphylothermus	399	0.0213736	0.0385088	TB_M0	1.08332	418.5	0.0374146	0.054478	Healthy	0.810095	354.5	0.27661	0.42824	TB_M6	1.23929	337.5	0.192096	0.487506	Healthy	0.984732	-0.184275	0.854354	0.944636	negative	6
d__Archaea--p__Crenarchaeota--c__Thermoprotei--o__Desulfurococcales--f__Desulfurococcaceae--g__Staphylothermus--s__Staphylothermus_hellenicus	324	0.42482	0.44957	TB_M0	2.92165	368	0.229693	0.251823	TB_M2	2.00209	370	0.107765	0.238504	TB_M6	1.9186	333	0.175772	0.46407	Healthy	0.760403	-1.15168	0.253545	0.577935	negative	7
d__Archaea--p__Crenarchaeota--c__Thermoprotei--o__Desulfurococcales--f__Desulfurococcaceae--g__Staphylothermus--s__Staphylothermus_marinus	380	0.0525793	0.0749175	Healthy	0.594511	414	0.0405452	0.0577286	Healthy	0.539143	356	0.254912	0.405157	TB_M6	1.0989	333	0.221575	0.533678	TB_M15	1.13036	1.35417	0.180233	0.509266	positive	7
d__Archaea--p__Crenarchaeota--c__Thermoprotei--o__Desulfurococcales--f__Desulfurococcaceae--g__Thermogladius	295	0.86402	0.870269	TB_M0	1.33314	331	0.641389	0.655167	Healthy	0.771563	317.5	0.661649	0.751745	Healthy	0.967917	152	0.00515797	0.0331107	TB_M15	2.66319	2.08984	0.0404316	0.242299	positive	6
d__Archaea--p__Crenarchaeota--c__Thermoprotei--o__Desulfurococcales--f__Desulfurococcaceae--g__Thermogladius--s__Thermogladius_calderae	295	0.86402	0.870269	TB_M0	1.33314	331	0.641389	0.655167	Healthy	0.771563	317.5	0.661649	0.751745	Healthy	0.967917	152	0.00515797	0.0331107	TB_M15	2.66319	2.08984	0.0404316	0.242299	positive	7
d__Archaea--p__Crenarchaeota--c__Thermoprotei--o__Desulfurococcales--f__Desulfurococcaceae--g__Thermosphaera	265	0.572342	0.592291	TB_M0	3.9996	353	0.26031	0.282425	Healthy	0.117442	338	0.266781	0.417555	Healthy	0.999352	232	0.273007	0.592779	TB_M15	1.52026	-0.422732	0.673844	0.861734	negative	6
d__Archaea--p__Crenarchaeota--c__Thermoprotei--o__Desulfurococcales--f__Desulfurococcaceae--g__Thermosphaera--s__Thermosphaera_aggregans	265	0.572342	0.592291	TB_M0	3.9996	353	0.26031	0.282425	Healthy	0.117442	338	0.266781	0.417555	Healthy	0.999352	232	0.273007	0.592779	TB_M15	1.52026	-0.422732	0.673844	0.861734	negative	7
d__Archaea--p__Crenarchaeota--c__Thermoprotei--o__Desulfurococcales--f__Pyrodictiaceae	360	0.115037	0.14074	TB_M0	1.80587	401	0.0684413	0.0883303	Healthy	0.341699	395	0.0424186	0.136322	Healthy	0.300834	285	0.852302	0.96694	Healthy	0.909364	-0.363871	0.7171	0.881511	negative	5
d__Archaea--p__Crenarchaeota--c__Thermoprotei--o__Desulfurococcales--f__Pyrodictiaceae--g__Pyrodictium	337	0.223589	0.251446	TB_M0	3.39234	342	0.511626	0.52871	Healthy	0.195644	365	0.105678	0.237462	Healthy	0.236506	266.5	0.82925	0.962792	Healthy	0.760487	-0.680947	0.498252	0.756758	negative	6
d__Archaea--p__Crenarchaeota--c__Thermoprotei--o__Desulfurococcales--f__Pyrodictiaceae--g__Pyrodictium--s__Pyrodictium_delaneyi	337	0.223589	0.251446	TB_M0	3.39234	342	0.511626	0.52871	Healthy	0.195644	365	0.105678	0.237462	Healthy	0.236506	266.5	0.82925	0.962792	Healthy	0.760487	-0.680947	0.498252	0.756758	negative	7
d__Archaea--p__Crenarchaeota--c__Thermoprotei--o__Desulfurococcales--f__Pyrodictiaceae--g__Pyrolobus	373	0.0415317	0.0624267	Healthy	0.653891	403	0.0407907	0.0580499	Healthy	0.527021	394	0.0277133	0.106431	Healthy	0.350027	279	0.954848	0.989974	TB_M15	1.16316	0.974512	0.333308	0.640446	positive	6
d__Archaea--p__Crenarchaeota--c__Thermoprotei--o__Desulfurococcales--f__Pyrodictiaceae--g__Pyrolobus--s__Pyrolobus_fumarii	373	0.0415317	0.0624267	Healthy	0.653891	403	0.0407907	0.0580499	Healthy	0.527021	394	0.0277133	0.106431	Healthy	0.350027	279	0.954848	0.989974	TB_M15	1.16316	0.974512	0.333308	0.640446	positive	7
d__Archaea--p__Crenarchaeota--c__Thermoprotei--o__Sulfolobales	454	0.000643357	0.00554394	Healthy	0.204383	483	0.000929122	0.00466141	Healthy	0.314981	398	0.0505752	0.151777	Healthy	0.320337	452	9.80057894241704e-05	0.00191685	Healthy	0.125827	-1.02924	0.307067	0.619322	negative	4
d__Archaea--p__Crenarchaeota--c__Thermoprotei--o__Sulfolobales--f__Sulfolobaceae	454	0.000643357	0.00554394	Healthy	0.204383	483	0.000929122	0.00466141	Healthy	0.314981	398	0.0505752	0.151777	Healthy	0.320337	452	9.80057894241704e-05	0.00191685	Healthy	0.125827	-1.02924	0.307067	0.619322	negative	5
d__Archaea--p__Crenarchaeota--c__Thermoprotei--o__Sulfolobales--f__Sulfolobaceae--g__Acidianus	416	0.00846318	0.0210018	Healthy	0.213199	476	0.00145208	0.00614115	Healthy	0.369148	393	0.0639328	0.174953	Healthy	0.340577	401	0.00804198	0.0477075	Healthy	0.0973392	-0.820372	0.414913	0.705628	negative	6
d__Archaea--p__Crenarchaeota--c__Thermoprotei--o__Sulfolobales--f__Sulfolobaceae--g__Acidianus--s__Acidianus_brierleyi	436	0.00186408	0.00881944	Healthy	0.135617	498.5	0.000159402	0.00170385	Healthy	0.0549689	449	0.00221091	0.0249164	Healthy	0.162615	392.5	0.0127991	0.0679829	Healthy	0.139231	0.547004	0.586194	0.810746	positive	7
d__Archaea--p__Crenarchaeota--c__Thermoprotei--o__Sulfolobales--f__Sulfolobaceae--g__Acidianus--s__Acidianus_hospitalis	400	0.0186848	0.0350392	Healthy	0.211658	440	0.0100879	0.0210055	Healthy	0.390727	407.5	0.0281675	0.107892	Healthy	0.407757	366.5	0.0534383	0.201719	Healthy	0.223742	-0.312017	0.755996	0.895287	negative	7
d__Archaea--p__Crenarchaeota--c__Thermoprotei--o__Sulfolobales--f__Sulfolobaceae--g__Acidianus--s__Acidianus_sulfidivorans	368	0.0935785	0.117682	Healthy	0.244113	428.5	0.0199067	0.0342151	Healthy	0.489936	348	0.33184	0.481013	Healthy	0.400299	361	0.0654368	0.23277	Healthy	0.0607764	-0.898837	0.371959	0.671892	negative	7
d__Archaea--p__Crenarchaeota--c__Thermoprotei--o__Sulfolobales--f__Sulfolobaceae--g__Metallosphaera	342.5	0.264419	0.292526	Healthy	0.775423	394	0.108644	0.130217	TB_M2	1.47111	348	0.337586	0.484907	TB_M6	2.85885	324	0.310396	0.632692	Healthy	0.914637	-0.100427	0.920305	0.979465	negative	6
d__Archaea--p__Crenarchaeota--c__Thermoprotei--o__Sulfolobales--f__Sulfolobaceae--g__Metallosphaera--s__Metallosphaera_cuprina	199	0.054931	0.0774757	TB_M0	1.07696	301	0.809148	0.816688	TB_M2	1.68867	288	0.790143	0.850018	Healthy	0.547526	277	0.990295	0.996705	Healthy	0.287082	-2.15072	0.0351098	0.226915	negative	7
d__Archaea--p__Crenarchaeota--c__Thermoprotei--o__Sulfolobales--f__Sulfolobaceae--g__Metallosphaera--s__Metallosphaera_sedula	365	0.0854652	0.109145	Healthy	0.450405	406	0.040332	0.0576675	TB_M2	1.2904	361	0.184884	0.331109	TB_M6	4.40938	303	0.548396	0.833641	TB_M15	1.66271	0.636179	0.526827	0.777349	positive	7
d__Archaea--p__Crenarchaeota--c__Thermoprotei--o__Sulfolobales--f__Sulfolobaceae--g__Sulfolobus	464	0.000294909	0.00408924	Healthy	0.203791	524	3.91358725375011e-05	0.000823402	Healthy	0.114474	463	0.0011527	0.0187946	Healthy	0.161134	436	0.000687582	0.00744626	Healthy	0.123714	-0.558328	0.578481	0.807293	negative	6
d__Archaea--p__Crenarchaeota--c__Thermoprotei--o__Sulfolobales--f__Sulfolobaceae--g__Sulfolobus--s__Sulfolobus_acidocaldarius	407	0.0106974	0.0244944	Healthy	0.244277	457	0.00354732	0.0107956	Healthy	0.135918	407.5	0.0266556	0.105281	Healthy	0.302438	385.5	0.0179492	0.0876918	Healthy	0.186272	-0.0768029	0.939009	0.984615	negative	7
d__Archaea--p__Crenarchaeota--c__Thermoprotei--o__Sulfolobales--f__Sulfolobaceae--g__Sulfolobus--s__Sulfolobus_islandicus	377	0.0638507	0.0867308	Healthy	0.218113	446.5	0.00770341	0.0176903	Healthy	0.0519585	400	0.0420763	0.135819	Healthy	0.0764725	323.5	0.314882	0.63285	Healthy	0.116234	-0.3395	0.735295	0.888236	negative	7
d__Archaea--p__Crenarchaeota--c__Thermoprotei--o__Sulfolobales--f__Sulfolobaceae--g__Sulfolobus--s__Sulfolobus_solfataricus	353	0.132005	0.158087	Healthy	0.242437	377.5	0.141764	0.163805	Healthy	0.754412	348.5	0.287182	0.436779	Healthy	0.299178	374.5	0.0117117	0.0629504	Healthy	0.0595763	-1.25842	0.212606	0.53786	negative	7
d__Archaea--p__Crenarchaeota--c__Thermoprotei--o__Sulfolobales--f__Sulfolobaceae--g__Sulfolobus--s__Sulfolobus_sp._A20	391	0.016682	0.0326549	Healthy	0.141226	427	0.0132104	0.0255532	Healthy	0.0576741	409	0.0120448	0.0652522	Healthy	0.206765	336.5	0.177739	0.465793	Healthy	0.128658	0.208196	0.835707	0.93426	positive	7
d__Archaea--p__Crenarchaeota--c__Thermoprotei--o__Sulfolobales--f__Sulfolobaceae--g__Sulfurisphaera	418.5	0.00708889	0.0187303	Healthy	0.103057	466	0.0025142	0.00874996	Healthy	0.361857	443.5	0.00396293	0.0349424	Healthy	0.175019	412	0.00380747	0.0260027	Healthy	0.0758463	-0.758483	0.450822	0.729204	negative	6
d__Archaea--p__Crenarchaeota--c__Thermoprotei--o__Sulfolobales--f__Sulfolobaceae--g__Sulfurisphaera--s__Sulfurisphaera_tokodaii	418.5	0.00708889	0.0187303	Healthy	0.103057	466	0.0025142	0.00874996	Healthy	0.361857	443.5	0.00396293	0.0349424	Healthy	0.175019	412	0.00380747	0.0260027	Healthy	0.0758463	-0.758483	0.450822	0.729204	negative	7
d__Archaea--p__Crenarchaeota--c__Thermoprotei--o__Thermoproteales	394	0.0293549	0.0486256	Healthy	0.729559	405.5	0.0706953	0.0905798	TB_M2	1.25587	365	0.196822	0.345261	TB_M6	1.11435	290	0.773858	0.937366	TB_M15	1.42405	0.98946	0.325998	0.637686	positive	4
d__Archaea--p__Crenarchaeota--c__Thermoprotei--o__Thermoproteales--f__Thermofilaceae	332	0.366866	0.392644	TB_M0	1.07757	392	0.119368	0.140819	TB_M2	2.55401	323.5	0.644118	0.737847	TB_M6	2.02415	239	0.43655	0.759353	TB_M15	1.10752	-0.458237	0.648265	0.84527	negative	5
d__Archaea--p__Crenarchaeota--c__Thermoprotei--o__Thermoproteales--f__Thermofilaceae--g__Thermofilum	332	0.366866	0.392644	TB_M0	1.07757	392	0.119368	0.140819	TB_M2	2.55401	323.5	0.644118	0.737847	TB_M6	2.02415	239	0.43655	0.759353	TB_M15	1.10752	-0.458237	0.648265	0.84527	negative	6
d__Archaea--p__Crenarchaeota--c__Thermoprotei--o__Thermoproteales--f__Thermofilaceae--g__Thermofilum--s__Thermofilum_pendens	352	0.161627	0.188844	Healthy	0.546782	374	0.201752	0.224599	TB_M2	4.08784	351	0.268417	0.41881	TB_M6	1.50374	209	0.145225	0.410081	TB_M15	3.83522	0.709499	0.480477	0.74544	positive	7
d__Archaea--p__Crenarchaeota--c__Thermoprotei--o__Thermoproteales--f__Thermoproteaceae	422.5	0.00561676	0.0161516	Healthy	0.539484	446.5	0.00912519	0.0197898	Healthy	0.546854	420.5	0.0162992	0.0780148	Healthy	0.61744	344.5	0.147742	0.41385	TB_M15	1.5956	2.58685	0.0118627	0.128163	positive	5
d__Archaea--p__Crenarchaeota--c__Thermoprotei--o__Thermoproteales--f__Thermoproteaceae--g__Caldivirga	438.5	0.00162347	0.00813685	Healthy	0.559993	464	0.00286132	0.00957467	Healthy	0.56777	447.5	0.00293246	0.0292197	Healthy	0.629615	364	0.0609193	0.222382	TB_M15	1.94885	2.13968	0.0360269	0.22767	positive	6
d__Archaea--p__Crenarchaeota--c__Thermoprotei--o__Thermoproteales--f__Thermoproteaceae--g__Caldivirga--s__Caldivirga_maquilingensis	438.5	0.00162347	0.00813685	Healthy	0.559993	464	0.00286132	0.00957467	Healthy	0.56777	447.5	0.00293246	0.0292197	Healthy	0.629615	364	0.0609193	0.222382	TB_M15	1.94885	2.13968	0.0360269	0.22767	positive	7
d__Archaea--p__Crenarchaeota--c__Thermoprotei--o__Thermoproteales--f__Thermoproteaceae--g__Pyrobaculum	360	0.0595844	0.0818673	Healthy	0.168014	367.5	0.197139	0.22005	Healthy	0.2576	326	0.555122	0.669067	Healthy	0.733131	300	0.56753	0.848611	Healthy	0.403087	0.873023	0.385769	0.68056	positive	6
d__Archaea--p__Crenarchaeota--c__Thermoprotei--o__Thermoproteales--f__Thermoproteaceae--g__Pyrobaculum--s__Pyrobaculum_islandicum	360	0.0595844	0.0818673	Healthy	0.168014	367.5	0.197139	0.22005	Healthy	0.2576	326	0.555122	0.669067	Healthy	0.733131	300	0.56753	0.848611	Healthy	0.403087	0.873023	0.385769	0.68056	positive	7
d__Archaea--p__Crenarchaeota--c__Thermoprotei--o__Thermoproteales--f__Thermoproteaceae--g__Thermoproteus	335	0.326702	0.353801	Healthy	0.591669	385	0.145652	0.167832	Healthy	0.550596	343	0.383304	0.526279	Healthy	0.878797	293	0.721114	0.918828	TB_M15	1.94647	1.78765	0.0783545	0.330422	positive	6
d__Archaea--p__Crenarchaeota--c__Thermoprotei--o__Thermoproteales--f__Thermoproteaceae--g__Thermoproteus--s__Thermoproteus_tenax	345	0.164947	0.192224	Healthy	0.235276	337	0.591093	0.606119	Healthy	0.353169	320	0.661391	0.751745	Healthy	0.46578	282	0.895147	0.977952	TB_M15	2.99819	1.97646	0.0522209	0.27676	positive	7
d__Archaea--p__Crenarchaeota--c__Thermoprotei--o__Thermoproteales--f__Thermoproteaceae--g__Thermoproteus--s__Thermoproteus_uzoniensis	294	0.903511	0.908482	TB_M0	1.01069	358	0.324759	0.346627	Healthy	0.782716	323	0.617849	0.717023	TB_M6	1.36439	276	1	1	Healthy	0.709937	-0.374802	0.708992	0.877092	negative	7
d__Archaea--p__Crenarchaeota--c__Thermoprotei--o__Thermoproteales--f__Thermoproteaceae--g__Vulcanisaeta	336.5	0.290064	0.318129	Healthy	0.559187	399	0.0611981	0.0802574	Healthy	0.591637	399	0.0308778	0.112107	Healthy	0.176186	334.5	0.192635	0.487675	Healthy	0.317983	-0.980403	0.330414	0.639085	negative	6
d__Archaea--p__Crenarchaeota--c__Thermoprotei--o__Thermoproteales--f__Thermoproteaceae--g__Vulcanisaeta--s__Vulcanisaeta_moutnovskia	347	0.19306	0.220721	Healthy	0.567339	403	0.0501561	0.0683484	Healthy	0.640902	400.5	0.0265999	0.105195	Healthy	0.198683	366.5	0.0356213	0.150298	Healthy	0.158153	-1.39861	0.166541	0.495262	negative	7
d__Archaea--p__Euryarchaeota	419	0.00632736	0.0172535	Healthy	0.645246	531	7.08491124248361e-06	0.000455381	Healthy	0.224125	407	0.0322989	0.11551	Healthy	0.855423	378	0.0298275	0.130856	Healthy	0.377962	-0.342793	0.732828	0.888236	negative	2
d__Archaea--p__Euryarchaeota--c__--o__--f__--g__Aciduliprofundum	385	0.0433063	0.0645018	Healthy	0.233671	461	0.00273048	0.00926594	Healthy	0.223913	386	0.082747	0.205197	Healthy	0.492775	317	0.387975	0.709935	Healthy	0.302817	0.366733	0.714974	0.880211	positive	6
d__Archaea--p__Euryarchaeota--c__--o__--f__--g__Aciduliprofundum--s__Aciduliprofundum_boonei	357	0.148513	0.175096	Healthy	0.225001	458.5	0.00222848	0.00802609	Healthy	0.233816	405.5	0.0276773	0.106431	Healthy	0.513836	342.5	0.15185	0.421237	Healthy	0.188111	-0.274926	0.784219	0.909197	negative	7
d__Archaea--p__Euryarchaeota--c__--o__--f__--g__Aciduliprofundum--s__Aciduliprofundum_sp._MAR08-339	399.5	0.0105802	0.0243506	Healthy	0.252819	441.5	0.00467228	0.0127793	Healthy	0.20204	359.5	0.209119	0.356807	Healthy	0.446257	252.5	0.619866	0.86967	Healthy	0.556173	1.74964	0.0847595	0.346442	positive	7
d__Archaea--p__Euryarchaeota--c__Archaeoglobi	341	0.278964	0.307266	TB_M0	1.22734	411	0.0552756	0.0737303	Healthy	0.508733	360	0.234034	0.384621	TB_M6	1.83367	277	0.991592	0.996705	Healthy	0.837005	-0.0653303	0.948106	0.985161	negative	3
d__Archaea--p__Euryarchaeota--c__Archaeoglobi--o__Archaeoglobales	341	0.278964	0.307266	TB_M0	1.22734	411	0.0552756	0.0737303	Healthy	0.508733	360	0.234034	0.384621	TB_M6	1.83367	277	0.991592	0.996705	Healthy	0.837005	-0.0653303	0.948106	0.985161	negative	4
d__Archaea--p__Euryarchaeota--c__Archaeoglobi--o__Archaeoglobales--f__Archaeoglobaceae	341	0.278964	0.307266	TB_M0	1.22734	411	0.0552756	0.0737303	Healthy	0.508733	360	0.234034	0.384621	TB_M6	1.83367	277	0.991592	0.996705	Healthy	0.837005	-0.0653303	0.948106	0.985161	negative	5
d__Archaea--p__Euryarchaeota--c__Archaeoglobi--o__Archaeoglobales--f__Archaeoglobaceae--g__Archaeoglobus	404.5	0.0165141	0.0323371	Healthy	0.57262	425	0.0288435	0.044851	Healthy	0.474954	403	0.040344	0.13247	Healthy	0.422269	309.5	0.482488	0.792581	Healthy	0.705596	0.732388	0.466486	0.73524	positive	6
d__Archaea--p__Euryarchaeota--c__Archaeoglobi--o__Archaeoglobales--f__Archaeoglobaceae--g__Archaeoglobus--s__Archaeoglobus_fulgidus	375	0.0700882	0.0937233	Healthy	0.816847	397.5	0.0951381	0.116293	Healthy	0.44498	394.5	0.0571439	0.16384	Healthy	0.288599	262.5	0.781827	0.944126	Healthy	0.526317	-0.520903	0.604152	0.821466	negative	7
d__Archaea--p__Euryarchaeota--c__Archaeoglobi--o__Archaeoglobales--f__Archaeoglobaceae--g__Archaeoglobus--s__Archaeoglobus_profundus	431	0.00135728	0.00742801	Healthy	0.207412	456	0.00189846	0.00736345	Healthy	0.316629	476	8.08263138942596e-05	0.00677781	Healthy	0.0381671	404	0.00324383	0.0231058	Healthy	0.426184	0.597328	0.552302	0.793577	positive	7
d__Archaea--p__Euryarchaeota--c__Archaeoglobi--o__Archaeoglobales--f__Archaeoglobaceae--g__Archaeoglobus--s__Archaeoglobus_sulfaticallidus	270	0.672946	0.688965	Healthy	0.58586	266	0.318398	0.340272	Healthy	0.904372	273	0.546022	0.660808	Healthy	0.688281	160	0.0094752	0.0542713	Healthy	0.964368	0.724051	0.471555	0.737862	positive	7
d__Archaea--p__Euryarchaeota--c__Archaeoglobi--o__Archaeoglobales--f__Archaeoglobaceae--g__Archaeoglobus--s__Archaeoglobus_veneficus	367	0.0835872	0.107664	Healthy	0.402569	378	0.177481	0.200171	Healthy	0.495826	316	0.749401	0.81884	Healthy	0.813712	307	0.493277	0.798861	TB_M15	1.10553	1.59606	0.115181	0.404378	positive	7
d__Archaea--p__Euryarchaeota--c__Archaeoglobi--o__Archaeoglobales--f__Archaeoglobaceae--g__Ferroglobus	339	0.269732	0.297785	Healthy	0.366206	405	0.0503843	0.0683484	Healthy	0.396825	367	0.14932	0.291707	TB_M6	1.49927	268	0.870641	0.970296	Healthy	0.422524	0.363067	0.717698	0.881511	positive	6
d__Archaea--p__Euryarchaeota--c__Archaeoglobi--o__Archaeoglobales--f__Archaeoglobaceae--g__Ferroglobus--s__Ferroglobus_placidus	339	0.269732	0.297785	Healthy	0.366206	405	0.0503843	0.0683484	Healthy	0.396825	367	0.14932	0.291707	TB_M6	1.49927	268	0.870641	0.970296	Healthy	0.422524	0.363067	0.717698	0.881511	positive	7
d__Archaea--p__Euryarchaeota--c__Archaeoglobi--o__Archaeoglobales--f__Archaeoglobaceae--g__Geoglobus	294	0.909413	0.914258	TB_M0	2.60032	369.5	0.266457	0.288612	Healthy	0.616966	329.5	0.560259	0.671095	TB_M6	3.95	264	0.806353	0.953007	TB_M15	1.24649	-0.191953	0.848359	0.941559	negative	6
d__Archaea--p__Euryarchaeota--c__Archaeoglobi--o__Archaeoglobales--f__Archaeoglobaceae--g__Geoglobus--s__Geoglobus_acetivorans	338	0.298318	0.325595	Healthy	0.668941	368	0.273184	0.295134	Healthy	0.491464	333	0.506711	0.628712	Healthy	0.759609	268	0.871844	0.970296	TB_M15	1.15529	1.93552	0.0571487	0.286861	positive	7
d__Archaea--p__Euryarchaeota--c__Archaeoglobi--o__Archaeoglobales--f__Archaeoglobaceae--g__Geoglobus--s__Geoglobus_ahangari	332	0.356781	0.382761	Healthy	0.63524	378	0.186264	0.208948	Healthy	0.701512	383	0.0856308	0.209212	Healthy	0.64757	281	0.922166	0.982039	TB_M15	1.43013	1.42178	0.159728	0.482566	positive	7
d__Archaea--p__Euryarchaeota--c__Halobacteria	420	0.00591703	0.0164882	Healthy	0.559888	450	0.00679984	0.0163269	Healthy	0.58951	384	0.0951417	0.222149	Healthy	0.777995	255	0.665518	0.89081	TB_M15	1.15246	3.25362	0.00178702	0.0553032	positive	3
d__Archaea--p__Euryarchaeota--c__Halobacteria--o__Halobacteriales	416	0.00771256	0.0196219	Healthy	0.572322	447	0.0081775	0.0184317	Healthy	0.625225	369	0.172209	0.318347	Healthy	0.850244	289	0.792163	0.94523	TB_M15	1.10756	2.64513	0.010164	0.116112	positive	4
d__Archaea--p__Euryarchaeota--c__Halobacteria--o__Halobacteriales--f__Haloarculaceae	423	0.00554707	0.0159669	Healthy	0.53554	454	0.00600024	0.0150173	Healthy	0.557997	365	0.198943	0.346005	Healthy	0.883701	264	0.808459	0.953007	TB_M15	1.15489	3.11875	0.00267701	0.062751	positive	5
d__Archaea--p__Euryarchaeota--c__Halobacteria--o__Halobacteriales--f__Haloarculaceae--g__--s__Haloarculaceae_archaeon_HArcel1	372	0.0782072	0.101697	Healthy	0.878738	360	0.351017	0.372411	Healthy	0.716095	381	0.101281	0.231583	Healthy	0.520601	286	0.83923	0.962792	Healthy	0.668722	-0.170375	0.865229	0.950186	negative	7
d__Archaea--p__Euryarchaeota--c__Halobacteria--o__Halobacteriales--f__Haloarculaceae--g__Haloarcula	418	0.00757305	0.0194401	Healthy	0.612644	458	0.00468759	0.0127793	Healthy	0.546772	359	0.244421	0.393077	Healthy	0.796439	261	0.759843	0.931565	TB_M15	1.26583	2.73993	0.00786827	0.104833	positive	6
d__Archaea--p__Euryarchaeota--c__Halobacteria--o__Halobacteriales--f__Haloarculaceae--g__Haloarcula--s__Haloarcula_hispanica	390.5	0.032103	0.0518846	Healthy	0.39429	437	0.0128967	0.0251192	Healthy	0.305207	337.5	0.455994	0.586168	TB_M6	1.0534	243.5	0.494819	0.80047	TB_M15	1.22128	3.0108	0.00367182	0.0754272	positive	7
d__Archaea--p__Euryarchaeota--c__Halobacteria--o__Halobacteriales--f__Haloarculaceae--g__Haloarcula--s__Haloarcula_marismortui	358	0.145571	0.172218	Healthy	0.793068	413	0.0447218	0.0620735	TB_M2	1.06972	390	0.0701183	0.184606	Healthy	0.608135	271	0.923218	0.982039	TB_M15	1.65957	1.28111	0.204572	0.531797	positive	7
d__Archaea--p__Euryarchaeota--c__Halobacteria--o__Halobacteriales--f__Haloarculaceae--g__Haloarcula--s__Haloarcula_sp._CBA1115	361.5	0.0727886	0.0962561	TB_M0	4.18906	390	0.0746368	0.0947375	Healthy	0.276313	357	0.191049	0.338554	Healthy	0.450782	261.5	0.748989	0.930654	Healthy	0.89173	-0.717783	0.475386	0.741167	negative	7
d__Archaea--p__Euryarchaeota--c__Halobacteria--o__Halobacteriales--f__Haloarculaceae--g__Haloarcula--s__Haloarcula_taiwanensis	433.5	0.00272929	0.0107154	Healthy	0.479229	436	0.0159115	0.0292385	Healthy	0.582354	387	0.0834726	0.205197	Healthy	0.638907	274.5	0.983016	0.996705	TB_M15	1.20075	2.60287	0.0113718	0.125735	positive	7
d__Archaea--p__Euryarchaeota--c__Halobacteria--o__Halobacteriales--f__Haloarculaceae--g__Halomicrobium	434.5	0.00230105	0.00980044	Healthy	0.448392	473	0.00172885	0.00687425	Healthy	0.347982	340.5	0.423297	0.558381	TB_M6	1.18219	271.5	0.932142	0.984285	TB_M15	1.18322	2.13083	0.0367767	0.229325	positive	6
d__Archaea--p__Euryarchaeota--c__Halobacteria--o__Halobacteriales--f__Haloarculaceae--g__Halomicrobium--s__Halomicrobium_mukohataei	434.5	0.00230105	0.00980044	Healthy	0.448392	473	0.00172885	0.00687425	Healthy	0.347982	340.5	0.423297	0.558381	TB_M6	1.18219	271.5	0.932142	0.984285	TB_M15	1.18322	2.13083	0.0367767	0.229325	positive	7
d__Archaea--p__Euryarchaeota--c__Halobacteria--o__Halobacteriales--f__Haloarculaceae--g__Halorhabdus	445	0.00123771	0.00715775	Healthy	0.356429	446	0.00949767	0.0202703	Healthy	0.515547	400	0.0464791	0.144528	Healthy	0.891744	295	0.69379	0.905977	Healthy	0.799122	1.3712	0.174889	0.502318	positive	6
d__Archaea--p__Euryarchaeota--c__Halobacteria--o__Halobacteriales--f__Haloarculaceae--g__Halorhabdus--s__Halorhabdus_tiamatea	427.5	0.00406996	0.0133139	Healthy	0.388732	390.5	0.12909	0.150648	Healthy	0.614103	397.5	0.0513889	0.153432	TB_M6	1.05213	287	0.823161	0.959739	Healthy	0.70146	0.588293	0.558313	0.797731	positive	7
d__Archaea--p__Euryarchaeota--c__Halobacteria--o__Halobacteriales--f__Haloarculaceae--g__Halorhabdus--s__Halorhabdus_utahensis	398	0.0197468	0.0363434	Healthy	0.321065	438	0.0121905	0.0241703	Healthy	0.300363	367	0.175835	0.324129	Healthy	0.617858	230	0.331716	0.655932	TB_M15	1.06337	3.43766	0.00101289	0.0406494	positive	7
d__Archaea--p__Euryarchaeota--c__Halobacteria--o__Halobacteriales--f__Haloarculaceae--g__Halorientalis	448.5	0.000944049	0.00627471	Healthy	0.279655	454	0.00593404	0.0150173	Healthy	0.483789	399	0.0481482	0.147364	Healthy	0.62744	290	0.773858	0.937366	Healthy	0.821732	2.56873	0.012441	0.130174	positive	6
d__Archaea--p__Euryarchaeota--c__Halobacteria--o__Halobacteriales--f__Haloarculaceae--g__Halorientalis--s__Halorientalis_sp._IM1011	448.5	0.000944049	0.00627471	Healthy	0.279655	454	0.00593404	0.0150173	Healthy	0.483789	399	0.0481482	0.147364	Healthy	0.62744	290	0.773858	0.937366	Healthy	0.821732	2.56873	0.012441	0.130174	positive	7
d__Archaea--p__Euryarchaeota--c__Halobacteria--o__Halobacteriales--f__Haloarculaceae--g__Natronomonas	388	0.0400949	0.0607223	Healthy	0.65243	369	0.271935	0.294056	Healthy	0.793447	343	0.395277	0.535973	TB_M6	1.16029	195	0.0867519	0.28279	TB_M15	1.67786	2.69182	0.00896643	0.109947	positive	6
d__Archaea--p__Euryarchaeota--c__Halobacteria--o__Halobacteriales--f__Haloarculaceae--g__Natronomonas--s__Natronomonas_moolapensis	367	0.102816	0.127625	Healthy	0.782485	393	0.11479	0.136299	Healthy	0.908196	335	0.488861	0.616637	Healthy	0.898653	189	0.0654887	0.232813	TB_M15	1.80621	2.58223	0.0120077	0.128163	positive	7
d__Archaea--p__Euryarchaeota--c__Halobacteria--o__Halobacteriales--f__Haloarculaceae--g__Natronomonas--s__Natronomonas_pharaonis	394.5	0.0276055	0.0465718	Healthy	0.543601	405	0.0686297	0.0884953	Healthy	0.697425	360.5	0.228171	0.377376	TB_M6	1.37923	239.5	0.443137	0.763318	TB_M15	1.57046	1.86583	0.0664437	0.309818	positive	7
d__Archaea--p__Euryarchaeota--c__Halobacteria--o__Halobacteriales--f__Halobacteriaceae	421	0.00553034	0.0159669	Healthy	0.646198	432	0.020311	0.0345647	Healthy	0.750749	379	0.117038	0.249928	Healthy	0.807729	310	0.475878	0.788501	TB_M15	1.04766	1.69561	0.0946019	0.366927	positive	5
d__Archaea--p__Euryarchaeota--c__Halobacteria--o__Halobacteriales--f__Halobacteriaceae--g__Halalkalicoccus	364	0.118678	0.144645	TB_M0	1.00867	394	0.112472	0.134009	TB_M2	1.05462	340	0.428868	0.564584	TB_M6	1.07374	321	0.343488	0.66848	Healthy	0.633989	-1.0617	0.292182	0.607536	negative	6
d__Archaea--p__Euryarchaeota--c__Halobacteria--o__Halobacteriales--f__Halobacteriaceae--g__Halalkalicoccus--s__Halalkalicoccus_jeotgali	364	0.118678	0.144645	TB_M0	1.00867	394	0.112472	0.134009	TB_M2	1.05462	340	0.428868	0.564584	TB_M6	1.07374	321	0.343488	0.66848	Healthy	0.633989	-1.0617	0.292182	0.607536	negative	7
d__Archaea--p__Euryarchaeota--c__Halobacteria--o__Halobacteriales--f__Halobacteriaceae--g__Halanaeroarchaeum	456	0.000530045	0.00521047	Healthy	0.297874	404	0.0750143	0.0951754	Healthy	0.792728	370	0.163623	0.310121	TB_M6	1.20046	348	0.127883	0.375433	Healthy	0.632919	0.516524	0.607189	0.823446	positive	6
d__Archaea--p__Euryarchaeota--c__Halobacteria--o__Halobacteriales--f__Halobacteriaceae--g__Halanaeroarchaeum--s__Halanaeroarchaeum_sulfurireducens	456	0.000530045	0.00521047	Healthy	0.297874	404	0.0750143	0.0951754	Healthy	0.792728	370	0.163623	0.310121	TB_M6	1.20046	348	0.127883	0.375433	Healthy	0.632919	0.516524	0.607189	0.823446	positive	7
d__Archaea--p__Euryarchaeota--c__Halobacteria--o__Halobacteriales--f__Halobacteriaceae--g__Halobacterium	436	0.00235224	0.00980044	Healthy	0.480054	451	0.00715151	0.0169379	Healthy	0.639666	431	0.00905246	0.0540284	Healthy	0.593246	277	0.99151	0.996705	TB_M15	1.32116	2.87213	0.00545451	0.0878883	positive	6
d__Archaea--p__Euryarchaeota--c__Halobacteria--o__Halobacteriales--f__Halobacteriaceae--g__Halobacterium--s__Halobacterium_hubeiense	444	0.00129607	0.00728913	Healthy	0.339238	456.5	0.00508018	0.0135248	Healthy	0.612175	425	0.0126468	0.0671851	Healthy	0.592156	265.5	0.831424	0.962792	TB_M15	1.17415	2.41886	0.018292	0.161883	positive	7
d__Archaea--p__Euryarchaeota--c__Halobacteria--o__Halobacteriales--f__Halobacteriaceae--g__Halobacterium--s__Halobacterium_salinarum	338	0.299947	0.32725	Healthy	0.500908	365.5	0.298059	0.319939	Healthy	0.623008	369.5	0.160146	0.304023	Healthy	0.487468	266	0.838766	0.962792	Healthy	0.813898	1.12777	0.263438	0.585013	positive	7
d__Archaea--p__Euryarchaeota--c__Halobacteria--o__Halobacteriales--f__Halobacteriaceae--g__Halobacterium--s__Halobacterium_sp._DL1	354	0.176169	0.20372	Healthy	0.747798	346.5	0.508253	0.52541	Healthy	0.873176	351.5	0.305684	0.453159	Healthy	0.763049	234.5	0.382433	0.702408	TB_M15	2.27767	2.88192	0.00530628	0.086116	positive	7
d__Archaea--p__Euryarchaeota--c__Halobacteria--o__Halobacteriales--f__Halobacteriaceae--g__Halodesulfurarchaeum	337	0.314378	0.34172	TB_M0	1.60386	407	0.0635364	0.0828089	Healthy	0.775175	374	0.137851	0.277552	Healthy	0.889027	323	0.321592	0.643746	Healthy	0.920528	-0.476833	0.635033	0.840341	negative	6
d__Archaea--p__Euryarchaeota--c__Halobacteria--o__Halobacteriales--f__Halobacteriaceae--g__Halodesulfurarchaeum--s__Halodesulfurarchaeum_formicicum	337	0.314378	0.34172	TB_M0	1.60386	407	0.0635364	0.0828089	Healthy	0.775175	374	0.137851	0.277552	Healthy	0.889027	323	0.321592	0.643746	Healthy	0.920528	-0.476833	0.635033	0.840341	negative	7
d__Archaea--p__Euryarchaeota--c__Halobacteria--o__Haloferacales	427	0.00429151	0.0136865	Healthy	0.525556	467	0.0026979	0.00920656	Healthy	0.506541	409	0.0290994	0.108461	Healthy	0.684807	261	0.759843	0.931565	TB_M15	1.04893	3.09927	0.00283549	0.0637877	positive	4
d__Archaea--p__Euryarchaeota--c__Halobacteria--o__Haloferacales--f__--g__--s__halophilic_archaeon_DL31	408	0.0128191	0.0274648	Healthy	0.550234	431	0.0205013	0.034747	Healthy	0.594057	351	0.309764	0.45857	Healthy	0.863925	181	0.0441928	0.177013	TB_M15	1.84122	4.88269	6.80255670585966e-06	0.00448486	positive	7
d__Archaea--p__Euryarchaeota--c__Halobacteria--o__Haloferacales--f__Haloferacaceae	416	0.00854554	0.0210586	Healthy	0.675009	441	0.0125651	0.0245596	Healthy	0.600086	424	0.0125775	0.066878	Healthy	0.615386	267	0.857812	0.96694	TB_M15	1.1283	2.39691	0.01933	0.166022	positive	5
d__Archaea--p__Euryarchaeota--c__Halobacteria--o__Haloferacales--f__Haloferacaceae--g__Haloferax	391	0.0344587	0.0544434	Healthy	0.782379	410.5	0.0568316	0.0754273	Healthy	0.773931	404.5	0.0375207	0.127213	Healthy	0.681333	241	0.466403	0.779738	TB_M15	1.10872	1.4089	0.163488	0.490631	positive	6
d__Archaea--p__Euryarchaeota--c__Halobacteria--o__Haloferacales--f__Haloferacaceae--g__Haloferax--s__Haloferax_gibbonsii	390	0.0360749	0.0563874	Healthy	0.794347	424.5	0.0293124	0.0454529	Healthy	0.633696	380.5	0.109282	0.241203	Healthy	0.682278	234.5	0.382901	0.702827	TB_M15	1.36533	1.64499	0.104656	0.386204	positive	7
d__Archaea--p__Euryarchaeota--c__Halobacteria--o__Haloferacales--f__Haloferacaceae--g__Haloferax--s__Haloferax_mediterranei	397.5	0.0228568	0.0404967	Healthy	0.489015	412.5	0.048343	0.0663596	Healthy	0.992955	385	0.0880239	0.212147	Healthy	0.694581	286.5	0.831067	0.962792	Healthy	0.888176	0.508709	0.612627	0.825563	positive	7
d__Archaea--p__Euryarchaeota--c__Halobacteria--o__Haloferacales--f__Haloferacaceae--g__Haloferax--s__Haloferax_volcanii	365.5	0.110741	0.135877	Healthy	0.798583	432	0.019954	0.0342562	Healthy	0.422226	410.5	0.0274731	0.106216	Healthy	0.363443	237	0.412325	0.732455	TB_M15	1.12266	1.73837	0.086739	0.350553	positive	7
d__Archaea--p__Euryarchaeota--c__Halobacteria--o__Haloferacales--f__Haloferacaceae--g__Halogeometricum	407.5	0.0139188	0.0289617	TB_M0	1.10097	417	0.0418414	0.0592425	Healthy	0.665631	449.5	0.00282277	0.0282287	Healthy	0.422962	224.5	0.277752	0.596071	TB_M15	2.4265	2.26031	0.0270567	0.196233	positive	6
d__Archaea--p__Euryarchaeota--c__Halobacteria--o__Haloferacales--f__Haloferacaceae--g__Halogeometricum--s__Halogeometricum_borinquense	407.5	0.0139188	0.0289617	TB_M0	1.10097	417	0.0418414	0.0592425	Healthy	0.665631	449.5	0.00282277	0.0282287	Healthy	0.422962	224.5	0.277752	0.596071	TB_M15	2.4265	2.26031	0.0270567	0.196233	positive	7
d__Archaea--p__Euryarchaeota--c__Halobacteria--o__Haloferacales--f__Haloferacaceae--g__Haloplanus	412	0.0106998	0.0244944	Healthy	0.569784	451	0.00707973	0.0169294	Healthy	0.402776	386	0.0869835	0.210665	Healthy	0.829335	290	0.773877	0.937366	Healthy	0.764708	1.17721	0.243276	0.572721	positive	6
d__Archaea--p__Euryarchaeota--c__Halobacteria--o__Haloferacales--f__Haloferacaceae--g__Haloquadratum	427.5	0.00398872	0.013168	Healthy	0.251027	480.5	0.0010201	0.00497212	Healthy	0.279966	473.5	0.000463735	0.0135333	Healthy	0.267411	323	0.322321	0.643746	Healthy	0.856162	2.4432	0.0171995	0.157187	positive	6
d__Archaea--p__Euryarchaeota--c__Halobacteria--o__Haloferacales--f__Haloferacaceae--g__Haloquadratum--s__Haloquadratum_walsbyi	427.5	0.00398872	0.013168	Healthy	0.251027	480.5	0.0010201	0.00497212	Healthy	0.279966	473.5	0.000463735	0.0135333	Healthy	0.267411	323	0.322321	0.643746	Healthy	0.856162	2.4432	0.0171995	0.157187	positive	7
d__Archaea--p__Euryarchaeota--c__Halobacteria--o__Haloferacales--f__Halorubraceae	444	0.00134265	0.00742801	Healthy	0.439535	479	0.00122295	0.00555298	Healthy	0.455133	406	0.0340063	0.119175	Healthy	0.732272	295	0.696472	0.905977	Healthy	0.967353	2.56312	0.0126253	0.131164	positive	5
d__Archaea--p__Euryarchaeota--c__Halobacteria--o__Haloferacales--f__Halorubraceae--g__Halohasta	402	0.0174669	0.0334415	Healthy	0.415615	432	0.0186556	0.0326502	Healthy	0.56094	384.5	0.0891599	0.214431	Healthy	0.872308	250.5	0.593804	0.861251	TB_M15	1.31309	2.36743	0.0208071	0.172738	positive	6
d__Archaea--p__Euryarchaeota--c__Halobacteria--o__Haloferacales--f__Halorubraceae--g__Halohasta--s__Halohasta_litchfieldiae	402	0.0174669	0.0334415	Healthy	0.415615	432	0.0186556	0.0326502	Healthy	0.56094	384.5	0.0891599	0.214431	Healthy	0.872308	250.5	0.593804	0.861251	TB_M15	1.31309	2.36743	0.0208071	0.172738	positive	7
d__Archaea--p__Euryarchaeota--c__Halobacteria--o__Haloferacales--f__Halorubraceae--g__Halopenitus	454	0.000635953	0.00554394	Healthy	0.204908	493	0.000439486	0.0029925	Healthy	0.346187	467	0.000853708	0.0168694	Healthy	0.179507	321	0.343613	0.66848	Healthy	0.499919	1.65801	0.10199	0.381522	positive	6
d__Archaea--p__Euryarchaeota--c__Halobacteria--o__Haloferacales--f__Halorubraceae--g__Halopenitus--s__Halopenitus_persicus	454	0.000635953	0.00554394	Healthy	0.204908	493	0.000439486	0.0029925	Healthy	0.346187	467	0.000853708	0.0168694	Healthy	0.179507	321	0.343613	0.66848	Healthy	0.499919	1.65801	0.10199	0.381522	positive	7
d__Archaea--p__Euryarchaeota--c__Halobacteria--o__Haloferacales--f__Halorubraceae--g__Halorubrum	434.5	0.00260143	0.010472	Healthy	0.451487	471.5	0.00201328	0.00761196	Healthy	0.424669	403	0.040344	0.13247	Healthy	0.942774	267	0.856436	0.96694	TB_M15	1.1335	2.23408	0.0288191	0.203825	positive	6
d__Archaea--p__Euryarchaeota--c__Halobacteria--o__Haloferacales--f__Halorubraceae--g__Halorubrum--s__Halorubrum_lacusprofundi	367	0.102816	0.127625	Healthy	0.690892	428	0.0239216	0.039087	Healthy	0.465811	409	0.0288151	0.108461	Healthy	0.441983	258	0.709296	0.912089	TB_M15	1.08665	2.26706	0.0266189	0.194618	positive	7
d__Archaea--p__Euryarchaeota--c__Halobacteria--o__Haloferacales--f__Halorubraceae--g__Halorubrum--s__Halorubrum_trapanicum	436	0.00234193	0.00980044	Healthy	0.437509	473.5	0.00175407	0.00696509	Healthy	0.432694	392	0.067222	0.180002	Healthy	0.986347	270.5	0.915235	0.982039	TB_M15	1.11726	2.03193	0.0461289	0.258502	positive	7
d__Archaea--p__Euryarchaeota--c__Halobacteria--o__Haloferacales--f__Halorubraceae--g__Salinigranum	400	0.0213759	0.0385088	Healthy	0.836742	419	0.0384712	0.0556838	Healthy	0.659935	353	0.293595	0.444702	TB_M6	1.23814	280	0.940623	0.984285	TB_M15	1.33308	1.3597	0.178482	0.506449	positive	6
d__Archaea--p__Euryarchaeota--c__Halobacteria--o__Haloferacales--f__Halorubraceae--g__Salinigranum--s__Salinigranum_rubrum	400	0.0213759	0.0385088	Healthy	0.836742	419	0.0384712	0.0556838	Healthy	0.659935	353	0.293595	0.444702	TB_M6	1.23814	280	0.940623	0.984285	TB_M15	1.33308	1.3597	0.178482	0.506449	positive	7
d__Archaea--p__Euryarchaeota--c__Halobacteria--o__Natrialbales	412	0.0108779	0.0246417	Healthy	0.549754	431	0.0204415	0.0346557	Healthy	0.649726	366	0.191996	0.338554	Healthy	0.794719	223	0.266625	0.589052	TB_M15	1.35793	3.97365	0.000175704	0.0197633	positive	4
d__Archaea--p__Euryarchaeota--c__Halobacteria--o__Natrialbales--f__Natrialbaceae	412	0.0108779	0.0246417	Healthy	0.549754	431	0.0204415	0.0346557	Healthy	0.649726	366	0.191996	0.338554	Healthy	0.794719	223	0.266625	0.589052	TB_M15	1.35793	3.97365	0.000175704	0.0197633	positive	5
d__Archaea--p__Euryarchaeota--c__Halobacteria--o__Natrialbales--f__Natrialbaceae--g__--s__Natrialbaceae_archaeon_JW/NM-HA_15	379.5	0.0594504	0.0817216	Healthy	0.628549	423	0.031402	0.0478931	Healthy	0.544092	414.5	0.0216291	0.092342	Healthy	0.496485	260.5	0.749314	0.930654	TB_M15	1.12594	2.32791	0.0229451	0.179999	positive	7
d__Archaea--p__Euryarchaeota--c__Halobacteria--o__Natrialbales--f__Natrialbaceae--g__Halobiforma	385	0.0462804	0.0679111	Healthy	0.790275	398	0.0964107	0.117775	TB_M2	1.04163	361.5	0.222052	0.370868	Healthy	0.866982	206	0.139079	0.396822	TB_M15	2.07889	2.84084	0.00595449	0.0911723	positive	6
d__Archaea--p__Euryarchaeota--c__Halobacteria--o__Natrialbales--f__Natrialbaceae--g__Halobiforma--s__Halobiforma_lacisalsi	385	0.0462804	0.0679111	Healthy	0.790275	398	0.0964107	0.117775	TB_M2	1.04163	361.5	0.222052	0.370868	Healthy	0.866982	206	0.139079	0.396822	TB_M15	2.07889	2.84084	0.00595449	0.0911723	positive	7
d__Archaea--p__Euryarchaeota--c__Halobacteria--o__Natrialbales--f__Natrialbaceae--g__Halopiger	430	0.0033327	0.0119957	Healthy	0.627601	476.5	0.00138717	0.00600415	Healthy	0.332171	363.5	0.206694	0.353392	Healthy	0.750492	281.5	0.915235	0.982039	TB_M15	1.22719	2.41863	0.0183026	0.161883	positive	6
d__Archaea--p__Euryarchaeota--c__Halobacteria--o__Natrialbales--f__Natrialbaceae--g__Halopiger--s__Halopiger_xanaduensis	430	0.0033327	0.0119957	Healthy	0.627601	476.5	0.00138717	0.00600415	Healthy	0.332171	363.5	0.206694	0.353392	Healthy	0.750492	281.5	0.915235	0.982039	TB_M15	1.22719	2.41863	0.0183026	0.161883	positive	7
d__Archaea--p__Euryarchaeota--c__Halobacteria--o__Natrialbales--f__Natrialbaceae--g__Halostagnicola	423	0.00539553	0.0158188	Healthy	0.347835	416.5	0.0430115	0.0603007	Healthy	0.541707	380.5	0.108103	0.238873	Healthy	0.673719	229	0.322097	0.643746	TB_M15	1.96447	4.08663	0.000119391	0.017398	positive	6
d__Archaea--p__Euryarchaeota--c__Halobacteria--o__Natrialbales--f__Natrialbaceae--g__Halostagnicola--s__Halostagnicola_larsenii	423	0.00539553	0.0158188	Healthy	0.347835	416.5	0.0430115	0.0603007	Healthy	0.541707	380.5	0.108103	0.238873	Healthy	0.673719	229	0.322097	0.643746	TB_M15	1.96447	4.08663	0.000119391	0.017398	positive	7
d__Archaea--p__Euryarchaeota--c__Halobacteria--o__Natrialbales--f__Natrialbaceae--g__Haloterrigena	418.5	0.00729422	0.0189786	Healthy	0.378339	432	0.0203019	0.0345647	Healthy	0.421431	347.5	0.347205	0.49172	Healthy	0.877506	240	0.449903	0.767887	TB_M15	1.11409	3.19339	0.00214321	0.059597	positive	6
d__Archaea--p__Euryarchaeota--c__Halobacteria--o__Natrialbales--f__Natrialbaceae--g__Haloterrigena--s__Haloterrigena_daqingensis	379	0.0600082	0.0824303	Healthy	0.541568	407	0.064128	0.0833707	Healthy	0.613453	329	0.567489	0.678921	Healthy	0.976108	269	0.889869	0.975614	TB_M15	1.17764	2.02815	0.0465238	0.258667	positive	7
d__Archaea--p__Euryarchaeota--c__Halobacteria--o__Natrialbales--f__Natrialbaceae--g__Haloterrigena--s__Haloterrigena_turkmenica	405	0.0160541	0.0319282	Healthy	0.316434	443	0.0111098	0.0226969	Healthy	0.349576	355	0.275468	0.426946	Healthy	0.841108	233	0.365474	0.691046	TB_M15	1.08282	2.78244	0.00700213	0.0977458	positive	7
d__Archaea--p__Euryarchaeota--c__Halobacteria--o__Natrialbales--f__Natrialbaceae--g__Natrialba	313	0.61262	0.630404	Healthy	0.803209	352	0.439908	0.459468	Healthy	0.807479	323	0.652013	0.745722	Healthy	0.702155	219	0.228454	0.542824	Healthy	0.920797	0.453758	0.651469	0.847518	positive	6
d__Archaea--p__Euryarchaeota--c__Halobacteria--o__Natrialbales--f__Natrialbaceae--g__Natrialba--s__Natrialba_magadii	313	0.61262	0.630404	Healthy	0.803209	352	0.439908	0.459468	Healthy	0.807479	323	0.652013	0.745722	Healthy	0.702155	219	0.228454	0.542824	Healthy	0.920797	0.453758	0.651469	0.847518	positive	7
d__Archaea--p__Euryarchaeota--c__Halobacteria--o__Natrialbales--f__Natrialbaceae--g__Natrinema	425	0.00481931	0.014798	Healthy	0.470316	430.5	0.0218308	0.0364211	Healthy	0.674498	374.5	0.13852	0.278805	TB_M6	1.03746	230	0.332837	0.655932	TB_M15	1.61304	3.4165	0.00108222	0.0424038	positive	6
d__Archaea--p__Euryarchaeota--c__Halobacteria--o__Natrialbales--f__Natrialbaceae--g__Natrinema--s__Natrinema_pellirubrum	441.5	0.00156677	0.00796873	Healthy	0.427539	452	0.00667747	0.016301	Healthy	0.470814	407.5	0.0322005	0.11551	Healthy	0.634114	268	0.873173	0.970296	TB_M15	1.06549	3.35691	0.00130235	0.0467329	positive	7
d__Archaea--p__Euryarchaeota--c__Halobacteria--o__Natrialbales--f__Natrialbaceae--g__Natrinema--s__Natrinema_sp._J7-2	366	0.106517	0.131411	Healthy	0.552828	383.5	0.16098	0.183293	TB_M2	1.07659	311.5	0.823848	0.876284	TB_M6	1.8337	169	0.0231986	0.107671	TB_M15	2.69396	2.96827	0.0041507	0.0760478	positive	7
d__Archaea--p__Euryarchaeota--c__Halobacteria--o__Natrialbales--f__Natrialbaceae--g__Natronobacterium	392	0.03021	0.0495882	Healthy	0.3523	414.5	0.0440276	0.0615482	Healthy	0.527673	406	0.031135	0.112812	Healthy	0.382775	281.5	0.915174	0.982039	Healthy	0.958139	2.05507	0.0437742	0.251802	positive	6
d__Archaea--p__Euryarchaeota--c__Halobacteria--o__Natrialbales--f__Natrialbaceae--g__Natronobacterium--s__Natronobacterium_gregoryi	392	0.03021	0.0495882	Healthy	0.3523	414.5	0.0440276	0.0615482	Healthy	0.527673	406	0.031135	0.112812	Healthy	0.382775	281.5	0.915174	0.982039	Healthy	0.958139	2.05507	0.0437742	0.251802	positive	7
d__Archaea--p__Euryarchaeota--c__Halobacteria--o__Natrialbales--f__Natrialbaceae--g__Natronococcus	318	0.54208	0.562766	Healthy	0.929214	401	0.0835497	0.103975	TB_M2	1.32163	385	0.0842903	0.206628	TB_M6	1.07575	331	0.244472	0.563529	Healthy	0.5961	-0.721373	0.47319	0.738574	negative	6
d__Archaea--p__Euryarchaeota--c__Halobacteria--o__Natrialbales--f__Natrialbaceae--g__Natronococcus--s__Natronococcus_occultus	318	0.54208	0.562766	Healthy	0.929214	401	0.0835497	0.103975	TB_M2	1.32163	385	0.0842903	0.206628	TB_M6	1.07575	331	0.244472	0.563529	Healthy	0.5961	-0.721373	0.47319	0.738574	negative	7
d__Archaea--p__Euryarchaeota--c__Halobacteria--o__Natrialbales--f__Natrialbaceae--g__Salinarchaeum	391	0.0344587	0.0544434	Healthy	0.69493	378.5	0.19907	0.221952	Healthy	0.834003	355.5	0.270904	0.420408	Healthy	0.975189	228.5	0.317187	0.636114	TB_M15	1.41955	2.15417	0.0348273	0.226288	positive	6
d__Archaea--p__Euryarchaeota--c__Halobacteria--o__Natrialbales--f__Natrialbaceae--g__Salinarchaeum--s__Salinarchaeum_sp._Harcht-Bsk1	391	0.0344587	0.0544434	Healthy	0.69493	378.5	0.19907	0.221952	Healthy	0.834003	355.5	0.270904	0.420408	Healthy	0.975189	228.5	0.317187	0.636114	TB_M15	1.41955	2.15417	0.0348273	0.226288	positive	7
d__Archaea--p__Euryarchaeota--c__Methanobacteria	407	0.0135833	0.0285787	Healthy	0.646163	528	9.89773759448037e-06	0.000482012	Healthy	0.220235	409	0.0290994	0.108461	Healthy	0.855019	379	0.0282008	0.125128	Healthy	0.37134	-0.356724	0.72242	0.882609	negative	3
d__Archaea--p__Euryarchaeota--c__Methanobacteria--o__Methanobacteriales	407	0.0135833	0.0285787	Healthy	0.646163	528	9.89773759448037e-06	0.000482012	Healthy	0.220235	409	0.0290994	0.108461	Healthy	0.855019	379	0.0282008	0.125128	Healthy	0.37134	-0.356724	0.72242	0.882609	negative	4
d__Archaea--p__Euryarchaeota--c__Methanobacteria--o__Methanobacteriales--f__Methanobacteriaceae	407	0.0135833	0.0285787	Healthy	0.646188	529	8.86158622956703e-06	0.000482012	Healthy	0.220183	410	0.0276026	0.106216	Healthy	0.855087	379	0.0282008	0.125128	Healthy	0.371356	-0.35661	0.722505	0.882609	negative	5
d__Archaea--p__Euryarchaeota--c__Methanobacteria--o__Methanobacteriales--f__Methanobacteriaceae--g__Methanobacterium	472	7.86820273820757e-05	0.00301177	Healthy	0.29705	536	1.4220595020093e-05	0.000531402	Healthy	0.168058	497	3.83992627896321e-05	0.00520145	Healthy	0.199057	442	0.000263413	0.00360758	Healthy	0.247493	0.0122706	0.990246	0.996435	positive	6
d__Archaea--p__Euryarchaeota--c__Methanobacteria--o__Methanobacteriales--f__Methanobacteriaceae--g__Methanobacterium--s__Methanobacterium_congolense	472	0.000150969	0.00340643	Healthy	0.0958074	533	1.42150628389126e-05	0.000531402	Healthy	0.0862509	495.5	9.29155021948094e-05	0.0071585	Healthy	0.0863569	401	0.00802374	0.0476858	Healthy	0.277801	2.69519	0.00888519	0.109853	positive	7
d__Archaea--p__Euryarchaeota--c__Methanobacteria--o__Methanobacteriales--f__Methanobacteriaceae--g__Methanobacterium--s__Methanobacterium_formicicum	362	0.127915	0.154231	Healthy	0.448479	414	0.0467651	0.0643598	Healthy	0.312662	322	0.666234	0.755281	Healthy	0.536315	299	0.631506	0.877219	Healthy	0.805437	1.76279	0.0824955	0.341318	positive	7
d__Archaea--p__Euryarchaeota--c__Methanobacteria--o__Methanobacteriales--f__Methanobacteriaceae--g__Methanobacterium--s__Methanobacterium_lacus	481	6.68640706687051e-05	0.0029268	Healthy	0.218089	503	0.000189994	0.00180727	Healthy	0.259534	488	0.000171235	0.00953859	Healthy	0.21081	443	0.000394917	0.00495595	Healthy	0.24806	0.0752873	0.940211	0.984615	positive	7
d__Archaea--p__Euryarchaeota--c__Methanobacteria--o__Methanobacteriales--f__Methanobacteriaceae--g__Methanobacterium--s__Methanobacterium_paludis	464.5	0.000238112	0.00377431	Healthy	0.576997	541.5	5.26292679385939e-06	0.00042754	Healthy	0.0719234	503.5	3.99166307402776e-05	0.00520145	Healthy	0.154506	462	7.44902244935555e-05	0.00163153	Healthy	0.0689803	-0.953092	0.343969	0.649464	negative	7
d__Archaea--p__Euryarchaeota--c__Methanobacteria--o__Methanobacteriales--f__Methanobacteriaceae--g__Methanobacterium--s__Methanobacterium_sp._MB1	356	0.163334	0.190762	TB_M0	1.12251	361	0.34565	0.366849	Healthy	0.918161	347	0.352125	0.497453	Healthy	0.849294	345	0.144495	0.408611	Healthy	0.729815	-0.805257	0.42352	0.711483	negative	7
d__Archaea--p__Euryarchaeota--c__Methanobacteria--o__Methanobacteriales--f__Methanobacteriaceae--g__Methanobacterium--s__Methanobacterium_subterraneum	349	0.137032	0.163371	Healthy	0.299391	387	0.0806338	0.100969	Healthy	0.192124	337	0.405661	0.5452	Healthy	0.604483	256	0.655831	0.888829	Healthy	0.952977	2.34567	0.0219612	0.17693	positive	7
d__Archaea--p__Euryarchaeota--c__Methanobacteria--o__Methanobacteriales--f__Methanobacteriaceae--g__Methanobrevibacter	408	0.0127812	0.0273937	Healthy	0.642291	523	1.69895928707341e-05	0.000531402	Healthy	0.210124	400	0.0459124	0.14307	Healthy	0.859661	373	0.0391923	0.161179	Healthy	0.374298	-0.322656	0.747961	0.892086	negative	6
d__Archaea--p__Euryarchaeota--c__Methanobacteria--o__Methanobacteriales--f__Methanobacteriaceae--g__Methanobrevibacter--s__Methanobrevibacter_millerae	388	0.039408	0.0600409	Healthy	0.425273	503	0.00021207	0.00193812	Healthy	0.263032	419	0.016824	0.0789501	Healthy	0.743181	401	0.00720667	0.0437639	Healthy	0.372396	-0.01617	0.987147	0.995658	negative	7
d__Archaea--p__Euryarchaeota--c__Methanobacteria--o__Methanobacteriales--f__Methanobacteriaceae--g__Methanobrevibacter--s__Methanobrevibacter_olleyae	449	0.000931785	0.00622526	Healthy	0.23533	484	0.000862694	0.00443491	TB_M2	1.2014	421	0.0149967	0.0747153	Healthy	0.347225	458	5.20030748479724e-05	0.0012941	Healthy	0.14678	-0.787473	0.433782	0.720179	negative	7
d__Archaea--p__Euryarchaeota--c__Methanobacteria--o__Methanobacteriales--f__Methanobacteriaceae--g__Methanobrevibacter--s__Methanobrevibacter_ruminantium	381	0.0564526	0.0787763	Healthy	0.565504	460	0.0041714	0.0118556	Healthy	0.502457	402	0.0416105	0.134464	Healthy	0.630012	410	0.00381948	0.0260027	Healthy	0.307914	-1.06174	0.292166	0.607536	negative	7
d__Archaea--p__Euryarchaeota--c__Methanobacteria--o__Methanobacteriales--f__Methanobacteriaceae--g__Methanobrevibacter--s__Methanobrevibacter_smithii	405	0.0153189	0.0308017	Healthy	0.643631	511	5.73345393023564e-05	0.000960887	Healthy	0.209329	396	0.05562	0.160178	Healthy	0.860675	374	0.0371455	0.155051	Healthy	0.373719	-0.324634	0.74647	0.892086	negative	7
d__Archaea--p__Euryarchaeota--c__Methanobacteria--o__Methanobacteriales--f__Methanobacteriaceae--g__Methanobrevibacter--s__Methanobrevibacter_sp._AbM4	451	0.000805036	0.00586231	Healthy	0.244874	534	1.68317989681576e-05	0.000531402	Healthy	0.130821	422	0.0141491	0.0724045	Healthy	0.400344	424	0.00129029	0.0112621	Healthy	0.829082	1.61572	0.110853	0.398514	positive	7
d__Archaea--p__Euryarchaeota--c__Methanobacteria--o__Methanobacteriales--f__Methanobacteriaceae--g__Methanobrevibacter--s__Methanobrevibacter_sp._YE315	421	0.00627897	0.0172528	Healthy	0.421308	505	0.000183154	0.00178057	Healthy	0.268446	387	0.0836366	0.205197	Healthy	0.709009	371	0.0435679	0.174679	Healthy	0.454562	0.220798	0.825922	0.929897	positive	7
d__Archaea--p__Euryarchaeota--c__Methanobacteria--o__Methanobacteriales--f__Methanobacteriaceae--g__Methanosphaera	369	0.0972042	0.12151	TB_M0	1.15151	505	0.000101254	0.00133688	TB_M2	1.41182	433	0.00723266	0.0471089	Healthy	0.396024	495	4.51321101035093e-07	0.000236262	Healthy	0.0324655	-1.55659	0.12428	0.421887	negative	6
d__Archaea--p__Euryarchaeota--c__Methanobacteria--o__Methanobacteriales--f__Methanobacteriaceae--g__Methanosphaera--s__Methanosphaera_sp._BMS	411	0.0115175	0.0256399	Healthy	0.635375	524	3.86679796311967e-05	0.000816915	Healthy	0.262208	489	0.000162619	0.00941743	Healthy	0.293076	451	0.000108592	0.00207532	Healthy	0.256624	-1.58494	0.117689	0.408768	negative	7
d__Archaea--p__Euryarchaeota--c__Methanobacteria--o__Methanobacteriales--f__Methanobacteriaceae--g__Methanosphaera--s__Methanosphaera_stadtmanae	368	0.101506	0.126106	TB_M0	1.16014	501	0.000251768	0.0021404	TB_M2	1.43283	424	0.0125775	0.066878	Healthy	0.397912	496	3.87215128376932e-07	0.000236262	Healthy	0.0283806	-1.55065	0.125697	0.42386	negative	7
d__Archaea--p__Euryarchaeota--c__Methanobacteria--o__Methanobacteriales--f__Methanobacteriaceae--g__Methanothermobacter	428.5	0.00381151	0.0129238	Healthy	0.391137	504.5	0.000181699	0.00178057	Healthy	0.248123	409.5	0.0291133	0.108461	Healthy	0.727182	351	0.112819	0.343205	Healthy	0.824283	2.15315	0.0349101	0.226288	positive	6
d__Archaea--p__Euryarchaeota--c__Methanobacteria--o__Methanobacteriales--f__Methanobacteriaceae--g__Methanothermobacter--s__Methanothermobacter_marburgensis	366	0.102126	0.12685	Healthy	0.301044	428.5	0.0185282	0.0324854	Healthy	0.219582	389.5	0.0619975	0.172023	Healthy	0.667858	306	0.525745	0.824942	Healthy	0.936728	1.63326	0.107105	0.390317	positive	7
d__Archaea--p__Euryarchaeota--c__Methanobacteria--o__Methanobacteriales--f__Methanobacteriaceae--g__Methanothermobacter--s__Methanothermobacter_wolfeii	443	0.000875181	0.0060436	Healthy	0.223226	495.5	0.00020317	0.00188625	Healthy	0.184646	392	0.0615774	0.170938	Healthy	0.803432	311.5	0.454202	0.768791	Healthy	0.917278	2.68624	0.00910237	0.110916	positive	7
d__Archaea--p__Euryarchaeota--c__Methanobacteria--o__Methanobacteriales--f__Methanothermaceae	371.5	0.0811737	0.105033	Healthy	0.394799	464.5	0.00203061	0.0076368	Healthy	0.696173	448.5	0.00217054	0.0245561	Healthy	0.211235	393	0.0122177	0.065191	Healthy	0.217787	-1.06496	0.290715	0.605999	negative	5
d__Archaea--p__Euryarchaeota--c__Methanobacteria--o__Methanobacteriales--f__Methanothermaceae--g__Methanothermus	371.5	0.0811737	0.105033	Healthy	0.394799	464.5	0.00203061	0.0076368	Healthy	0.696173	448.5	0.00217054	0.0245561	Healthy	0.211235	393	0.0122177	0.065191	Healthy	0.217787	-1.06496	0.290715	0.605999	negative	6
d__Archaea--p__Euryarchaeota--c__Methanobacteria--o__Methanobacteriales--f__Methanothermaceae--g__Methanothermus--s__Methanothermus_fervidus	371.5	0.0811737	0.105033	Healthy	0.394799	464.5	0.00203061	0.0076368	Healthy	0.696173	448.5	0.00217054	0.0245561	Healthy	0.211235	393	0.0122177	0.065191	Healthy	0.217787	-1.06496	0.290715	0.605999	negative	7
d__Archaea--p__Euryarchaeota--c__Methanococci	438	0.00160953	0.0080808	Healthy	0.265503	495	0.000247627	0.00212996	Healthy	0.20167	403	0.0395883	0.130968	Healthy	0.395358	453	8.8375695509231e-05	0.00180707	Healthy	0.152849	-0.920682	0.36052	0.663504	negative	3
d__Archaea--p__Euryarchaeota--c__Methanococci--o__Methanococcales	438	0.00160953	0.0080808	Healthy	0.265503	495	0.000247627	0.00212996	Healthy	0.20167	403	0.0395883	0.130968	Healthy	0.395358	453	8.8375695509231e-05	0.00180707	Healthy	0.152849	-0.920682	0.36052	0.663504	negative	4
d__Archaea--p__Euryarchaeota--c__Methanococci--o__Methanococcales--f__Methanocaldococcaceae	429	0.00376299	0.0127837	Healthy	0.308446	507	0.000158749	0.00170385	Healthy	0.173684	439	0.00489263	0.0384121	Healthy	0.336851	461	3.74216412437624e-05	0.00108338	Healthy	0.118241	-1.25412	0.214156	0.539448	negative	5
d__Archaea--p__Euryarchaeota--c__Methanococci--o__Methanococcales--f__Methanocaldococcaceae--g__Methanocaldococcus	452	0.000745626	0.00580591	Healthy	0.248893	519	6.06460438294895e-05	0.000979886	Healthy	0.162087	438	0.00522854	0.0401582	Healthy	0.346679	469	1.49140256350907e-05	0.00066578	Healthy	0.0991754	-1.04498	0.299789	0.61383	negative	6
d__Archaea--p__Euryarchaeota--c__Methanococci--o__Methanococcales--f__Methanocaldococcaceae--g__Methanocaldococcus--s__Methanocaldococcus_bathoardescens	472	0.000132564	0.00328954	Healthy	0.0523192	513	8.26338335808247e-05	0.00120423	Healthy	0.0488628	487	0.000166465	0.00945297	Healthy	0.0789752	469	3.61238122249807e-05	0.00107782	Healthy	0.0233387	-0.710141	0.480081	0.745252	negative	7
d__Archaea--p__Euryarchaeota--c__Methanococci--o__Methanococcales--f__Methanocaldococcaceae--g__Methanocaldococcus--s__Methanocaldococcus_fervens	421	0.00536992	0.0157595	Healthy	0.518917	460	0.0038576	0.011348	Healthy	0.143859	423	0.0135843	0.0704382	Healthy	0.665864	393	0.0124179	0.0661384	Healthy	0.224862	-0.361373	0.718958	0.881669	negative	7
d__Archaea--p__Euryarchaeota--c__Methanococci--o__Methanococcales--f__Methanocaldococcaceae--g__Methanocaldococcus--s__Methanocaldococcus_infernus	421	0.00258606	0.0104172	Healthy	0.223454	436	0.0110002	0.0225308	Healthy	0.678061	409	0.0219321	0.0935674	Healthy	0.169745	301	0.597228	0.862734	Healthy	0.372519	-0.116744	0.907412	0.97329	negative	7
d__Archaea--p__Euryarchaeota--c__Methanococci--o__Methanococcales--f__Methanocaldococcaceae--g__Methanocaldococcus--s__Methanocaldococcus_jannaschii	387	0.0359983	0.0563129	Healthy	0.712534	459	0.00275339	0.00933058	Healthy	0.403513	416	0.0161074	0.0773497	Healthy	0.849823	386	0.0178372	0.0872172	Healthy	0.0798324	-1.45849	0.149378	0.463752	negative	7
d__Archaea--p__Euryarchaeota--c__Methanococci--o__Methanococcales--f__Methanocaldococcaceae--g__Methanocaldococcus--s__Methanocaldococcus_sp._FS406-22	399	0.0210471	0.0380893	Healthy	0.255038	460	0.00368996	0.0110424	Healthy	0.130862	362	0.216752	0.365883	Healthy	0.628019	374	0.0367743	0.154605	Healthy	0.12518	-0.24111	0.810206	0.92252	negative	7
d__Archaea--p__Euryarchaeota--c__Methanococci--o__Methanococcales--f__Methanocaldococcaceae--g__Methanocaldococcus--s__Methanocaldococcus_vulcanius	372.5	0.0641023	0.0870523	Healthy	0.117816	426.5	0.0169531	0.0306234	Healthy	0.0644645	408.5	0.0191913	0.0858834	Healthy	0.0886743	340	0.156813	0.431988	Healthy	0.222594	1.34973	0.181647	0.510559	positive	7
d__Archaea--p__Euryarchaeota--c__Methanococci--o__Methanococcales--f__Methanocaldococcaceae--g__Methanotorris	400.5	0.0199367	0.0366582	Healthy	0.858733	478	0.00112262	0.00527693	Healthy	0.282707	459	0.00147403	0.0205503	Healthy	0.249046	394.5	0.0119455	0.0640303	Healthy	0.299177	-0.981228	0.33001	0.639085	negative	6
d__Archaea--p__Euryarchaeota--c__Methanococci--o__Methanococcales--f__Methanocaldococcaceae--g__Methanotorris--s__Methanotorris_igneus	400.5	0.0199367	0.0366582	Healthy	0.858733	478	0.00112262	0.00527693	Healthy	0.282707	459	0.00147403	0.0205503	Healthy	0.249046	394.5	0.0119455	0.0640303	Healthy	0.299177	-0.981228	0.33001	0.639085	negative	7
d__Archaea--p__Euryarchaeota--c__Methanococci--o__Methanococcales--f__Methanococcaceae	445	0.000921373	0.00622526	Healthy	0.246801	504	0.000111054	0.00142135	Healthy	0.210118	411	0.0261715	0.10364	Healthy	0.416172	440	0.000317962	0.00415055	Healthy	0.167093	-0.582066	0.562475	0.800162	negative	5
d__Archaea--p__Euryarchaeota--c__Methanococci--o__Methanococcales--f__Methanococcaceae--g__Methanococcus	442	0.00117457	0.0068495	Healthy	0.245847	501	0.000145935	0.00162643	Healthy	0.19856	417	0.0188396	0.0843741	Healthy	0.387464	445	0.00019747	0.00301516	Healthy	0.1597	-0.63551	0.52726	0.777596	negative	6
d__Archaea--p__Euryarchaeota--c__Methanococci--o__Methanococcales--f__Methanococcaceae--g__Methanococcus--s__Methanococcus_aeolicus	400	0.0210763	0.0381185	Healthy	0.622185	451	0.00685584	0.0164478	Healthy	0.349616	368	0.176629	0.324678	Healthy	0.485104	387	0.0186248	0.0903136	Healthy	0.241454	-1.03095	0.306271	0.618356	negative	7
d__Archaea--p__Euryarchaeota--c__Methanococci--o__Methanococcales--f__Methanococcaceae--g__Methanococcus--s__Methanococcus_maripaludis	439	0.00191185	0.00886142	Healthy	0.255097	484	0.000616338	0.00361219	Healthy	0.242254	421	0.0149967	0.0747153	Healthy	0.313836	419	0.00192839	0.0151576	Healthy	0.182771	-0.651931	0.516676	0.770072	negative	7
d__Archaea--p__Euryarchaeota--c__Methanococci--o__Methanococcales--f__Methanococcaceae--g__Methanococcus--s__Methanococcus_vannielii	468.5	0.000199201	0.00359607	Healthy	0.128752	527	2.64413734991215e-05	0.000678314	Healthy	0.0600772	439.5	0.00533668	0.0405753	Healthy	0.22105	414	0.00342763	0.0239198	Healthy	0.0650006	-0.382054	0.70363	0.873972	negative	7
d__Archaea--p__Euryarchaeota--c__Methanococci--o__Methanococcales--f__Methanococcaceae--g__Methanococcus--s__Methanococcus_voltae	453	0.000689362	0.00562819	Healthy	0.291099	547	5.12151505588395e-06	0.00042754	Healthy	0.159574	468	0.000805625	0.0165337	TB_M6	1.09483	433	0.000600106	0.00664662	Healthy	0.219847	0.040667	0.967682	0.991742	positive	7
d__Archaea--p__Euryarchaeota--c__Methanococci--o__Methanococcales--f__Methanococcaceae--g__Methanothermococcus	403	0.0173366	0.0332137	Healthy	0.299881	425	0.0267912	0.0425472	Healthy	0.685522	366	0.186947	0.333981	TB_M6	1.58253	350	0.116882	0.353061	Healthy	0.474307	-0.0934141	0.925853	0.981865	negative	6
d__Archaea--p__Euryarchaeota--c__Methanococci--o__Methanococcales--f__Methanococcaceae--g__Methanothermococcus--s__Methanothermococcus_okinawensis	403	0.0173366	0.0332137	Healthy	0.299881	425	0.0267912	0.0425472	Healthy	0.685522	366	0.186947	0.333981	TB_M6	1.58253	350	0.116882	0.353061	Healthy	0.474307	-0.0934141	0.925853	0.981865	negative	7
d__Archaea--p__Euryarchaeota--c__Methanomicrobia	413	0.00935687	0.0222654	Healthy	0.569139	443	0.0103916	0.0215076	Healthy	0.605419	318	0.72868	0.800987	TB_M6	1.06839	285	0.857812	0.96694	Healthy	0.998041	2.30659	0.0241773	0.185425	positive	3
d__Archaea--p__Euryarchaeota--c__Methanomicrobia--o__Methanocellales	422	0.00588324	0.0164882	Healthy	0.536724	458	0.00470254	0.0127793	Healthy	0.527956	343	0.395277	0.535973	TB_M6	1.05424	272.5	0.949093	0.989974	TB_M15	1.21375	2.90747	0.00493661	0.0844275	positive	4
d__Archaea--p__Euryarchaeota--c__Methanomicrobia--o__Methanocellales--f__Methanocellaceae	422	0.00588324	0.0164882	Healthy	0.536724	458	0.00470254	0.0127793	Healthy	0.527956	343	0.395277	0.535973	TB_M6	1.05424	272.5	0.949093	0.989974	TB_M15	1.21375	2.90747	0.00493661	0.0844275	positive	5
d__Archaea--p__Euryarchaeota--c__Methanomicrobia--o__Methanocellales--f__Methanocellaceae--g__Methanocella	422	0.00588324	0.0164882	Healthy	0.536724	458	0.00470254	0.0127793	Healthy	0.527956	343	0.395277	0.535973	TB_M6	1.05424	272.5	0.949093	0.989974	TB_M15	1.21375	2.90747	0.00493661	0.0844275	positive	6
d__Archaea--p__Euryarchaeota--c__Methanomicrobia--o__Methanocellales--f__Methanocellaceae--g__Methanocella--s__Methanocella_arvoryzae	395.5	0.0272163	0.0459948	Healthy	0.652408	441	0.0125439	0.0245596	Healthy	0.579532	345.5	0.367998	0.511507	Healthy	0.984371	243.5	0.495856	0.801483	TB_M15	1.29384	2.76838	0.00727852	0.10017	positive	7
d__Archaea--p__Euryarchaeota--c__Methanomicrobia--o__Methanocellales--f__Methanocellaceae--g__Methanocella--s__Methanocella_conradii	439.5	0.00170094	0.00838853	Healthy	0.319637	450	0.00706693	0.0169057	Healthy	0.431171	375	0.135023	0.274792	TB_M6	1.18534	286	0.839525	0.962792	TB_M15	1.06345	2.03907	0.0453907	0.256512	positive	7
d__Archaea--p__Euryarchaeota--c__Methanomicrobia--o__Methanomicrobiales	445	0.00125068	0.00715775	Healthy	0.465988	447	0.0081775	0.0184317	Healthy	0.63115	323	0.655526	0.745803	TB_M6	1.36358	245	0.519797	0.817363	TB_M15	1.3337	2.80877	0.0065104	0.0964994	positive	4
d__Archaea--p__Euryarchaeota--c__Methanomicrobia--o__Methanomicrobiales--f__Methanocorpusculaceae	410	0.0121038	0.0264803	Healthy	0.573483	421.5	0.0341424	0.0511001	Healthy	0.717198	327	0.596074	0.700122	TB_M6	4.90735	276.5	1	1	TB_M15	1.51311	0.415393	0.679182	0.863368	positive	5
d__Archaea--p__Euryarchaeota--c__Methanomicrobia--o__Methanomicrobiales--f__Methanocorpusculaceae--g__Methanocorpusculum	410	0.0121038	0.0264803	Healthy	0.573483	421.5	0.0341424	0.0511001	Healthy	0.717198	327	0.596074	0.700122	TB_M6	4.90735	276.5	1	1	TB_M15	1.51311	0.415393	0.679182	0.863368	positive	6
d__Archaea--p__Euryarchaeota--c__Methanomicrobia--o__Methanomicrobiales--f__Methanocorpusculaceae--g__Methanocorpusculum--s__Methanocorpusculum_labreanum	410	0.0121038	0.0264803	Healthy	0.573483	421.5	0.0341424	0.0511001	Healthy	0.717198	327	0.596074	0.700122	TB_M6	4.90735	276.5	1	1	TB_M15	1.51311	0.415393	0.679182	0.863368	positive	7
d__Archaea--p__Euryarchaeota--c__Methanomicrobia--o__Methanomicrobiales--f__Methanomicrobiaceae	461	0.000375133	0.00444161	Healthy	0.375988	477	0.00140121	0.00600415	Healthy	0.528523	339	0.44473	0.576002	TB_M6	1.09359	257	0.696472	0.905977	TB_M15	1.23185	3.4142	0.00109003	0.0424038	positive	5
d__Archaea--p__Euryarchaeota--c__Methanomicrobia--o__Methanomicrobiales--f__Methanomicrobiaceae--g__Methanoculleus	464	0.00029379	0.00408924	Healthy	0.39362	477	0.00140009	0.00600415	Healthy	0.479165	369	0.170676	0.318347	TB_M6	1.19213	257	0.696472	0.905977	TB_M15	1.4938	3.62134	0.000564622	0.0307484	positive	6
d__Archaea--p__Euryarchaeota--c__Methanomicrobia--o__Methanomicrobiales--f__Methanomicrobiaceae--g__Methanoculleus--s__Methanoculleus_bourgensis	465.5	0.000219371	0.00369675	Healthy	0.287343	468.5	0.00235527	0.00835205	Healthy	0.383313	421	0.0156313	0.0766562	Healthy	0.545777	253	0.632019	0.877219	TB_M15	1.39927	4.3159	5.36112267162146e-05	0.0125429	positive	7
d__Archaea--p__Euryarchaeota--c__Methanomicrobia--o__Methanomicrobiales--f__Methanomicrobiaceae--g__Methanoculleus--s__Methanoculleus_marisnigri	410	0.0121882	0.0264803	Healthy	0.447712	402	0.0818086	0.102377	Healthy	0.605929	343	0.395313	0.535973	TB_M6	1.41676	267	0.857812	0.96694	TB_M15	1.27162	1.94089	0.0564796	0.285891	positive	7
d__Archaea--p__Euryarchaeota--c__Methanomicrobia--o__Methanomicrobiales--f__Methanomicrobiaceae--g__Methanoculleus--s__Methanoculleus_sp._MAB1	452.5	0.000616682	0.00554067	Healthy	0.475579	489.5	0.000431673	0.00294959	Healthy	0.528756	373	0.144784	0.286772	TB_M6	2.44895	274.5	0.983004	0.996705	TB_M15	1.77178	1.68036	0.0975439	0.373386	positive	7
d__Archaea--p__Euryarchaeota--c__Methanomicrobia--o__Methanomicrobiales--f__Methanomicrobiaceae--g__Methanofollis	410	0.0121882	0.0264803	Healthy	0.633776	396	0.104632	0.125955	Healthy	0.727698	353	0.296596	0.444931	TB_M6	1.0949	240	0.453537	0.767887	TB_M15	2.02798	2.80109	0.00665053	0.0965446	positive	6
d__Archaea--p__Euryarchaeota--c__Methanomicrobia--o__Methanomicrobiales--f__Methanomicrobiaceae--g__Methanofollis--s__Methanofollis_liminatans	410	0.0121882	0.0264803	Healthy	0.633776	396	0.104632	0.125955	Healthy	0.727698	353	0.296596	0.444931	TB_M6	1.0949	240	0.453537	0.767887	TB_M15	2.02798	2.80109	0.00665053	0.0965446	positive	7
d__Archaea--p__Euryarchaeota--c__Methanomicrobia--o__Methanomicrobiales--f__Methanomicrobiaceae--g__Methanolacinia	437	0.00218631	0.00948042	Healthy	0.27959	450.5	0.00731851	0.0171842	Healthy	0.604594	382	0.103066	0.233145	TB_M6	1.12947	309.5	0.482488	0.792581	Healthy	0.912565	1.10108	0.274802	0.5934	positive	6
d__Archaea--p__Euryarchaeota--c__Methanomicrobia--o__Methanomicrobiales--f__Methanomicrobiaceae--g__Methanolacinia--s__Methanolacinia_petrolearia	437	0.00218631	0.00948042	Healthy	0.27959	450.5	0.00731851	0.0171842	Healthy	0.604594	382	0.103066	0.233145	TB_M6	1.12947	309.5	0.482488	0.792581	Healthy	0.912565	1.10108	0.274802	0.5934	positive	7
d__Archaea--p__Euryarchaeota--c__Methanomicrobia--o__Methanomicrobiales--f__Methanomicrobiaceae--g__Methanoplanus	378.5	0.0634147	0.0861586	Healthy	0.44528	471	0.00205641	0.0076368	Healthy	0.26026	386.5	0.0851533	0.208394	Healthy	0.549123	280.5	0.93216	0.984285	Healthy	0.71221	2.38	0.0201655	0.171436	positive	6
d__Archaea--p__Euryarchaeota--c__Methanomicrobia--o__Methanomicrobiales--f__Methanomicrobiaceae--g__Methanoplanus--s__Methanoplanus_limicola	378.5	0.0634147	0.0861586	Healthy	0.44528	471	0.00205641	0.0076368	Healthy	0.26026	386.5	0.0851533	0.208394	Healthy	0.549123	280.5	0.93216	0.984285	Healthy	0.71221	2.38	0.0201655	0.171436	positive	7
d__Archaea--p__Euryarchaeota--c__Methanomicrobia--o__Methanomicrobiales--f__Methanoregulaceae	399	0.0226948	0.0402492	Healthy	0.684986	398	0.0968516	0.117993	Healthy	0.899169	297	0.960492	0.97095	TB_M6	1.17897	218	0.223359	0.534452	TB_M15	1.65051	2.90585	0.0049594	0.0845417	positive	5
d__Archaea--p__Euryarchaeota--c__Methanomicrobia--o__Methanomicrobiales--f__Methanoregulaceae--g__Methanolinea	472.5	0.000131405	0.00328954	Healthy	0.213667	446	0.00915643	0.0198407	Healthy	0.717956	439	0.00534159	0.0405753	Healthy	0.408047	352	0.108069	0.332512	Healthy	0.625886	0.593663	0.554737	0.795744	positive	6
d__Archaea--p__Euryarchaeota--c__Methanomicrobia--o__Methanomicrobiales--f__Methanoregulaceae--g__Methanolinea--s__Methanolinea_tarda	472.5	0.000131405	0.00328954	Healthy	0.213667	446	0.00915643	0.0198407	Healthy	0.717956	439	0.00534159	0.0405753	Healthy	0.408047	352	0.108069	0.332512	Healthy	0.625886	0.593663	0.554737	0.795744	positive	7
d__Archaea--p__Euryarchaeota--c__Methanomicrobia--o__Methanomicrobiales--f__Methanoregulaceae--g__Methanoregula	392	0.0327844	0.0525467	Healthy	0.885283	391	0.127414	0.1489	Healthy	0.798996	300	1	1	TB_M6	1.11481	184	0.0508828	0.194612	TB_M15	1.47355	2.31702	0.0235674	0.183062	positive	6
d__Archaea--p__Euryarchaeota--c__Methanomicrobia--o__Methanomicrobiales--f__Methanoregulaceae--g__Methanoregula--s__Methanoregula_boonei	364	0.117864	0.143712	TB_M0	1.21604	372	0.246049	0.268447	TB_M2	1.12212	298	0.976033	0.983519	TB_M6	2.34004	218	0.221019	0.532559	TB_M15	1.55882	0.710386	0.47993	0.745252	positive	7
d__Archaea--p__Euryarchaeota--c__Methanomicrobia--o__Methanomicrobiales--f__Methanoregulaceae--g__Methanoregula--s__Methanoregula_formicica	379	0.0619595	0.0843465	Healthy	0.798969	405	0.0724557	0.092149	Healthy	0.716214	357	0.261059	0.409366	Healthy	0.796455	215	0.199898	0.498297	TB_M15	1.4517	2.67671	0.00933903	0.111934	positive	7
d__Archaea--p__Euryarchaeota--c__Methanomicrobia--o__Methanomicrobiales--f__Methanoregulaceae--g__Methanosphaerula	411	0.0115175	0.0256399	Healthy	0.795237	363	0.326369	0.348091	TB_M2	1.32445	309	0.864996	0.903465	TB_M6	2.20859	241	0.466403	0.779738	TB_M15	3.21264	2.67127	0.00947671	0.112661	positive	6
d__Archaea--p__Euryarchaeota--c__Methanomicrobia--o__Methanomicrobiales--f__Methanoregulaceae--g__Methanosphaerula--s__Methanosphaerula_palustris	411	0.0115175	0.0256399	Healthy	0.795237	363	0.326369	0.348091	TB_M2	1.32445	309	0.864996	0.903465	TB_M6	2.20859	241	0.466403	0.779738	TB_M15	3.21264	2.67127	0.00947671	0.112661	positive	7
d__Archaea--p__Euryarchaeota--c__Methanomicrobia--o__Methanomicrobiales--f__Methanospirillaceae	428	0.0036692	0.0126689	Healthy	0.351865	420	0.0352075	0.0519498	Healthy	0.633734	375.5	0.130772	0.269237	Healthy	0.868571	327	0.281724	0.603266	Healthy	0.758083	1.18287	0.241041	0.571035	positive	5
d__Archaea--p__Euryarchaeota--c__Methanomicrobia--o__Methanomicrobiales--f__Methanospirillaceae--g__Methanospirillum	428	0.0036692	0.0126689	Healthy	0.351865	420	0.0352075	0.0519498	Healthy	0.633734	375.5	0.130772	0.269237	Healthy	0.868571	327	0.281724	0.603266	Healthy	0.758083	1.18287	0.241041	0.571035	positive	6
d__Archaea--p__Euryarchaeota--c__Methanomicrobia--o__Methanomicrobiales--f__Methanospirillaceae--g__Methanospirillum--s__Methanospirillum_hungatei	428	0.0036692	0.0126689	Healthy	0.351865	420	0.0352075	0.0519498	Healthy	0.633734	375.5	0.130772	0.269237	Healthy	0.868571	327	0.281724	0.603266	Healthy	0.758083	1.18287	0.241041	0.571035	positive	7
d__Archaea--p__Euryarchaeota--c__Methanomicrobia--o__Methanosarcinales	392	0.0319363	0.0516294	Healthy	0.679132	430	0.021567	0.0360313	Healthy	0.624227	353	0.296596	0.444931	Healthy	0.9087	313	0.44087	0.760084	Healthy	0.788983	0.747085	0.457626	0.73227	positive	4
d__Archaea--p__Euryarchaeota--c__Methanomicrobia--o__Methanosarcinales--f__Methanosaetaceae	411	0.011495	0.0256399	Healthy	0.779154	406	0.069402	0.0890069	Healthy	0.760062	380	0.111826	0.242985	Healthy	0.863824	328	0.275914	0.592779	Healthy	0.804349	0.236673	0.813633	0.923863	positive	5
d__Archaea--p__Euryarchaeota--c__Methanomicrobia--o__Methanosarcinales--f__Methanosaetaceae--g__Methanothrix	411	0.011495	0.0256399	Healthy	0.779154	406	0.069402	0.0890069	Healthy	0.760062	380	0.111826	0.242985	Healthy	0.863824	328	0.275914	0.592779	Healthy	0.804349	0.236673	0.813633	0.923863	positive	6
d__Archaea--p__Euryarchaeota--c__Methanomicrobia--o__Methanosarcinales--f__Methanosaetaceae--g__Methanothrix--s__Methanosaeta_harundinacea	416	0.00846318	0.0210018	Healthy	0.757013	439	0.0139866	0.0265492	Healthy	0.614417	361	0.22616	0.37694	Healthy	0.961527	371	0.0435679	0.174679	Healthy	0.474062	-0.54787	0.585602	0.810312	negative	7
d__Archaea--p__Euryarchaeota--c__Methanomicrobia--o__Methanosarcinales--f__Methanosaetaceae--g__Methanothrix--s__Methanothrix_soehngenii	346.5	0.225901	0.253899	Healthy	0.851091	370	0.259977	0.282168	TB_M2	1.21753	358	0.245711	0.395043	Healthy	0.541648	204	0.127883	0.375433	TB_M15	1.87239	1.40974	0.163241	0.490143	positive	7
d__Archaea--p__Euryarchaeota--c__Methanomicrobia--o__Methanosarcinales--f__Methanosarcinaceae	393	0.0302667	0.0495882	Healthy	0.667708	427	0.0252661	0.040644	Healthy	0.612072	350	0.32524	0.472041	Healthy	0.91109	309	0.49272	0.7984	Healthy	0.787221	0.785065	0.435183	0.721276	positive	5
d__Archaea--p__Euryarchaeota--c__Methanomicrobia--o__Methanosarcinales--f__Methanosarcinaceae--g__Methanococcoides	407.5	0.0140465	0.0292065	Healthy	0.60703	402	0.0820733	0.102377	Healthy	0.664087	352	0.302961	0.453159	TB_M6	1.4743	283	0.891031	0.975614	Healthy	0.840111	0.515222	0.608094	0.823642	positive	6
d__Archaea--p__Euryarchaeota--c__Methanomicrobia--o__Methanosarcinales--f__Methanosarcinaceae--g__Methanococcoides--s__Methanococcoides_burtonii	359	0.137018	0.163371	Healthy	0.73364	435	0.0152338	0.0284763	Healthy	0.397698	346	0.358321	0.503318	Healthy	0.559177	271	0.923662	0.982039	Healthy	0.676746	0.218524	0.827685	0.93009	positive	7
d__Archaea--p__Euryarchaeota--c__Methanomicrobia--o__Methanosarcinales--f__Methanosarcinaceae--g__Methanococcoides--s__Methanococcoides_methylutens	425.5	0.00469014	0.0145608	Healthy	0.559942	393	0.117516	0.139365	Healthy	0.766752	340	0.429481	0.564629	TB_M6	1.82854	277	0.991592	0.996705	Healthy	0.899479	0.477914	0.634267	0.839898	positive	7
d__Archaea--p__Euryarchaeota--c__Methanomicrobia--o__Methanosarcinales--f__Methanosarcinaceae--g__Methanohalobium	385	0.0464944	0.0679817	Healthy	0.504965	468	0.00240028	0.00843198	Healthy	0.835156	408.5	0.0306235	0.111469	Healthy	0.684542	385	0.0209269	0.099307	Healthy	0.285938	-0.795511	0.429126	0.716488	negative	6
d__Archaea--p__Euryarchaeota--c__Methanomicrobia--o__Methanosarcinales--f__Methanosarcinaceae--g__Methanohalobium--s__Methanohalobium_evestigatum	385	0.0464944	0.0679817	Healthy	0.504965	468	0.00240028	0.00843198	Healthy	0.835156	408.5	0.0306235	0.111469	Healthy	0.684542	385	0.0209269	0.099307	Healthy	0.285938	-0.795511	0.429126	0.716488	negative	7
d__Archaea--p__Euryarchaeota--c__Methanomicrobia--o__Methanosarcinales--f__Methanosarcinaceae--g__Methanohalophilus	345	0.242938	0.270759	TB_M0	1.26819	398	0.0964107	0.117775	Healthy	0.604914	365	0.197039	0.345261	Healthy	0.689099	317	0.38873	0.709935	Healthy	0.538322	-1.29444	0.199957	0.529487	negative	6
d__Archaea--p__Euryarchaeota--c__Methanomicrobia--o__Methanosarcinales--f__Methanosarcinaceae--g__Methanohalophilus--s__Methanohalophilus_halophilus	297.5	0.847224	0.854529	TB_M0	2.63938	390	0.107683	0.129092	Healthy	0.587982	343	0.38111	0.523389	Healthy	0.489107	278.5	0.965595	0.995549	Healthy	0.531986	-1.22027	0.22664	0.554657	negative	7
d__Archaea--p__Euryarchaeota--c__Methanomicrobia--o__Methanosarcinales--f__Methanosarcinaceae--g__Methanohalophilus--s__Methanohalophilus_mahii	320	0.506435	0.528199	Healthy	0.768444	408	0.0539699	0.0723516	Healthy	0.406769	381.5	0.0965942	0.225361	Healthy	0.215909	302.5	0.576879	0.849557	Healthy	0.243931	-1.42807	0.157916	0.480067	negative	7
d__Archaea--p__Euryarchaeota--c__Methanomicrobia--o__Methanosarcinales--f__Methanosarcinaceae--g__Methanohalophilus--s__Methanohalophilus_portucalensis	373	0.0747042	0.0979258	TB_M0	1.63925	424	0.0259498	0.041675	Healthy	0.605708	340	0.425196	0.560381	TB_M6	1.98223	295	0.691932	0.905977	Healthy	0.934205	-0.221115	0.825675	0.929897	negative	7
d__Archaea--p__Euryarchaeota--c__Methanomicrobia--o__Methanosarcinales--f__Methanosarcinaceae--g__Methanolobus	369.5	0.0947918	0.119157	Healthy	0.490213	397	0.100664	0.121799	Healthy	0.79535	303.5	0.952154	0.968211	TB_M6	1.73861	246.5	0.537117	0.830968	TB_M15	1.30625	1.56448	0.122417	0.419458	positive	6
d__Archaea--p__Euryarchaeota--c__Methanomicrobia--o__Methanosarcinales--f__Methanosarcinaceae--g__Methanolobus--s__Methanolobus_psychrophilus	369.5	0.0947918	0.119157	Healthy	0.490213	397	0.100664	0.121799	Healthy	0.79535	303.5	0.952154	0.968211	TB_M6	1.73861	246.5	0.537117	0.830968	TB_M15	1.30625	1.56448	0.122417	0.419458	positive	7
d__Archaea--p__Euryarchaeota--c__Methanomicrobia--o__Methanosarcinales--f__Methanosarcinaceae--g__Methanomethylovorans	408	0.0135232	0.0285787	Healthy	0.655438	427	0.0257581	0.0413785	Healthy	0.702441	381	0.106896	0.238504	Healthy	0.964831	267	0.856448	0.96694	TB_M15	1.26071	1.44868	0.15209	0.469185	positive	6
d__Archaea--p__Euryarchaeota--c__Methanomicrobia--o__Methanosarcinales--f__Methanosarcinaceae--g__Methanomethylovorans--s__Methanomethylovorans_hollandica	408	0.0135232	0.0285787	Healthy	0.655438	427	0.0257581	0.0413785	Healthy	0.702441	381	0.106896	0.238504	Healthy	0.964831	267	0.856448	0.96694	TB_M15	1.26071	1.44868	0.15209	0.469185	positive	7
d__Archaea--p__Euryarchaeota--c__Methanomicrobia--o__Methanosarcinales--f__Methanosarcinaceae--g__Methanosalsum	387	0.0417823	0.0627271	TB_M0	1.02849	457	0.00484534	0.0130842	TB_M2	1.74314	403	0.0400789	0.132292	TB_M6	2.43988	308	0.502576	0.808316	Healthy	0.780769	-0.391044	0.697005	0.871249	negative	6
d__Archaea--p__Euryarchaeota--c__Methanomicrobia--o__Methanosarcinales--f__Methanosarcinaceae--g__Methanosalsum--s__Methanosalsum_zhilinae	387	0.0417823	0.0627271	TB_M0	1.02849	457	0.00484534	0.0130842	TB_M2	1.74314	403	0.0400789	0.132292	TB_M6	2.43988	308	0.502576	0.808316	Healthy	0.780769	-0.391044	0.697005	0.871249	negative	7
d__Archaea--p__Euryarchaeota--c__Methanomicrobia--o__Methanosarcinales--f__Methanosarcinaceae--g__Methanosarcina	383	0.0507375	0.0727898	Healthy	0.634381	452	0.00599901	0.0150173	Healthy	0.44673	386	0.087342	0.210665	Healthy	0.617217	325	0.305067	0.624224	Healthy	0.711883	1.06747	0.28959	0.605999	positive	6
d__Archaea--p__Euryarchaeota--c__Methanomicrobia--o__Methanosarcinales--f__Methanosarcinaceae--g__Methanosarcina--s__Methanosarcina_acetivorans	368	0.100834	0.12586	TB_M0	1.27328	323	0.83836	0.845225	TB_M2	1.12714	346	0.362136	0.507674	Healthy	0.731425	283	0.889968	0.975614	Healthy	0.900722	-0.724996	0.470979	0.737862	negative	7
d__Archaea--p__Euryarchaeota--c__Methanomicrobia--o__Methanosarcinales--f__Methanosarcinaceae--g__Methanosarcina--s__Methanosarcina_barkeri	435	0.00251443	0.0102427	Healthy	0.537688	498	0.000315223	0.00248062	Healthy	0.273837	367	0.185226	0.331109	Healthy	0.666854	336	0.207514	0.508395	Healthy	0.612561	0.921541	0.360075	0.663504	positive	7
d__Archaea--p__Euryarchaeota--c__Methanomicrobia--o__Methanosarcinales--f__Methanosarcinaceae--g__Methanosarcina--s__Methanosarcina_horonobensis	427.5	0.00411957	0.0134604	Healthy	0.323233	499	0.000281223	0.00231021	Healthy	0.224331	455	0.00197196	0.0234908	Healthy	0.229145	365	0.059616	0.218114	Healthy	0.372732	0.754164	0.453393	0.731155	positive	7
d__Archaea--p__Euryarchaeota--c__Methanomicrobia--o__Methanosarcinales--f__Methanosarcinaceae--g__Methanosarcina--s__Methanosarcina_lacustris	349	0.211174	0.239558	Healthy	0.374132	421	0.0331472	0.050033	Healthy	0.320907	402	0.0381142	0.128638	Healthy	0.498756	258	0.709296	0.912089	TB_M15	1.51798	3.00981	0.0036823	0.0754272	positive	7
d__Archaea--p__Euryarchaeota--c__Methanomicrobia--o__Methanosarcinales--f__Methanosarcinaceae--g__Methanosarcina--s__Methanosarcina_mazei	394.5	0.0284748	0.0475582	Healthy	0.476153	435.5	0.0168267	0.030414	Healthy	0.299237	368	0.176795	0.324678	Healthy	0.341417	302.5	0.580036	0.85356	Healthy	0.361159	-0.448077	0.655543	0.849606	negative	7
d__Archaea--p__Euryarchaeota--c__Methanomicrobia--o__Methanosarcinales--f__Methanosarcinaceae--g__Methanosarcina--s__Methanosarcina_siciliae	411.5	0.0110214	0.0249378	Healthy	0.476648	419.5	0.0369742	0.0538904	Healthy	0.681518	402.5	0.041169	0.134464	Healthy	0.520133	286.5	0.831467	0.962792	Healthy	0.873506	1.05324	0.296015	0.612449	positive	7
d__Archaea--p__Euryarchaeota--c__Methanomicrobia--o__Methanosarcinales--f__Methanosarcinaceae--g__Methanosarcina--s__Methanosarcina_sp._Kolksee	352.5	0.170676	0.197876	TB_M0	1.14459	341	0.572348	0.58731	Healthy	0.82495	374	0.129846	0.268079	Healthy	0.470375	392	0.0100145	0.0564162	Healthy	0.213721	-1.5731	0.120406	0.414693	negative	7
d__Archaea--p__Euryarchaeota--c__Methanomicrobia--o__Methanosarcinales--f__Methanosarcinaceae--g__Methanosarcina--s__Methanosarcina_sp._MTP4	326.5	0.432869	0.457343	TB_M0	1.08347	388	0.14051	0.16242	Healthy	0.57201	309.5	0.857026	0.899599	TB_M6	1.0351	235.5	0.394148	0.712033	TB_M15	2.4007	2.50216	0.0147913	0.145647	positive	7
d__Archaea--p__Euryarchaeota--c__Methanomicrobia--o__Methanosarcinales--f__Methanosarcinaceae--g__Methanosarcina--s__Methanosarcina_thermophila	325.5	0.436918	0.461454	Healthy	0.603292	381	0.174777	0.198	Healthy	0.396258	307	0.895598	0.927322	Healthy	0.705733	225.5	0.286124	0.604717	Healthy	0.828357	1.31386	0.193375	0.523808	positive	7
d__Archaea--p__Euryarchaeota--c__Methanopyri	246	0.297697	0.32501	TB_M0	1.81315	355	0.217955	0.240169	Healthy	0.47957	310	0.794808	0.853678	TB_M6	2.40646	141	0.00190121	0.0151576	TB_M15	5.8447	2.20643	0.0307857	0.211487	positive	3
d__Archaea--p__Euryarchaeota--c__Methanopyri--o__Methanopyrales	246	0.297697	0.32501	TB_M0	1.81315	355	0.217955	0.240169	Healthy	0.47957	310	0.794808	0.853678	TB_M6	2.40646	141	0.00190121	0.0151576	TB_M15	5.8447	2.20643	0.0307857	0.211487	positive	4
d__Archaea--p__Euryarchaeota--c__Methanopyri--o__Methanopyrales--f__Methanopyraceae	246	0.297697	0.32501	TB_M0	1.81315	355	0.217955	0.240169	Healthy	0.47957	310	0.794808	0.853678	TB_M6	2.40646	141	0.00190121	0.0151576	TB_M15	5.8447	2.20643	0.0307857	0.211487	positive	5
d__Archaea--p__Euryarchaeota--c__Methanopyri--o__Methanopyrales--f__Methanopyraceae--g__Methanopyrus	246	0.297697	0.32501	TB_M0	1.81315	355	0.217955	0.240169	Healthy	0.47957	310	0.794808	0.853678	TB_M6	2.40646	141	0.00190121	0.0151576	TB_M15	5.8447	2.20643	0.0307857	0.211487	positive	6
d__Archaea--p__Euryarchaeota--c__Methanopyri--o__Methanopyrales--f__Methanopyraceae--g__Methanopyrus--s__Methanopyrus_sp._KOL6	246	0.297697	0.32501	TB_M0	1.81315	355	0.217955	0.240169	Healthy	0.47957	310	0.794808	0.853678	TB_M6	2.40646	141	0.00190121	0.0151576	TB_M15	5.8447	2.20643	0.0307857	0.211487	positive	7
d__Archaea--p__Euryarchaeota--c__Thermococci	429	0.00315781	0.011631	Healthy	0.522722	471	0.00165631	0.00669971	Healthy	0.521585	313	0.804345	0.860076	TB_M6	1.28819	299	0.635114	0.877219	Healthy	0.978493	2.05847	0.0434366	0.251545	positive	3
d__Archaea--p__Euryarchaeota--c__Thermococci--o__Thermococcales	429	0.00315781	0.011631	Healthy	0.522722	471	0.00165631	0.00669971	Healthy	0.521585	313	0.804345	0.860076	TB_M6	1.28819	299	0.635114	0.877219	Healthy	0.978493	2.05847	0.0434366	0.251545	positive	4
d__Archaea--p__Euryarchaeota--c__Thermococci--o__Thermococcales--f__Thermococcaceae	429	0.00315781	0.011631	Healthy	0.522722	471	0.00165631	0.00669971	Healthy	0.521585	313	0.804345	0.860076	TB_M6	1.28819	299	0.635114	0.877219	Healthy	0.978493	2.05847	0.0434366	0.251545	positive	5
d__Archaea--p__Euryarchaeota--c__Thermococci--o__Thermococcales--f__Thermococcaceae--g__Palaeococcus	399	0.0206727	0.0375162	Healthy	0.227935	446	0.0079342	0.0181918	Healthy	0.166972	363	0.207031	0.353761	Healthy	0.469187	317	0.387975	0.709935	Healthy	0.378971	1.23887	0.219715	0.543617	positive	6
d__Archaea--p__Euryarchaeota--c__Thermococci--o__Thermococcales--f__Thermococcaceae--g__Palaeococcus--s__Palaeococcus_pacificus	399	0.0206727	0.0375162	Healthy	0.227935	446	0.0079342	0.0181918	Healthy	0.166972	363	0.207031	0.353761	Healthy	0.469187	317	0.387975	0.709935	Healthy	0.378971	1.23887	0.219715	0.543617	positive	7
d__Archaea--p__Euryarchaeota--c__Thermococci--o__Thermococcales--f__Thermococcaceae--g__Pyrococcus	480	7.78876573520927e-05	0.00301177	Healthy	0.14715	493	0.000455997	0.00301316	Healthy	0.222002	422	0.0141491	0.0724045	Healthy	0.425122	361	0.0719086	0.247657	Healthy	0.467317	2.46652	0.0162077	0.152529	positive	6
d__Archaea--p__Euryarchaeota--c__Thermococci--o__Thermococcales--f__Thermococcaceae--g__Pyrococcus--s__Pyrococcus_abyssi	386	0.0368735	0.0572685	Healthy	0.348374	447	0.00664657	0.0162865	Healthy	0.4441	408	0.0259552	0.10364	Healthy	0.364376	298	0.643764	0.882895	Healthy	0.686035	1.12365	0.265171	0.585926	positive	7
d__Archaea--p__Euryarchaeota--c__Thermococci--o__Thermococcales--f__Thermococcaceae--g__Pyrococcus--s__Pyrococcus_furiosus	384	0.0439793	0.0652383	Healthy	0.154449	467.5	0.00141668	0.00606155	Healthy	0.0918291	383.5	0.088639	0.213441	Healthy	0.601333	409.5	0.00321954	0.0229608	Healthy	0.0810671	-0.512575	0.609934	0.824592	negative	7
d__Archaea--p__Euryarchaeota--c__Thermococci--o__Thermococcales--f__Thermococcaceae--g__Pyrococcus--s__Pyrococcus_horikoshii	471	6.64804306474832e-05	0.0029268	Healthy	0.0663656	504	7.03694533074934e-05	0.00107746	Healthy	0.153305	449	0.00142746	0.0204769	Healthy	0.896431	371	0.0409078	0.16741	Healthy	0.636947	1.4204	0.160128	0.483277	positive	7
d__Archaea--p__Euryarchaeota--c__Thermococci--o__Thermococcales--f__Thermococcaceae--g__Pyrococcus--s__Pyrococcus_kukulkanii	415	0.00708052	0.0187303	Healthy	0.230474	447	0.00598203	0.0150173	Healthy	0.590173	449	0.00184559	0.0231775	Healthy	0.231003	303	0.566431	0.847401	TB_M15	1.35328	2.40957	0.0187254	0.163226	positive	7
d__Archaea--p__Euryarchaeota--c__Thermococci--o__Thermococcales--f__Thermococcaceae--g__Pyrococcus--s__Pyrococcus_sp._NA2	446.5	0.000382248	0.00450133	Healthy	0.0370017	459	0.00194196	0.00739789	Healthy	0.06732	439	0.00390563	0.0347702	Healthy	0.0448737	337.5	0.188313	0.485562	Healthy	0.0917902	1.60068	0.114153	0.403675	positive	7
d__Archaea--p__Euryarchaeota--c__Thermococci--o__Thermococcales--f__Thermococcaceae--g__Pyrococcus--s__Pyrococcus_sp._ST04	440	0.00133005	0.00742801	Healthy	0.183436	472	0.00151441	0.00633152	Healthy	0.291027	420	0.0149921	0.0747153	Healthy	0.294453	320	0.352905	0.679548	Healthy	0.600965	2.57328	0.0122935	0.129705	positive	7
d__Archaea--p__Euryarchaeota--c__Thermococci--o__Thermococcales--f__Thermococcaceae--g__Pyrococcus--s__Pyrococcus_yayanosii	348	0.196892	0.224925	Healthy	0.590241	405	0.0503843	0.0683484	Healthy	0.350019	313	0.794524	0.853678	Healthy	0.966654	254	0.640629	0.882895	Healthy	0.977358	1.44764	0.152382	0.469829	positive	7
d__Archaea--p__Euryarchaeota--c__Thermococci--o__Thermococcales--f__Thermococcaceae--g__Thermococcus	402	0.0182794	0.034312	Healthy	0.66456	451	0.00638837	0.0156603	Healthy	0.645891	286	0.789042	0.84899	TB_M6	1.64549	265	0.824837	0.959739	TB_M15	1.18884	1.8123	0.0744212	0.326549	positive	6
d__Archaea--p__Euryarchaeota--c__Thermococci--o__Thermococcales--f__Thermococcaceae--g__Thermococcus--s__Thermococcus_barophilus	397	0.023842	0.0418054	Healthy	0.150412	449.5	0.00683359	0.0164012	Healthy	0.1674	415.5	0.0192339	0.0860083	Healthy	0.171116	321	0.342845	0.66848	Healthy	0.20608	0.685888	0.49515	0.755026	positive	7
d__Archaea--p__Euryarchaeota--c__Thermococci--o__Thermococcales--f__Thermococcaceae--g__Thermococcus--s__Thermococcus_barossii	421	0.0051949	0.0152998	Healthy	0.380318	464	0.00268852	0.00920656	Healthy	0.710725	412	0.0243855	0.0994302	TB_M6	2.29588	248	0.557988	0.841084	Healthy	0.941926	0.418195	0.677142	0.863069	positive	7
d__Archaea--p__Euryarchaeota--c__Thermococci--o__Thermococcales--f__Thermococcaceae--g__Thermococcus--s__Thermococcus_celer	310.5	0.633259	0.650269	Healthy	0.912131	343.5	0.523313	0.539074	TB_M2	1.11386	299	0.991574	0.993965	TB_M6	1.34148	218.5	0.21586	0.5212	TB_M15	1.64368	1.09339	0.278139	0.596347	positive	7
d__Archaea--p__Euryarchaeota--c__Thermococci--o__Thermococcales--f__Thermococcaceae--g__Thermococcus--s__Thermococcus_chitonophagus	266	0.638439	0.655473	Healthy	0.542896	334	0.641709	0.65538	Healthy	0.507637	319.5	0.67354	0.758917	TB_M6	1.11782	279	0.954848	0.989974	Healthy	0.310229	-0.506262	0.614335	0.825843	negative	7
d__Archaea--p__Euryarchaeota--c__Thermococci--o__Thermococcales--f__Thermococcaceae--g__Thermococcus--s__Thermococcus_cleftensis	435	0.00215669	0.00948042	Healthy	0.252567	466	0.00235876	0.00835205	Healthy	0.540047	435	0.00634743	0.0435833	Healthy	0.548822	403.5	0.00642302	0.0396222	Healthy	0.296062	-0.234869	0.815027	0.923966	negative	7
d__Archaea--p__Euryarchaeota--c__Thermococci--o__Thermococcales--f__Thermococcaceae--g__Thermococcus--s__Thermococcus_eurythermalis	405	0.0152546	0.0308017	Healthy	0.479714	422	0.0311233	0.0475053	Healthy	0.458545	375	0.132573	0.270464	TB_M6	1.13411	290	0.773526	0.937366	Healthy	0.790887	0.965347	0.337843	0.645976	positive	7
d__Archaea--p__Euryarchaeota--c__Thermococci--o__Thermococcales--f__Thermococcaceae--g__Thermococcus--s__Thermococcus_gammatolerans	378.5	0.0586252	0.0813097	Healthy	0.515387	392	0.112324	0.133914	TB_M2	1.03465	313	0.799766	0.858791	TB_M6	3.48239	219	0.228454	0.542824	TB_M15	2.91003	1.87764	0.0647844	0.305092	positive	7
d__Archaea--p__Euryarchaeota--c__Thermococci--o__Thermococcales--f__Thermococcaceae--g__Thermococcus--s__Thermococcus_gorgonarius	320.5	0.493333	0.515545	Healthy	0.796014	416.5	0.0261462	0.0418	Healthy	0.568648	338	0.428356	0.564165	Healthy	0.944951	253.5	0.632881	0.877219	TB_M15	1.13503	1.41815	0.160783	0.484752	positive	7
d__Archaea--p__Euryarchaeota--c__Thermococci--o__Thermococcales--f__Thermococcaceae--g__Thermococcus--s__Thermococcus_guaymasensis	283	0.92368	0.927963	TB_M0	1.19416	347	0.490785	0.508972	TB_M2	1.73817	355	0.265526	0.415814	Healthy	0.576821	255	0.659261	0.89081	TB_M15	1.221	-0.413229	0.680759	0.863767	negative	7
d__Archaea--p__Euryarchaeota--c__Thermococci--o__Thermococcales--f__Thermococcaceae--g__Thermococcus--s__Thermococcus_kodakarensis	358	0.140938	0.16738	Healthy	0.953653	406	0.0639868	0.0832056	Healthy	0.405554	345	0.363284	0.508215	Healthy	0.879026	263	0.78891	0.94523	TB_M15	1.17367	0.975828	0.33266	0.640446	positive	7
d__Archaea--p__Euryarchaeota--c__Thermococci--o__Thermococcales--f__Thermococcaceae--g__Thermococcus--s__Thermococcus_litoralis	346	0.185439	0.212966	TB_M0	3.26684	384	0.111674	0.133221	Healthy	0.537626	331	0.498858	0.623999	TB_M6	7.24284	278	0.973121	0.995549	Healthy	0.859892	-0.0453819	0.963938	0.991742	negative	7
d__Archaea--p__Euryarchaeota--c__Thermococci--o__Thermococcales--f__Thermococcaceae--g__Thermococcus--s__Thermococcus_nautili	463	0.000269061	0.00392549	Healthy	0.141023	434	0.0170541	0.0307774	Healthy	0.442676	381	0.105917	0.237907	Healthy	0.598777	301	0.601724	0.862734	Healthy	0.84304	2.96293	0.00421481	0.0763127	positive	7
d__Archaea--p__Euryarchaeota--c__Thermococci--o__Thermococcales--f__Thermococcaceae--g__Thermococcus--s__Thermococcus_onnurineus	439	0.00150173	0.00782154	Healthy	0.537769	493	0.000349191	0.00261513	Healthy	0.338966	412	0.0243855	0.0994302	Healthy	0.57306	240.5	0.455907	0.771453	TB_M15	1.2489	2.79152	0.00682884	0.0967838	positive	7
d__Archaea--p__Euryarchaeota--c__Thermococci--o__Thermococcales--f__Thermococcaceae--g__Thermococcus--s__Thermococcus_pacificus	353	0.16736	0.194571	Healthy	0.775191	357	0.366322	0.387453	Healthy	0.746151	363	0.189988	0.338524	Healthy	0.646194	268	0.870113	0.970296	TB_M15	1.36984	1.6266	0.108517	0.39399	positive	7
d__Archaea--p__Euryarchaeota--c__Thermococci--o__Thermococcales--f__Thermococcaceae--g__Thermococcus--s__Thermococcus_paralvinellae	344	0.22122	0.249309	TB_M0	2.47923	445	0.00366607	0.0110424	Healthy	0.0925284	398	0.0306254	0.111469	Healthy	0.347906	354	0.0703909	0.246131	Healthy	0.26297	-0.963803	0.33861	0.646586	negative	7
d__Archaea--p__Euryarchaeota--c__Thermococci--o__Thermococcales--f__Thermococcaceae--g__Thermococcus--s__Thermococcus_peptonophilus	403	0.0130164	0.0276145	Healthy	0.563351	413	0.0425631	0.0597293	Healthy	0.95955	325	0.617971	0.717023	TB_M6	5.29313	218	0.219466	0.529472	TB_M15	3.62636	1.59142	0.116223	0.405358	positive	7
d__Archaea--p__Euryarchaeota--c__Thermococci--o__Thermococcales--f__Thermococcaceae--g__Thermococcus--s__Thermococcus_piezophilus	244	0.23819	0.26567	TB_M0	1.75681	289	0.531731	0.546974	TB_M2	1.6506	268	0.388497	0.527832	TB_M6	1.49458	187	0.0228245	0.106103	TB_M15	4.9993	2.28445	0.0255194	0.189898	positive	7
d__Archaea--p__Euryarchaeota--c__Thermococci--o__Thermococcales--f__Thermococcaceae--g__Thermococcus--s__Thermococcus_profundus	306	0.716592	0.729818	Healthy	0.770855	397.5	0.0933101	0.11413	Healthy	0.544981	286.5	0.794014	0.853678	TB_M6	3.99026	299	0.629872	0.877219	TB_M15	1.97923	0.92867	0.356394	0.660922	positive	7
d__Archaea--p__Euryarchaeota--c__Thermococci--o__Thermococcales--f__Thermococcaceae--g__Thermococcus--s__Thermococcus_radiotolerans	308	0.667337	0.683942	TB_M0	1.20573	349	0.440056	0.459541	TB_M2	2.25791	295	0.923014	0.946478	TB_M6	2.43992	261	0.746461	0.928393	Healthy	0.7032	-0.559924	0.577399	0.806978	negative	7
d__Archaea--p__Euryarchaeota--c__Thermococci--o__Thermococcales--f__Thermococcaceae--g__Thermococcus--s__Thermococcus_sibiricus	390	0.0335494	0.0535934	Healthy	0.365385	508.5	6.92196166960739e-05	0.00106689	Healthy	0.176775	420	0.014632	0.0742906	TB_M6	1.9387	382.5	0.022923	0.106476	Healthy	0.150064	-0.0513452	0.959203	0.990538	negative	7
d__Archaea--p__Euryarchaeota--c__Thermococci--o__Thermococcales--f__Thermococcaceae--g__Thermococcus--s__Thermococcus_siculi	387.5	0.037517	0.0578989	TB_M0	1.08336	457	0.00390093	0.0114143	Healthy	0.691392	351.5	0.302049	0.452532	TB_M6	1.53311	275.5	1	1	TB_M15	1.36974	0.649824	0.518028	0.771371	positive	7
d__Archaea--p__Euryarchaeota--c__Thermococci--o__Thermococcales--f__Thermococcaceae--g__Thermococcus--s__Thermococcus_sp._2319x1	301	0.763029	0.774281	TB_M0	1.0085	311.5	1	1	TB_M2	2.31737	304.5	0.924971	0.948318	TB_M6	12.7292	230.5	0.293437	0.61619	TB_M15	12.6064	1.56636	0.121974	0.418885	positive	7
d__Archaea--p__Euryarchaeota--c__Thermococci--o__Thermococcales--f__Thermococcaceae--g__Thermococcus--s__Thermococcus_sp._4557	380	0.0487394	0.07059	Healthy	0.509587	412	0.0371582	0.054145	Healthy	0.623157	350	0.299267	0.448479	Healthy	0.988624	234	0.369275	0.691046	TB_M15	1.57421	2.57409	0.0122675	0.129705	positive	7
d__Archaea--p__Euryarchaeota--c__Thermococci--o__Thermococcales--f__Thermococcaceae--g__Thermococcus--s__Thermococcus_sp._5-4	334	0.27243	0.300593	TB_M0	2.13558	337	0.595948	0.610883	Healthy	0.377604	341	0.348644	0.493639	Healthy	0.37192	211	0.153096	0.423714	TB_M15	3.07225	0.977171	0.332	0.640021	positive	7
d__Archaea--p__Euryarchaeota--c__Thermococci--o__Thermococcales--f__Thermococcaceae--g__Thermococcus--s__Thermococcus_sp._AM4	390.5	0.0289996	0.0481188	Healthy	0.711568	435	0.0134395	0.0258322	Healthy	0.407564	373.5	0.134267	0.273633	Healthy	0.689004	254.5	0.653391	0.886755	TB_M15	1.00754	1.21895	0.227137	0.555635	positive	7
d__Archaea--p__Euryarchaeota--c__Thermococci--o__Thermococcales--f__Thermococcaceae--g__Thermococcus--s__Thermococcus_sp._EXT12c	381	0.0519532	0.0740615	Healthy	0.494145	406	0.0605824	0.0798257	Healthy	0.755432	388	0.0738394	0.191864	TB_M6	1.08746	328	0.270784	0.592779	Healthy	0.475856	-0.265657	0.791319	0.913521	negative	7
d__Archaea--p__Euryarchaeota--c__Thermococci--o__Thermococcales--f__Thermococcaceae--g__Thermococcus--s__Thermococcus_sp._P6	342.5	0.213651	0.241898	Healthy	0.758987	354.5	0.379029	0.400386	TB_M2	1.01165	295.5	0.933152	0.952865	TB_M6	1.22773	298.5	0.621183	0.870728	TB_M15	1.1015	0.468658	0.640835	0.842644	positive	7
d__Archaea--p__Euryarchaeota--c__Thermococci--o__Thermococcales--f__Thermococcaceae--g__Thermococcus--s__Thermococcus_thioreducens	369	0.0562602	0.0787763	Healthy	0.958088	358	0.318398	0.340272	TB_M2	1.80948	350	0.27801	0.428366	Healthy	0.483821	225	0.266146	0.589052	TB_M15	1.2671	-0.236548	0.81373	0.923863	negative	7
d__Archaea--p__Euryarchaeota--c__Thermoplasmata	453	0.000693781	0.00562819	TB_M0	1.44235	475	0.00123396	0.00555298	Healthy	0.465346	392	0.0669427	0.179527	Healthy	0.672418	337	0.199898	0.498297	Healthy	0.833832	-0.32949	0.742814	0.890676	negative	3
d__Archaea--p__Euryarchaeota--c__Thermoplasmata--o__--f__--g__--s__methanogenic_archaeon_ISO4-H5	410	0.0121882	0.0264803	Healthy	0.434816	443	0.0112541	0.02286	Healthy	0.550112	337	0.468822	0.597416	TB_M6	1.15842	289	0.792163	0.94523	TB_M15	1.03678	1.85726	0.0676698	0.31325	positive	7
d__Archaea--p__Euryarchaeota--c__Thermoplasmata--o__Methanomassiliicoccales	414	0.00965808	0.0227507	TB_M0	3.61751	443	0.0112658	0.02286	Healthy	0.492918	384	0.0949109	0.222149	Healthy	0.642646	298	0.650245	0.882895	TB_M15	1.0171	-0.727024	0.469744	0.737546	negative	4
d__Archaea--p__Euryarchaeota--c__Thermoplasmata--o__Methanomassiliicoccales--f__Methanomassiliicoccaceae	414	0.00965808	0.0227507	TB_M0	3.61751	443	0.0112658	0.02286	Healthy	0.492918	384	0.0949109	0.222149	Healthy	0.642646	298	0.650245	0.882895	TB_M15	1.0171	-0.727024	0.469744	0.737546	negative	5
d__Archaea--p__Euryarchaeota--c__Thermoplasmata--o__Methanomassiliicoccales--f__Methanomassiliicoccaceae--g__Candidatus_Methanomethylophilus	434	0.00269118	0.0107119	Healthy	0.320896	469	0.00236234	0.00835205	Healthy	0.33287	421	0.0159498	0.0766562	Healthy	0.345534	307	0.519797	0.817363	Healthy	0.847886	3.10561	0.00278301	0.0633378	positive	6
d__Archaea--p__Euryarchaeota--c__Thermoplasmata--o__Methanomassiliicoccales--f__Methanomassiliicoccaceae--g__Candidatus_Methanomethylophilus--s__Candidatus_Methanomethylophilus_alvus	434	0.00269118	0.0107119	Healthy	0.320896	469	0.00236234	0.00835205	Healthy	0.33287	421	0.0159498	0.0766562	Healthy	0.345534	307	0.519797	0.817363	Healthy	0.847886	3.10561	0.00278301	0.0633378	positive	7
d__Archaea--p__Euryarchaeota--c__Thermoplasmata--o__Methanomassiliicoccales--f__Methanomassiliicoccaceae--g__Candidatus_Methanoplasma	388	0.0371998	0.0577292	TB_M0	2.00569	415	0.0446421	0.0619776	TB_M2	1.43759	372.5	0.145113	0.287231	TB_M6	3.05134	238.5	0.430574	0.750639	TB_M15	1.40539	-0.301681	0.76383	0.898732	negative	6
d__Archaea--p__Euryarchaeota--c__Thermoplasmata--o__Methanomassiliicoccales--f__Methanomassiliicoccaceae--g__Candidatus_Methanoplasma--s__Candidatus_Methanoplasma_termitum	388	0.0371998	0.0577292	TB_M0	2.00569	415	0.0446421	0.0619776	TB_M2	1.43759	372.5	0.145113	0.287231	TB_M6	3.05134	238.5	0.430574	0.750639	TB_M15	1.40539	-0.301681	0.76383	0.898732	negative	7
d__Archaea--p__Euryarchaeota--c__Thermoplasmata--o__Methanomassiliicoccales--f__Methanomassiliicoccaceae--g__Methanomassiliicoccus	366	0.109227	0.134668	TB_M0	11.7119	391	0.126325	0.148101	Healthy	0.616103	374	0.140708	0.282527	Healthy	0.698066	289	0.790166	0.94523	TB_M15	1.30909	-0.904336	0.369058	0.668924	negative	6
d__Archaea--p__Euryarchaeota--c__Thermoplasmata--o__Methanomassiliicoccales--f__Methanomassiliicoccaceae--g__Methanomassiliicoccus--s__Candidatus_Methanomassiliicoccus_intestinalis	366	0.109227	0.134668	TB_M0	11.7119	391	0.126325	0.148101	Healthy	0.616103	374	0.140708	0.282527	Healthy	0.698066	289	0.790166	0.94523	TB_M15	1.30909	-0.904336	0.369058	0.668924	negative	7
d__Archaea--p__Euryarchaeota--c__Thermoplasmata--o__Thermoplasmatales	472	0.000153873	0.00340643	Healthy	0.245573	462	0.00311593	0.00989418	Healthy	0.394353	444	0.00348345	0.0326791	Healthy	0.444811	361	0.0719086	0.247657	Healthy	0.572769	2.11069	0.0385348	0.235921	positive	4
d__Archaea--p__Euryarchaeota--c__Thermoplasmata--o__Thermoplasmatales--f__--g__--s__Thermoplasmatales_archaeon_BRNA1	468	0.000212865	0.00369675	Healthy	0.426181	422	0.0332395	0.0501465	Healthy	0.669449	416	0.0208555	0.0903681	Healthy	0.793957	292	0.741497	0.925517	TB_M15	1.15412	2.06121	0.043167	0.250728	positive	7
d__Archaea--p__Euryarchaeota--c__Thermoplasmata--o__Thermoplasmatales--f__Cuniculiplasmataceae	419.5	0.00504277	0.0152272	Healthy	0.117259	445	0.00750207	0.017517	Healthy	0.178427	444.5	0.00253064	0.0268147	Healthy	0.150162	366.5	0.0522548	0.199209	Healthy	0.179537	0.420226	0.675665	0.862498	positive	5
d__Archaea--p__Euryarchaeota--c__Thermoplasmata--o__Thermoplasmatales--f__Cuniculiplasmataceae--g__Cuniculiplasma	419.5	0.00504277	0.0152272	Healthy	0.117259	445	0.00750207	0.017517	Healthy	0.178427	444.5	0.00253064	0.0268147	Healthy	0.150162	366.5	0.0522548	0.199209	Healthy	0.179537	0.420226	0.675665	0.862498	positive	6
d__Archaea--p__Euryarchaeota--c__Thermoplasmata--o__Thermoplasmatales--f__Cuniculiplasmataceae--g__Cuniculiplasma--s__Cuniculiplasma_divulgatum	419.5	0.00504277	0.0152272	Healthy	0.117259	445	0.00750207	0.017517	Healthy	0.178427	444.5	0.00253064	0.0268147	Healthy	0.150162	366.5	0.0522548	0.199209	Healthy	0.179537	0.420226	0.675665	0.862498	positive	7
d__Archaea--p__Euryarchaeota--c__Thermoplasmata--o__Thermoplasmatales--f__Ferroplasmaceae	453.5	0.000526651	0.00519458	Healthy	0.0965194	484	0.000735601	0.00409375	Healthy	0.165881	445	0.00353172	0.032841	Healthy	0.11293	411.5	0.0038919	0.0262815	Healthy	0.0614518	-0.740927	0.461327	0.733632	negative	5
d__Archaea--p__Euryarchaeota--c__Thermoplasmata--o__Thermoplasmatales--f__Ferroplasmaceae--g__Ferroplasma	453.5	0.000526651	0.00519458	Healthy	0.0965194	484	0.000735601	0.00409375	Healthy	0.165881	445	0.00353172	0.032841	Healthy	0.11293	411.5	0.0038919	0.0262815	Healthy	0.0614518	-0.740927	0.461327	0.733632	negative	6
d__Archaea--p__Euryarchaeota--c__Thermoplasmata--o__Thermoplasmatales--f__Ferroplasmaceae--g__Ferroplasma--s__Ferroplasma_acidarmanus	367	0.0667757	0.0898898	Healthy	0.120235	411	0.0234672	0.0386321	Healthy	0.690973	374	0.0987597	0.227633	Healthy	0.205778	351	0.0742264	0.255039	Healthy	0.120573	-0.652627	0.51623	0.770066	negative	7
d__Archaea--p__Euryarchaeota--c__Thermoplasmata--o__Thermoplasmatales--f__Picrophilaceae	356.5	0.140264	0.166761	Healthy	0.21786	405.5	0.0514293	0.0694071	Healthy	0.25528	296	0.942996	0.961477	Healthy	0.75499	229.5	0.323574	0.645382	Healthy	0.449228	0.955806	0.342607	0.648649	positive	5
d__Archaea--p__Euryarchaeota--c__Thermoplasmata--o__Thermoplasmatales--f__Picrophilaceae--g__Picrophilus	356.5	0.140264	0.166761	Healthy	0.21786	405.5	0.0514293	0.0694071	Healthy	0.25528	296	0.942996	0.961477	Healthy	0.75499	229.5	0.323574	0.645382	Healthy	0.449228	0.955806	0.342607	0.648649	positive	6
d__Archaea--p__Euryarchaeota--c__Thermoplasmata--o__Thermoplasmatales--f__Picrophilaceae--g__Picrophilus--s__Picrophilus_torridus	356.5	0.140264	0.166761	Healthy	0.21786	405.5	0.0514293	0.0694071	Healthy	0.25528	296	0.942996	0.961477	Healthy	0.75499	229.5	0.323574	0.645382	Healthy	0.449228	0.955806	0.342607	0.648649	positive	7
d__Archaea--p__Euryarchaeota--c__Thermoplasmata--o__Thermoplasmatales--f__Thermoplasmataceae	332.5	0.332138	0.358824	Healthy	0.380943	378	0.165886	0.188474	Healthy	0.841915	369.5	0.134615	0.274057	Healthy	0.596133	284.5	0.857388	0.96694	TB_M15	1.23944	1.29293	0.200475	0.529487	positive	5
d__Archaea--p__Euryarchaeota--c__Thermoplasmata--o__Thermoplasmatales--f__Thermoplasmataceae--g__Thermoplasma	332.5	0.332138	0.358824	Healthy	0.380943	378	0.165886	0.188474	Healthy	0.841915	369.5	0.134615	0.274057	Healthy	0.596133	284.5	0.857388	0.96694	TB_M15	1.23944	1.29293	0.200475	0.529487	positive	6
d__Archaea--p__Euryarchaeota--c__Thermoplasmata--o__Thermoplasmatales--f__Thermoplasmataceae--g__Thermoplasma--s__Thermoplasma_acidophilum	370.5	0.0438679	0.0650896	Healthy	0.133106	375.5	0.154434	0.176595	Healthy	0.998588	363	0.148085	0.290026	Healthy	0.716226	282	0.896562	0.977952	TB_M15	1.52657	1.55468	0.124733	0.422691	positive	7
d__Archaea--p__Thaumarchaeota	446	0.00116349	0.0068495	Healthy	0.341828	503	0.000121721	0.00149568	Healthy	0.255338	446	0.00361343	0.0331269	Healthy	0.323019	424	0.00129029	0.0112621	Healthy	0.242374	-0.544314	0.588033	0.811767	negative	2
d__Archaea--p__Thaumarchaeota--c__--o__--f__--g__Candidatus_Nitrosopelagicus	433.5	0.00246613	0.0102301	Healthy	0.180987	492.5	0.000379689	0.00275192	Healthy	0.0604038	466.5	0.000661053	0.0150666	Healthy	0.103954	448.5	0.00018805	0.00295622	Healthy	0.0586414	-1.31782	0.192052	0.52274	negative	6
d__Archaea--p__Thaumarchaeota--c__--o__--f__--g__Candidatus_Nitrosopelagicus--s__Candidatus_Nitrosopelagicus_brevis	433.5	0.00246613	0.0102301	Healthy	0.180987	492.5	0.000379689	0.00275192	Healthy	0.0604038	466.5	0.000661053	0.0150666	Healthy	0.103954	448.5	0.00018805	0.00295622	Healthy	0.0586414	-1.31782	0.192052	0.52274	negative	7
d__Archaea--p__Thaumarchaeota--c__--o__--f__--g__Candidatus_Nitrosotenuis	389	0.0332527	0.0531698	Healthy	0.755735	351	0.447182	0.466316	TB_M2	2.09324	310	0.846111	0.893926	TB_M6	4.27164	247	0.542766	0.832659	TB_M15	1.97268	0.514555	0.608557	0.823756	positive	6
d__Archaea--p__Thaumarchaeota--c__--o__--f__--g__Candidatus_Nitrosotenuis--s__Candidatus_Nitrosotenuis_cloacae	294	0.89446	0.899845	TB_M0	2.18454	321.5	0.838795	0.845444	TB_M2	3.23106	294	0.898721	0.928403	TB_M6	4.3987	265.5	0.81062	0.955169	Healthy	0.747361	-0.656698	0.513625	0.767942	negative	7
d__Archaea--p__Thaumarchaeota--c__--o__--f__--g__Candidatus_Nitrosotenuis--s__Candidatus_Nitrosotenuis_sp._AQ6f	399.5	0.00848075	0.0210364	Healthy	0.199821	314.5	0.967155	0.969974	TB_M2	1.85233	356.5	0.214344	0.36234	TB_M6	3.3759	210.5	0.158152	0.431988	TB_M15	2.54544	0.936965	0.352142	0.656994	positive	7
d__Archaea--p__Thaumarchaeota--c__--o__Nitrosopumilales	420	0.00666857	0.0180505	Healthy	0.525616	500	0.000266506	0.00223447	Healthy	0.23443	463.5	0.00108691	0.0184805	Healthy	0.162228	415.5	0.00309439	0.0220953	Healthy	0.147215	-1.3036	0.196831	0.527794	negative	4
d__Archaea--p__Thaumarchaeota--c__--o__Nitrosopumilales--f__Nitrosopumilaceae	420	0.00666857	0.0180505	Healthy	0.525616	500	0.000266506	0.00223447	Healthy	0.23443	463.5	0.00108691	0.0184805	Healthy	0.162228	415.5	0.00309439	0.0220953	Healthy	0.147215	-1.3036	0.196831	0.527794	negative	5
d__Archaea--p__Thaumarchaeota--c__--o__Nitrosopumilales--f__Nitrosopumilaceae--g__Candidatus_Nitrosomarinus	383.5	0.0441667	0.0654365	Healthy	0.901239	486	0.000242446	0.00211022	Healthy	0.05341	460.5	0.000521766	0.0135636	Healthy	0.133926	394	0.00967356	0.0552067	Healthy	0.080368	-0.91378	0.364109	0.664682	negative	6
d__Archaea--p__Thaumarchaeota--c__--o__Nitrosopumilales--f__Nitrosopumilaceae--g__Candidatus_Nitrosomarinus--s__Candidatus_Nitrosomarinus_catalina	383.5	0.0441667	0.0654365	Healthy	0.901239	486	0.000242446	0.00211022	Healthy	0.05341	460.5	0.000521766	0.0135636	Healthy	0.133926	394	0.00967356	0.0552067	Healthy	0.080368	-0.91378	0.364109	0.664682	negative	7
d__Archaea--p__Thaumarchaeota--c__--o__Nitrosopumilales--f__Nitrosopumilaceae--g__Nitrosopumilus	420.5	0.00625578	0.0172528	Healthy	0.338238	491	0.000492803	0.00314673	Healthy	0.326399	429.5	0.00972248	0.0567468	Healthy	0.177044	398.5	0.00942043	0.0540104	Healthy	0.158138	-1.08494	0.281838	0.599007	negative	6
d__Archaea--p__Thaumarchaeota--c__--o__Nitrosopumilales--f__Nitrosopumilaceae--g__Nitrosopumilus--s__Candidatus_Nitrosopumilus_adriaticus	409.5	0.0103684	0.0239512	Healthy	0.16282	473.5	0.00123252	0.00555298	Healthy	0.292453	411.5	0.0246896	0.0996405	Healthy	0.154647	424	0.00151096	0.0126838	Healthy	0.0868768	-0.842592	0.402455	0.693833	negative	7
d__Archaea--p__Thaumarchaeota--c__--o__Nitrosopumilales--f__Nitrosopumilaceae--g__Nitrosopumilus--s__Candidatus_Nitrosopumilus_sediminis	376	0.0515577	0.0735335	Healthy	0.858564	425	0.0195329	0.0336319	Healthy	0.428808	384.5	0.0781599	0.19911	Healthy	0.244611	317.5	0.369155	0.691046	Healthy	0.373115	-0.754413	0.453245	0.731117	negative	7
d__Archaea--p__Thaumarchaeota--c__Nitrososphaeria	458	0.000437958	0.00469763	Healthy	0.235575	463	0.00312743	0.00992531	Healthy	0.491001	436	0.00642356	0.0438918	Healthy	0.399016	311	0.462096	0.779738	Healthy	0.827857	2.75087	0.00763655	0.103155	positive	3
d__Archaea--p__Thaumarchaeota--c__Nitrososphaeria--o__Nitrososphaerales	395	0.0257377	0.0442633	Healthy	0.371355	404.5	0.0673151	0.0869536	Healthy	0.814906	365.5	0.18839	0.336148	Healthy	0.670827	233	0.362681	0.688623	TB_M15	1.43888	2.86576	0.00555301	0.0879296	positive	4
d__Archaea--p__Thaumarchaeota--c__Nitrososphaeria--o__Nitrososphaerales--f__Nitrososphaeraceae	395	0.0257377	0.0442633	Healthy	0.371355	404.5	0.0673151	0.0869536	Healthy	0.814906	365.5	0.18839	0.336148	Healthy	0.670827	233	0.362681	0.688623	TB_M15	1.43888	2.86576	0.00555301	0.0879296	positive	5
d__Archaea--p__Thaumarchaeota--c__Nitrososphaeria--o__Nitrososphaerales--f__Nitrososphaeraceae--g__Nitrososphaera	395	0.0257377	0.0442633	Healthy	0.371355	404.5	0.0673151	0.0869536	Healthy	0.814906	365.5	0.18839	0.336148	Healthy	0.670827	233	0.362681	0.688623	TB_M15	1.43888	2.86576	0.00555301	0.0879296	positive	6
d__Archaea--p__Thaumarchaeota--c__Nitrososphaeria--o__Nitrososphaerales--f__Nitrososphaeraceae--g__Nitrososphaera--s__Nitrososphaera_viennensis	395	0.0257377	0.0442633	Healthy	0.371355	404.5	0.0673151	0.0869536	Healthy	0.814906	365.5	0.18839	0.336148	Healthy	0.670827	233	0.362681	0.688623	TB_M15	1.43888	2.86576	0.00555301	0.0879296	positive	7
d__Bacteria	176	0.0205149	0.0372529	TB_M0	1.01955	278	0.518665	0.534473	Healthy	0.976484	276	0.641251	0.734994	Healthy	0.986142	197	0.0950322	0.300404	TB_M15	1.01273	0.282608	0.778349	0.907376	positive	1
d__Bacteria--p__--c__--o__--f__--g__--s__bacterium_2013Arg42i	456	0.000511617	0.00507371	Healthy	0.0972748	523	3.96800291199971e-05	0.000827268	Healthy	0.0805513	452	0.00237114	0.025923	Healthy	0.223587	377	0.0324333	0.141018	Healthy	0.0979961	0.12982	0.897098	0.969094	positive	7
d__Bacteria--p__--c__--o__--f__--g__--s__bacterium_symbiont_of_Cryptopsaras_couesii	406	0.0151676	0.0308017	Healthy	0.421068	463	0.00340734	0.0105336	Healthy	0.185646	353	0.293028	0.444481	Healthy	0.595998	342	0.163289	0.442117	Healthy	0.38	0.312679	0.755496	0.894876	positive	7
d__Bacteria--p__--c__--o__--f__--g__--s__Candidatus_Dependentiae_bacterium__ex_Spumella_elongata_CCAP_955/1_	454	0.000429499	0.00469558	Healthy	0.0798245	519	5.39733168065876e-05	0.000959544	Healthy	0.0740774	428	0.0107522	0.0608651	Healthy	0.121545	373	0.0400032	0.163937	Healthy	0.117769	1.15798	0.250982	0.577042	positive	7
d__Bacteria--p__--c__--o__--f__--g__Thermobaculum	403	0.0181967	0.034312	Healthy	0.66914	477	0.00138859	0.00600415	Healthy	0.402217	417	0.019803	0.0878129	Healthy	0.494967	320	0.35795	0.681188	Healthy	0.683052	0.560939	0.57671	0.806622	positive	6
d__Bacteria--p__--c__--o__--f__--g__Thermobaculum--s__Thermobaculum_terrenum	403	0.0181967	0.034312	Healthy	0.66914	477	0.00138859	0.00600415	Healthy	0.402217	417	0.019803	0.0878129	Healthy	0.494967	320	0.35795	0.681188	Healthy	0.683052	0.560939	0.57671	0.806622	positive	7
d__Bacteria--p__Acidobacteria	416	0.00771256	0.0196219	Healthy	0.583304	426	0.0266131	0.0422989	Healthy	0.852876	326	0.613091	0.711643	Healthy	0.97964	287	0.824837	0.959739	TB_M15	1.02536	1.4863	0.141891	0.449822	positive	2
d__Bacteria--p__Acidobacteria--c__Acidobacteria_subdivision_6	409	0.0120205	0.0264714	Healthy	0.582091	440	0.0123792	0.0243381	Healthy	0.89797	348	0.345285	0.489617	Healthy	0.851044	281	0.92444	0.982039	TB_M15	1.07597	1.28796	0.20219	0.529487	positive	3
d__Bacteria--p__Acidobacteria--c__Acidobacteria_subdivision_6--o__--f__Vicinamibacteraceae	409	0.0120205	0.0264714	Healthy	0.582091	440	0.0123792	0.0243381	Healthy	0.89797	348	0.345285	0.489617	Healthy	0.851044	281	0.92444	0.982039	TB_M15	1.07597	1.28796	0.20219	0.529487	positive	5
d__Bacteria--p__Acidobacteria--c__Acidobacteria_subdivision_6--o__--f__Vicinamibacteraceae--g__Luteitalea	409	0.0120205	0.0264714	Healthy	0.582091	440	0.0123792	0.0243381	Healthy	0.89797	348	0.345285	0.489617	Healthy	0.851044	281	0.92444	0.982039	TB_M15	1.07597	1.28796	0.20219	0.529487	positive	6
d__Bacteria--p__Acidobacteria--c__Acidobacteria_subdivision_6--o__--f__Vicinamibacteraceae--g__Luteitalea--s__Luteitalea_pratensis	409	0.0120205	0.0264714	Healthy	0.582091	440	0.0123792	0.0243381	Healthy	0.89797	348	0.345285	0.489617	Healthy	0.851044	281	0.92444	0.982039	TB_M15	1.07597	1.28796	0.20219	0.529487	positive	7
d__Bacteria--p__Acidobacteria--c__Acidobacteriia	419	0.00632736	0.0172535	Healthy	0.58986	440	0.0123792	0.0243381	Healthy	0.920537	328	0.585481	0.690836	TB_M6	1.0071	282	0.907716	0.977952	TB_M15	1.033	1.10052	0.275044	0.5934	positive	3
d__Bacteria--p__Acidobacteria--c__Acidobacteriia--o__Acidobacteriales	419	0.00632736	0.0172535	Healthy	0.58986	440	0.0123792	0.0243381	Healthy	0.920537	328	0.585481	0.690836	TB_M6	1.0071	282	0.907716	0.977952	TB_M15	1.033	1.10052	0.275044	0.5934	positive	4
d__Bacteria--p__Acidobacteria--c__Acidobacteriia--o__Acidobacteriales--f__Acidobacteriaceae	419	0.00632736	0.0172535	Healthy	0.58986	440	0.0123792	0.0243381	Healthy	0.920537	328	0.585481	0.690836	TB_M6	1.0071	282	0.907716	0.977952	TB_M15	1.033	1.10052	0.275044	0.5934	positive	5
d__Bacteria--p__Acidobacteria--c__Acidobacteriia--o__Acidobacteriales--f__Acidobacteriaceae--g__--s__Acidobacteriaceae_bacterium_SBC82	441	0.00166324	0.00820953	Healthy	0.610575	449	0.00801952	0.0182115	Healthy	0.601612	426	0.0111595	0.0622232	Healthy	0.909426	272	0.941197	0.984285	TB_M15	1.29276	1.83735	0.070593	0.320264	positive	7
d__Bacteria--p__Acidobacteria--c__Acidobacteriia--o__Acidobacteriales--f__Acidobacteriaceae--g__Acidobacterium	435	0.00252057	0.0102427	Healthy	0.415601	469	0.00237325	0.00835205	Healthy	0.451301	399	0.0481974	0.147364	Healthy	0.871575	333	0.231591	0.542824	Healthy	0.774161	1.43654	0.155501	0.475446	positive	6
d__Bacteria--p__Acidobacteria--c__Acidobacteriia--o__Acidobacteriales--f__Acidobacteriaceae--g__Acidobacterium--s__Acidobacterium_capsulatum	435	0.00252057	0.0102427	Healthy	0.415601	469	0.00237325	0.00835205	Healthy	0.451301	399	0.0481974	0.147364	Healthy	0.871575	333	0.231591	0.542824	Healthy	0.774161	1.43654	0.155501	0.475446	positive	7
d__Bacteria--p__Acidobacteria--c__Acidobacteriia--o__Acidobacteriales--f__Acidobacteriaceae--g__Candidatus_Koribacter	441	0.00166324	0.00820953	Healthy	0.863445	439	0.0140234	0.0265492	TB_M2	2.15429	385	0.0911761	0.21547	TB_M6	1.08811	270	0.907716	0.977952	TB_M15	1.03576	-0.400988	0.689705	0.868853	negative	6
d__Bacteria--p__Acidobacteria--c__Acidobacteriia--o__Acidobacteriales--f__Acidobacteriaceae--g__Candidatus_Koribacter--s__Candidatus_Koribacter_versatilis	441	0.00166324	0.00820953	Healthy	0.863445	439	0.0140234	0.0265492	TB_M2	2.15429	385	0.0911761	0.21547	TB_M6	1.08811	270	0.907716	0.977952	TB_M15	1.03576	-0.400988	0.689705	0.868853	negative	7
d__Bacteria--p__Acidobacteria--c__Acidobacteriia--o__Acidobacteriales--f__Acidobacteriaceae--g__Granulicella	449	0.000934481	0.00622526	Healthy	0.426197	443	0.0103916	0.0215076	Healthy	0.554986	361	0.228529	0.377376	Healthy	0.948178	262	0.775956	0.937366	Healthy	0.980648	2.64197	0.0102503	0.116869	positive	6
d__Bacteria--p__Acidobacteria--c__Acidobacteriia--o__Acidobacteriales--f__Acidobacteriaceae--g__Granulicella--s__Granulicella_mallensis	405	0.0162944	0.0319282	Healthy	0.541421	429	0.0227451	0.0375066	Healthy	0.568049	340	0.432949	0.565376	Healthy	0.976822	237	0.416142	0.733454	TB_M15	1.1158	2.98985	0.00390095	0.0760478	positive	7
d__Bacteria--p__Acidobacteria--c__Acidobacteriia--o__Acidobacteriales--f__Acidobacteriaceae--g__Granulicella--s__Granulicella_tundricola	457	0.000511795	0.00507371	Healthy	0.336104	439	0.0140096	0.0265492	Healthy	0.546927	386	0.087342	0.210665	Healthy	0.92233	274	0.97478	0.995549	Healthy	0.870651	1.92454	0.0585352	0.29148	positive	7
d__Bacteria--p__Acidobacteria--c__Acidobacteriia--o__Acidobacteriales--f__Acidobacteriaceae--g__Terriglobus	407	0.0135833	0.0285787	Healthy	0.654877	417	0.0417054	0.0590785	Healthy	0.747121	332	0.532033	0.648845	TB_M6	1.17883	262	0.775956	0.937366	TB_M15	1.14284	1.75406	0.0839931	0.345239	positive	6
d__Bacteria--p__Acidobacteria--c__Acidobacteriia--o__Acidobacteriales--f__Acidobacteriaceae--g__Terriglobus--s__Terriglobus_roseus	412	0.0108779	0.0246417	Healthy	0.615846	424	0.0303722	0.046541	Healthy	0.739889	334	0.50625	0.628274	TB_M6	1.16529	284	0.874394	0.970296	TB_M15	1.04097	1.46787	0.146818	0.459463	positive	7
d__Bacteria--p__Acidobacteria--c__Acidobacteriia--o__Acidobacteriales--f__Acidobacteriaceae--g__Terriglobus--s__Terriglobus_saanensis	382	0.0537328	0.076015	Healthy	0.912653	383	0.170795	0.193713	Healthy	0.991271	301.5	0.984043	0.990478	TB_M6	1.56391	212	0.178256	0.465793	TB_M15	1.84201	2.21307	0.0303032	0.210753	positive	7
d__Bacteria--p__Acidobacteria--c__Blastocatellia	437	0.00219606	0.00948042	Healthy	0.51551	462	0.00368726	0.0110424	Healthy	0.523491	383	0.0992415	0.227633	Healthy	0.671325	275	0.991592	0.996705	TB_M15	1.01657	2.69291	0.00893999	0.109853	positive	3
d__Bacteria--p__Acidobacteria--c__Blastocatellia--o__--f__--g__Chloracidobacterium	437	0.00219606	0.00948042	Healthy	0.51551	462	0.00368726	0.0110424	Healthy	0.523491	383	0.0992415	0.227633	Healthy	0.671325	275	0.991592	0.996705	TB_M15	1.01657	2.69291	0.00893999	0.109853	positive	6
d__Bacteria--p__Acidobacteria--c__Blastocatellia--o__--f__--g__Chloracidobacterium--s__Chloracidobacterium_thermophilum	437	0.00219606	0.00948042	Healthy	0.51551	462	0.00368726	0.0110424	Healthy	0.523491	383	0.0992415	0.227633	Healthy	0.671325	275	0.991592	0.996705	TB_M15	1.01657	2.69291	0.00893999	0.109853	positive	7
d__Bacteria--p__Acidobacteria--c__Solibacteres	384	0.0489267	0.07059	Healthy	0.582322	425	0.0289166	0.044851	Healthy	0.621995	340	0.432949	0.565376	TB_M6	1.10039	275	0.991592	0.996705	Healthy	0.959979	1.29801	0.198733	0.529081	positive	3
d__Bacteria--p__Acidobacteria--c__Solibacteres--o__Solibacterales	384	0.0489267	0.07059	Healthy	0.582322	425	0.0289166	0.044851	Healthy	0.621995	340	0.432949	0.565376	TB_M6	1.10039	275	0.991592	0.996705	Healthy	0.959979	1.29801	0.198733	0.529081	positive	4
d__Bacteria--p__Acidobacteria--c__Solibacteres--o__Solibacterales--f__Solibacteraceae	384	0.0489267	0.07059	Healthy	0.582322	425	0.0289166	0.044851	Healthy	0.621995	340	0.432949	0.565376	TB_M6	1.10039	275	0.991592	0.996705	Healthy	0.959979	1.29801	0.198733	0.529081	positive	5
d__Bacteria--p__Acidobacteria--c__Solibacteres--o__Solibacterales--f__Solibacteraceae--g__Candidatus_Solibacter	384	0.0489267	0.07059	Healthy	0.582322	425	0.0289166	0.044851	Healthy	0.621995	340	0.432949	0.565376	TB_M6	1.10039	275	0.991592	0.996705	Healthy	0.959979	1.29801	0.198733	0.529081	positive	6
d__Bacteria--p__Acidobacteria--c__Solibacteres--o__Solibacterales--f__Solibacteraceae--g__Candidatus_Solibacter--s__Candidatus_Solibacter_usitatus	384	0.0489267	0.07059	Healthy	0.582322	425	0.0289166	0.044851	Healthy	0.621995	340	0.432949	0.565376	TB_M6	1.10039	275	0.991592	0.996705	Healthy	0.959979	1.29801	0.198733	0.529081	positive	7
d__Bacteria--p__Actinobacteria	319	0.53282	0.553939	Healthy	0.997369	139	0.000568983	0.00343091	TB_M2	3.49337	192	0.030664	0.111469	TB_M6	2.08221	306	0.533612	0.826421	TB_M15	1.13126	-1.63105	0.107573	0.391046	negative	2
d__Bacteria--p__Actinobacteria--c__--o__--f__--g__--s__Actinobacteria_bacterium_IMCC19121	344	0.250329	0.278588	TB_M0	2.02744	363	0.324207	0.346101	Healthy	0.777868	398	0.0484915	0.147951	Healthy	0.808058	298	0.646742	0.882895	Healthy	0.625222	-0.837782	0.405132	0.697562	negative	7
d__Bacteria--p__Actinobacteria--c__--o__--f__--g__--s__Actinobacteria_bacterium_IMCC25003	481.5	6.64374726697788e-05	0.0029268	Healthy	0.0224456	491	0.000508549	0.00323667	Healthy	0.0765046	460.5	0.0013607	0.0202512	Healthy	0.036546	386	0.0197753	0.0945592	Healthy	0.0542743	0.292865	0.77053	0.902467	positive	7
d__Bacteria--p__Actinobacteria--c__--o__--f__--g__--s__Actinobacteria_bacterium_IMCC26077	441	0.00163669	0.00818907	Healthy	0.513111	448	0.00831986	0.0187381	Healthy	0.698711	371	0.158327	0.303609	TB_M6	1.03496	323	0.322321	0.643746	Healthy	0.990341	1.23987	0.219348	0.543617	positive	7
d__Bacteria--p__Actinobacteria--c__--o__--f__--g__--s__Actinobacteria_bacterium_IMCC26103	417	0.00785368	0.0199549	Healthy	0.438281	479	0.00118479	0.00545225	Healthy	0.348271	457.5	0.00167336	0.0223541	Healthy	0.269518	375	0.0351885	0.148794	Healthy	0.459907	0.291583	0.771506	0.903133	positive	7
d__Bacteria--p__Actinobacteria--c__Acidimicrobiia	386.5	0.0431094	0.0642577	Healthy	0.710339	425	0.0288435	0.044851	Healthy	0.547929	350.5	0.317298	0.464085	Healthy	0.796671	280.5	0.93216	0.984285	Healthy	0.946803	1.53075	0.13054	0.431371	positive	3
d__Bacteria--p__Actinobacteria--c__Acidimicrobiia--o__Acidimicrobiales	386.5	0.0431094	0.0642577	Healthy	0.710339	425	0.0288435	0.044851	Healthy	0.547929	350.5	0.317298	0.464085	Healthy	0.796671	280.5	0.93216	0.984285	Healthy	0.946803	1.53075	0.13054	0.431371	positive	4
d__Bacteria--p__Actinobacteria--c__Acidimicrobiia--o__Acidimicrobiales--f__Acidimicrobiaceae	386.5	0.0431094	0.0642577	Healthy	0.710339	425	0.0288435	0.044851	Healthy	0.547929	350.5	0.317298	0.464085	Healthy	0.796671	280.5	0.93216	0.984285	Healthy	0.946803	1.53075	0.13054	0.431371	positive	5
d__Bacteria--p__Actinobacteria--c__Acidimicrobiia--o__Acidimicrobiales--f__Acidimicrobiaceae--g__Acidimicrobium	386.5	0.0431094	0.0642577	Healthy	0.710339	425	0.0288435	0.044851	Healthy	0.547929	350.5	0.317298	0.464085	Healthy	0.796671	280.5	0.93216	0.984285	Healthy	0.946803	1.53075	0.13054	0.431371	positive	6
d__Bacteria--p__Actinobacteria--c__Acidimicrobiia--o__Acidimicrobiales--f__Acidimicrobiaceae--g__Acidimicrobium--s__Acidimicrobium_ferrooxidans	386.5	0.0431094	0.0642577	Healthy	0.710339	425	0.0288435	0.044851	Healthy	0.547929	350.5	0.317298	0.464085	Healthy	0.796671	280.5	0.93216	0.984285	Healthy	0.946803	1.53075	0.13054	0.431371	positive	7
d__Bacteria--p__Actinobacteria--c__Actinobacteria	331	0.384241	0.409666	TB_M0	1.08242	158	0.00236497	0.00835205	TB_M2	4.57056	243	0.261059	0.409366	TB_M6	1.76762	257	0.696472	0.905977	TB_M15	1.52343	-1.33515	0.186345	0.516598	negative	3
d__Bacteria--p__Actinobacteria--c__Actinobacteria--o__--f__--g__--s__Actinobacteria_bacterium_IMCC26256	432	0.00305911	0.0115646	Healthy	0.531018	471	0.00205641	0.0076368	Healthy	0.532178	431	0.00903661	0.0540284	Healthy	0.510585	363	0.0652919	0.232396	Healthy	0.708364	0.657509	0.513106	0.767559	positive	7
d__Bacteria--p__Actinobacteria--c__Actinobacteria--o__--f__--g__Thermobispora	452	0.000747114	0.00580591	Healthy	0.392735	448	0.00849279	0.0189408	Healthy	0.54001	407	0.0331671	0.117912	Healthy	0.650627	305	0.547607	0.832659	Healthy	0.91396	2.50743	0.0145915	0.144354	positive	6
d__Bacteria--p__Actinobacteria--c__Actinobacteria--o__--f__--g__Thermobispora--s__Thermobispora_bispora	452	0.000747114	0.00580591	Healthy	0.392735	448	0.00849279	0.0189408	Healthy	0.54001	407	0.0331671	0.117912	Healthy	0.650627	305	0.547607	0.832659	Healthy	0.91396	2.50743	0.0145915	0.144354	positive	7
d__Bacteria--p__Actinobacteria--c__Actinobacteria--o__Acidothermales	410	0.0121882	0.0264803	Healthy	0.612961	436	0.0164254	0.0298235	Healthy	0.788295	401	0.0443769	0.140306	TB_M6	1.61492	282	0.907716	0.977952	Healthy	0.946278	0.50381	0.616048	0.826665	positive	4
d__Bacteria--p__Actinobacteria--c__Actinobacteria--o__Acidothermales--f__Acidothermaceae	410	0.0121882	0.0264803	Healthy	0.612961	436	0.0164254	0.0298235	Healthy	0.788295	401	0.0443769	0.140306	TB_M6	1.61492	282	0.907716	0.977952	Healthy	0.946278	0.50381	0.616048	0.826665	positive	5
d__Bacteria--p__Actinobacteria--c__Actinobacteria--o__Acidothermales--f__Acidothermaceae--g__Acidothermus	410	0.0121882	0.0264803	Healthy	0.612961	436	0.0164254	0.0298235	Healthy	0.788295	401	0.0443769	0.140306	TB_M6	1.61492	282	0.907716	0.977952	Healthy	0.946278	0.50381	0.616048	0.826665	positive	6
d__Bacteria--p__Actinobacteria--c__Actinobacteria--o__Acidothermales--f__Acidothermaceae--g__Acidothermus--s__Acidothermus_cellulolyticus	410	0.0121882	0.0264803	Healthy	0.612961	436	0.0164254	0.0298235	Healthy	0.788295	401	0.0443769	0.140306	TB_M6	1.61492	282	0.907716	0.977952	Healthy	0.946278	0.50381	0.616048	0.826665	positive	7
d__Bacteria--p__Actinobacteria--c__Actinobacteria--o__Actinomycetales	347	0.230035	0.257605	Healthy	0.841503	277	0.506228	0.52341	TB_M2	2.0995	280	0.699082	0.778696	TB_M6	1.26806	399	0.00824652	0.0479239	Healthy	0.578729	-1.66204	0.101176	0.381055	negative	4
d__Bacteria--p__Actinobacteria--c__Actinobacteria--o__Actinomycetales--f__Actinomycetaceae	347	0.230035	0.257605	Healthy	0.841503	277	0.506228	0.52341	TB_M2	2.0995	280	0.699082	0.778696	TB_M6	1.26806	399	0.00824652	0.0479239	Healthy	0.578729	-1.66204	0.101176	0.381055	negative	5
d__Bacteria--p__Actinobacteria--c__Actinobacteria--o__Actinomycetales--f__Actinomycetaceae--g__Actinomyces	340	0.291171	0.318865	Healthy	0.889926	277	0.506228	0.52341	TB_M2	2.38528	271	0.571892	0.680707	TB_M6	1.33537	406	0.00509421	0.0327733	Healthy	0.555801	-1.71674	0.0906464	0.357441	negative	6
d__Bacteria--p__Actinobacteria--c__Actinobacteria--o__Actinomycetales--f__Actinomycetaceae--g__Actinomyces--s__Actinomyces_gaoshouyii	358	0.153095	0.17981	Healthy	0.830434	326	0.793202	0.801562	TB_M2	1.2512	277	0.655526	0.745803	TB_M6	1.32403	266	0.84129	0.962792	TB_M15	1.35674	0.967565	0.336742	0.644081	positive	7
d__Bacteria--p__Actinobacteria--c__Actinobacteria--o__Actinomycetales--f__Actinomycetaceae--g__Actinomyces--s__Actinomyces_hongkongensis	348	0.222093	0.24986	Healthy	0.862452	353	0.434966	0.45455	TB_M2	1.83794	303	0.960492	0.97095	TB_M6	1.10967	349	0.123625	0.364396	Healthy	0.718941	-1.11773	0.267672	0.58902	negative	7
d__Bacteria--p__Actinobacteria--c__Actinobacteria--o__Actinomycetales--f__Actinomycetaceae--g__Actinomyces--s__Actinomyces_meyeri	307	0.705414	0.71881	Healthy	0.963044	290	0.678941	0.691472	TB_M2	2.25619	273	0.599215	0.700122	TB_M6	1.27092	355	0.0950322	0.300404	Healthy	0.647734	-1.3711	0.17492	0.502318	negative	7
d__Bacteria--p__Actinobacteria--c__Actinobacteria--o__Actinomycetales--f__Actinomycetaceae--g__Actinomyces--s__Actinomyces_oris	397	0.0243039	0.0423454	Healthy	0.589912	178	0.00868822	0.0190756	TB_M2	7.27073	245	0.278449	0.428366	TB_M6	3.2863	408	0.00441625	0.0290836	Healthy	0.450979	-1.17104	0.245729	0.574279	negative	7
d__Bacteria--p__Actinobacteria--c__Actinobacteria--o__Actinomycetales--f__Actinomycetaceae--g__Actinomyces--s__Actinomyces_pacaensis	214	0.13051	0.156393	TB_M0	1.39166	326	0.795007	0.803247	TB_M2	1.67694	331	0.545164	0.659906	Healthy	0.826783	320	0.35795	0.681188	Healthy	0.383386	-2.10825	0.0387526	0.236848	negative	7
d__Bacteria--p__Actinobacteria--c__Actinobacteria--o__Actinomycetales--f__Actinomycetaceae--g__Actinomyces--s__Actinomyces_radicidentis	421	0.00553034	0.0159669	Healthy	0.549311	402	0.0822	0.102377	Healthy	0.836506	328	0.585481	0.690836	TB_M6	1.00106	373	0.0391923	0.161179	Healthy	0.683264	0.116735	0.907419	0.97329	positive	7
d__Bacteria--p__Actinobacteria--c__Actinobacteria--o__Actinomycetales--f__Actinomycetaceae--g__Actinomyces--s__Actinomyces_radingae	366	0.110554	0.135676	TB_M0	1.05704	395	0.109632	0.130918	TB_M2	1.03924	328	0.585481	0.690836	Healthy	0.873687	305	0.547607	0.832659	Healthy	0.663219	-1.10006	0.275243	0.5934	negative	7
d__Bacteria--p__Actinobacteria--c__Actinobacteria--o__Actinomycetales--f__Actinomycetaceae--g__Actinomyces--s__Actinomyces_sp._Chiba101	432	0.00253572	0.0102427	Healthy	0.510417	378	0.205344	0.227516	Healthy	0.850839	360	0.236382	0.384697	Healthy	0.968596	326	0.295135	0.61619	Healthy	0.969849	1.39884	0.166472	0.495262	positive	7
d__Bacteria--p__Actinobacteria--c__Actinobacteria--o__Actinomycetales--f__Actinomycetaceae--g__Actinomyces--s__Actinomyces_sp._oral_taxon_414	477	4.69671292442032e-05	0.00289169	Healthy	0.315057	459	0.0038119	0.0112218	Healthy	0.472334	394	0.0610685	0.170415	Healthy	0.705882	391	0.013831	0.0717588	Healthy	0.53299	1.24696	0.216754	0.542255	positive	7
d__Bacteria--p__Actinobacteria--c__Actinobacteria--o__Actinomycetales--f__Actinomycetaceae--g__Actinomyces--s__Actinomyces_sp._oral_taxon_897	460	0.000250456	0.00378129	Healthy	0.274946	446	0.00868822	0.0190756	Healthy	0.438883	403	0.0395883	0.130968	Healthy	0.609393	386	0.0187793	0.0903136	Healthy	0.467219	0.91819	0.361813	0.664441	positive	7
d__Bacteria--p__Actinobacteria--c__Actinobacteria--o__Actinomycetales--f__Actinomycetaceae--g__Actinomyces--s__Actinomyces_sp._VUL4_3	356	0.163963	0.191155	TB_M0	1.00902	350	0.466283	0.485283	TB_M2	1.12343	330	0.555181	0.669067	TB_M6	1.40681	251	0.605301	0.862734	TB_M15	1.26063	0.449984	0.654174	0.849197	positive	7
d__Bacteria--p__Actinobacteria--c__Actinobacteria--o__Actinomycetales--f__Actinomycetaceae--g__Actinomyces--s__Actinomyces_sp._Z16	380	0.0587337	0.0813097	TB_M0	1.24928	372	0.250363	0.272593	TB_M2	1.04289	328	0.585481	0.690836	Healthy	0.914736	306	0.533612	0.826421	Healthy	0.692513	-0.914341	0.363817	0.664682	negative	7
d__Bacteria--p__Actinobacteria--c__Actinobacteria--o__Actinomycetales--f__Actinomycetaceae--g__Actinotignum	413	0.00935687	0.0222654	Healthy	0.636946	439	0.0140303	0.0265492	Healthy	0.58888	383	0.0992415	0.227633	Healthy	0.806823	287	0.824837	0.959739	TB_M15	1.06014	2.09594	0.0398683	0.240154	positive	6
d__Bacteria--p__Actinobacteria--c__Actinobacteria--o__Actinomycetales--f__Actinomycetaceae--g__Actinotignum--s__Actinotignum_schaalii	383	0.0507375	0.0727898	Healthy	0.869892	434	0.0182966	0.0321754	Healthy	0.646766	384	0.0951417	0.222149	Healthy	0.645542	302	0.590629	0.857284	Healthy	0.928288	0.566942	0.572648	0.805578	positive	7
d__Bacteria--p__Actinobacteria--c__Actinobacteria--o__Actinomycetales--f__Actinomycetaceae--g__Actinotignum--s__Actinotignum_sp._313	442	0.00154838	0.00788902	Healthy	0.454228	433	0.0192852	0.0333652	Healthy	0.540999	368	0.178631	0.324678	Healthy	0.928194	273	0.957979	0.989974	TB_M15	1.16709	2.97562	0.00406404	0.0760478	positive	7
d__Bacteria--p__Actinobacteria--c__Actinobacteria--o__Actinomycetales--f__Actinomycetaceae--g__Arcanobacterium	383	0.0507375	0.0727898	Healthy	0.630669	368	0.283886	0.305792	TB_M2	1.10283	369	0.172209	0.318347	TB_M6	1.60146	359	0.079053	0.26372	Healthy	0.590026	-0.396632	0.692899	0.87044	negative	6
d__Bacteria--p__Actinobacteria--c__Actinobacteria--o__Actinomycetales--f__Actinomycetaceae--g__Arcanobacterium--s__Arcanobacterium_haemolyticum	366	0.110554	0.135676	Healthy	0.875235	393	0.118001	0.139432	TB_M2	1.54836	365	0.198943	0.346005	TB_M6	1.71184	368	0.0508828	0.194612	Healthy	0.587348	-0.801016	0.425954	0.71346	negative	7
d__Bacteria--p__Actinobacteria--c__Actinobacteria--o__Actinomycetales--f__Actinomycetaceae--g__Arcanobacterium--s__Arcanobacterium_phocae	395	0.0280882	0.0469528	Healthy	0.436791	384	0.164808	0.187432	Healthy	0.763656	401	0.0444258	0.140306	TB_M6	1.59218	351	0.113443	0.343205	Healthy	0.544175	0.0342181	0.972805	0.991742	positive	7
d__Bacteria--p__Actinobacteria--c__Actinobacteria--o__Actinomycetales--f__Actinomycetaceae--g__Mobiluncus	405	0.0162944	0.0319282	Healthy	0.579724	476	0.00149727	0.00627376	Healthy	0.363523	468	0.000563745	0.0139562	Healthy	0.463758	384	0.0211462	0.0993277	Healthy	0.339376	-0.701891	0.485179	0.747714	negative	6
d__Bacteria--p__Actinobacteria--c__Actinobacteria--o__Actinomycetales--f__Actinomycetaceae--g__Mobiluncus--s__Mobiluncus_curtisii	405	0.0162944	0.0319282	Healthy	0.579724	476	0.00149727	0.00627376	Healthy	0.363523	468	0.000563745	0.0139562	Healthy	0.463758	384	0.0211462	0.0993277	Healthy	0.339376	-0.701891	0.485179	0.747714	negative	7
d__Bacteria--p__Actinobacteria--c__Actinobacteria--o__Actinomycetales--f__Actinomycetaceae--g__Trueperella	390	0.0363535	0.0564758	Healthy	0.582833	404	0.0754591	0.095373	Healthy	0.787282	360	0.236382	0.384697	TB_M6	1.04034	325	0.305067	0.624224	Healthy	0.746108	0.33019	0.742286	0.890559	positive	6
d__Bacteria--p__Actinobacteria--c__Actinobacteria--o__Actinomycetales--f__Actinomycetaceae--g__Trueperella--s__Trueperella_pyogenes	390	0.0363535	0.0564758	Healthy	0.582833	404	0.0754591	0.095373	Healthy	0.787282	360	0.236382	0.384697	TB_M6	1.04034	325	0.305067	0.624224	Healthy	0.746108	0.33019	0.742286	0.890559	positive	7
d__Bacteria--p__Actinobacteria--c__Actinobacteria--o__Actinopolysporales	389	0.0382188	0.0584664	Healthy	0.74448	415	0.0465275	0.0640847	Healthy	0.747035	357	0.261059	0.409366	TB_M6	1.16412	288	0.808459	0.953007	Healthy	0.989	0.733854	0.465598	0.734814	positive	4
d__Bacteria--p__Actinobacteria--c__Actinobacteria--o__Actinopolysporales--f__Actinopolysporaceae	389	0.0382188	0.0584664	Healthy	0.74448	415	0.0465275	0.0640847	Healthy	0.747035	357	0.261059	0.409366	TB_M6	1.16412	288	0.808459	0.953007	Healthy	0.989	0.733854	0.465598	0.734814	positive	5
d__Bacteria--p__Actinobacteria--c__Actinobacteria--o__Actinopolysporales--f__Actinopolysporaceae--g__Actinopolyspora	389	0.0382188	0.0584664	Healthy	0.74448	415	0.0465275	0.0640847	Healthy	0.747035	357	0.261059	0.409366	TB_M6	1.16412	288	0.808459	0.953007	Healthy	0.989	0.733854	0.465598	0.734814	positive	6
d__Bacteria--p__Actinobacteria--c__Actinobacteria--o__Actinopolysporales--f__Actinopolysporaceae--g__Actinopolyspora--s__Actinopolyspora_erythraea	389	0.0382188	0.0584664	Healthy	0.74448	415	0.0465275	0.0640847	Healthy	0.747035	357	0.261059	0.409366	TB_M6	1.16412	288	0.808459	0.953007	Healthy	0.989	0.733854	0.465598	0.734814	positive	7
d__Bacteria--p__Actinobacteria--c__Actinobacteria--o__Bifidobacteriales	378	0.0646131	0.0873606	Healthy	0.740426	162	0.00311593	0.00989418	TB_M2	5.07949	256	0.387635	0.526784	TB_M6	1.77709	260	0.743832	0.925517	TB_M15	1.62619	-1.04834	0.29825	0.61383	negative	4
d__Bacteria--p__Actinobacteria--c__Actinobacteria--o__Bifidobacteriales--f__Bifidobacteriaceae	378	0.0646131	0.0873606	Healthy	0.740426	162	0.00311593	0.00989418	TB_M2	5.07949	256	0.387635	0.526784	TB_M6	1.77709	260	0.743832	0.925517	TB_M15	1.62619	-1.04834	0.29825	0.61383	negative	5
d__Bacteria--p__Actinobacteria--c__Actinobacteria--o__Bifidobacteriales--f__Bifidobacteriaceae--g__Bifidobacterium	376	0.0709597	0.0942049	Healthy	0.741564	162	0.00311593	0.00989418	TB_M2	5.09281	257	0.398689	0.53657	TB_M6	1.77972	258	0.712141	0.912089	TB_M15	1.6295	-1.0486	0.29813	0.61383	negative	6
d__Bacteria--p__Actinobacteria--c__Actinobacteria--o__Bifidobacteriales--f__Bifidobacteriaceae--g__Bifidobacterium--s__Bifidobacterium_actinocoloniiforme	395	0.0271471	0.0459178	Healthy	0.747361	275	0.481826	0.500278	TB_M2	2.63189	360	0.236382	0.384697	TB_M6	1.5083	266	0.84129	0.962792	TB_M15	1.71017	0.17118	0.864598	0.950034	positive	7
d__Bacteria--p__Actinobacteria--c__Actinobacteria--o__Bifidobacteriales--f__Bifidobacteriaceae--g__Bifidobacterium--s__Bifidobacterium_adolescentis	486	1.75723549436007e-05	0.00244716	Healthy	0.247133	417	0.0417054	0.0590785	TB_M2	1.81967	392	0.0669427	0.179527	TB_M6	1.22806	292	0.743832	0.925517	TB_M15	1.10536	0.304954	0.761346	0.897449	positive	7
d__Bacteria--p__Actinobacteria--c__Actinobacteria--o__Bifidobacteriales--f__Bifidobacteriaceae--g__Bifidobacterium--s__Bifidobacterium_angulatum	436	0.00187728	0.00881944	Healthy	0.374204	277	0.506228	0.52341	TB_M2	4.15774	302	0.976289	0.983519	TB_M6	2.75347	279	0.957979	0.989974	Healthy	0.803694	-0.724891	0.471043	0.737862	negative	7
d__Bacteria--p__Actinobacteria--c__Actinobacteria--o__Bifidobacteriales--f__Bifidobacteriaceae--g__Bifidobacterium--s__Bifidobacterium_animalis	420	0.00591703	0.0164882	Healthy	0.648861	253	0.258477	0.280593	TB_M2	3.34284	327	0.599215	0.700122	TB_M6	1.78401	282	0.907716	0.977952	TB_M15	1.17475	-0.549459	0.584517	0.80996	negative	7
d__Bacteria--p__Actinobacteria--c__Actinobacteria--o__Bifidobacteriales--f__Bifidobacteriaceae--g__Bifidobacterium--s__Bifidobacterium_asteroides	384	0.0482797	0.0701236	Healthy	0.841358	230	0.114072	0.135473	TB_M2	2.18421	331	0.545164	0.659906	TB_M6	1.36743	295	0.696472	0.905977	TB_M15	1.0449	-0.700291	0.48617	0.747714	negative	7
d__Bacteria--p__Actinobacteria--c__Actinobacteria--o__Bifidobacteriales--f__Bifidobacteriaceae--g__Bifidobacterium--s__Bifidobacterium_bifidum	376	0.0709597	0.0942049	Healthy	0.605807	179	0.00922665	0.0198407	TB_M2	29.0119	255	0.376767	0.518137	TB_M6	12.3124	260	0.743832	0.925517	TB_M15	12.9048	0.555632	0.580313	0.808653	positive	7
d__Bacteria--p__Actinobacteria--c__Actinobacteria--o__Bifidobacteriales--f__Bifidobacteriaceae--g__Bifidobacterium--s__Bifidobacterium_breve	330	0.395581	0.420988	TB_M0	2.75737	152	0.00154003	0.006402	TB_M2	5.55691	258	0.409927	0.547287	TB_M6	1.66824	291	0.759843	0.931565	Healthy	0.989941	-1.90964	0.0604624	0.295144	negative	7
d__Bacteria--p__Actinobacteria--c__Actinobacteria--o__Bifidobacteriales--f__Bifidobacteriaceae--g__Bifidobacterium--s__Bifidobacterium_catenulatum	386	0.0436576	0.0647941	Healthy	0.425864	222	0.0822	0.102377	TB_M2	3.05047	238	0.220859	0.369193	Healthy	0.906378	272	0.941197	0.984285	Healthy	0.53723	-1.38738	0.169924	0.499792	negative	7
d__Bacteria--p__Actinobacteria--c__Actinobacteria--o__Bifidobacteriales--f__Bifidobacteriaceae--g__Bifidobacterium--s__Bifidobacterium_choerinum	419	0.00632736	0.0172535	Healthy	0.641429	282	0.569912	0.584912	TB_M2	3.59128	340	0.432949	0.565376	TB_M6	2.02951	272	0.941197	0.984285	TB_M15	1.36555	-0.329201	0.743031	0.890753	negative	7
d__Bacteria--p__Actinobacteria--c__Actinobacteria--o__Bifidobacteriales--f__Bifidobacteriaceae--g__Bifidobacterium--s__Bifidobacterium_coryneforme	428	0.00398714	0.013168	Healthy	0.78248	335	0.662098	0.675305	TB_M2	1.4784	408	0.0314035	0.113663	TB_M6	1.2079	303	0.572739	0.848652	TB_M15	1.74329	1.04396	0.300256	0.61383	positive	7
d__Bacteria--p__Actinobacteria--c__Actinobacteria--o__Bifidobacteriales--f__Bifidobacteriaceae--g__Bifidobacterium--s__Bifidobacterium_dentium	382	0.0532972	0.0755905	Healthy	0.777701	220	0.0754591	0.095373	TB_M2	5.13284	286	0.789042	0.84899	TB_M6	7.45386	254	0.650245	0.882895	TB_M15	1.28807	-0.296244	0.76796	0.900882	negative	7
d__Bacteria--p__Actinobacteria--c__Actinobacteria--o__Bifidobacteriales--f__Bifidobacteriaceae--g__Bifidobacterium--s__Bifidobacterium_indicum	437	0.0021924	0.00948042	Healthy	0.459169	402	0.0821909	0.102377	TB_M2	1.26834	404	0.0383535	0.129091	Healthy	0.945136	285	0.856448	0.96694	Healthy	0.79809	-0.0497015	0.960508	0.991181	negative	7
d__Bacteria--p__Actinobacteria--c__Actinobacteria--o__Bifidobacteriales--f__Bifidobacteriaceae--g__Bifidobacterium--s__Bifidobacterium_kashiwanohense	328	0.418846	0.443569	TB_M0	1.89378	148	0.00114488	0.00527693	TB_M2	14.7772	205	0.0582924	0.165591	TB_M6	3.63379	239	0.44087	0.760084	TB_M15	1.20637	-1.56866	0.121439	0.417575	negative	7
d__Bacteria--p__Actinobacteria--c__Actinobacteria--o__Bifidobacteriales--f__Bifidobacteriaceae--g__Bifidobacterium--s__Bifidobacterium_longum	291	0.959276	0.960755	TB_M0	1.73503	189	0.0164273	0.0298235	TB_M2	10.2674	298	0.976289	0.983519	TB_M6	1.43205	268	0.874394	0.970296	TB_M15	3.52892	-0.746657	0.457883	0.73227	negative	7
d__Bacteria--p__Actinobacteria--c__Actinobacteria--o__Bifidobacteriales--f__Bifidobacteriaceae--g__Bifidobacterium--s__Bifidobacterium_pseudocatenulatum	241	0.340868	0.367035	TB_M0	10.2199	147	0.00106166	0.00505671	TB_M2	79.2161	180	0.0158877	0.0766562	TB_M6	16.4053	208	0.152129	0.421237	TB_M15	8.55205	-1.57892	0.119065	0.412076	negative	7
d__Bacteria--p__Actinobacteria--c__Actinobacteria--o__Bifidobacteriales--f__Bifidobacteriaceae--g__Bifidobacterium--s__Bifidobacterium_pseudolongum	408	0.0127812	0.0273937	Healthy	0.663426	234	0.133231	0.15477	TB_M2	3.86141	348	0.345285	0.489617	TB_M6	1.80194	299	0.635114	0.877219	TB_M15	1.19011	-0.624324	0.534535	0.783488	negative	7
d__Bacteria--p__Actinobacteria--c__Actinobacteria--o__Bifidobacteriales--f__Bifidobacteriaceae--g__Bifidobacterium--s__Bifidobacterium_scardovii	420	0.00591703	0.0164882	Healthy	0.569194	222	0.0822	0.102377	TB_M2	4.01924	321	0.684447	0.767362	TB_M6	1.83847	280	0.941197	0.984285	TB_M15	1.21515	-0.533231	0.595638	0.816664	negative	7
d__Bacteria--p__Actinobacteria--c__Actinobacteria--o__Bifidobacteriales--f__Bifidobacteriaceae--g__Bifidobacterium--s__Bifidobacterium_thermophilum	439	0.00148899	0.00779721	Healthy	0.576387	301	0.839868	0.84638	TB_M2	3.82064	337	0.468822	0.597416	TB_M6	2.23175	294	0.712141	0.912089	TB_M15	1.21045	-0.419893	0.675907	0.862619	negative	7
d__Bacteria--p__Actinobacteria--c__Actinobacteria--o__Bifidobacteriales--f__Bifidobacteriaceae--g__Gardnerella	441	0.00127199	0.0071606	Healthy	0.33959	468	0.00205411	0.0076368	Healthy	0.316468	388	0.0800571	0.201102	Healthy	0.546448	356	0.0908177	0.292296	Healthy	0.464566	1.14267	0.257244	0.581834	positive	6
d__Bacteria--p__Actinobacteria--c__Actinobacteria--o__Bifidobacteriales--f__Bifidobacteriaceae--g__Gardnerella--s__Gardnerella_vaginalis	441	0.00127199	0.0071606	Healthy	0.33959	468	0.00205411	0.0076368	Healthy	0.316468	388	0.0800571	0.201102	Healthy	0.546448	356	0.0908177	0.292296	Healthy	0.464566	1.14267	0.257244	0.581834	positive	7
d__Bacteria--p__Actinobacteria--c__Actinobacteria--o__Bifidobacteriales--f__Bifidobacteriaceae--g__Parascardovia	416	0.00771256	0.0196219	Healthy	0.581322	246	0.205344	0.227516	TB_M2	2.01121	263	0.468822	0.597416	TB_M6	1.77722	314	0.428404	0.74763	Healthy	0.90942	-0.784084	0.435754	0.721452	negative	6
d__Bacteria--p__Actinobacteria--c__Actinobacteria--o__Bifidobacteriales--f__Bifidobacteriaceae--g__Parascardovia--s__Parascardovia_denticolens	416	0.00771256	0.0196219	Healthy	0.581322	246	0.205344	0.227516	TB_M2	2.01121	263	0.468822	0.597416	TB_M6	1.77722	314	0.428404	0.74763	Healthy	0.90942	-0.784084	0.435754	0.721452	negative	7
d__Bacteria--p__Actinobacteria--c__Actinobacteria--o__Bifidobacteriales--f__Bifidobacteriaceae--g__Scardovia	426	0.00391249	0.0131292	Healthy	0.217145	345	0.531254	0.546579	Healthy	0.633278	369	0.172209	0.318347	Healthy	0.563762	350	0.11845	0.353416	Healthy	0.372051	-0.0437375	0.965244	0.991742	negative	6
d__Bacteria--p__Actinobacteria--c__Actinobacteria--o__Bifidobacteriales--f__Bifidobacteriaceae--g__Scardovia--s__Scardovia_inopinata	426	0.00391249	0.0131292	Healthy	0.217145	345	0.531254	0.546579	Healthy	0.633278	369	0.172209	0.318347	Healthy	0.563762	350	0.11845	0.353416	Healthy	0.372051	-0.0437375	0.965244	0.991742	negative	7
d__Bacteria--p__Actinobacteria--c__Actinobacteria--o__Candidatus_Nanopelagicales	424	0.00450077	0.0141761	Healthy	0.36859	465	0.00253568	0.00874996	Healthy	0.391345	396	0.05562	0.160178	Healthy	0.519041	399	0.00824652	0.0479239	Healthy	0.384091	0.118385	0.906117	0.972736	positive	4
d__Bacteria--p__Actinobacteria--c__Actinobacteria--o__Candidatus_Nanopelagicales--f__Candidatus_Nanopelagicaceae	424	0.00450077	0.0141761	Healthy	0.36859	465	0.00253568	0.00874996	Healthy	0.391345	396	0.05562	0.160178	Healthy	0.519041	399	0.00824652	0.0479239	Healthy	0.384091	0.118385	0.906117	0.972736	positive	5
d__Bacteria--p__Actinobacteria--c__Actinobacteria--o__Candidatus_Nanopelagicales--f__Candidatus_Nanopelagicaceae--g__Candidatus_Nanopelagicus	455	0.000596358	0.00546154	Healthy	0.140003	495	0.000393811	0.00280832	Healthy	0.131118	419	0.0177852	0.0813075	Healthy	0.247076	408	0.00441625	0.0290836	Healthy	0.172243	0.73416	0.465413	0.734814	positive	6
d__Bacteria--p__Actinobacteria--c__Actinobacteria--o__Candidatus_Nanopelagicales--f__Candidatus_Nanopelagicaceae--g__Candidatus_Nanopelagicus--s__Candidatus_Nanopelagicus_abundans	454	0.000567329	0.00536943	Healthy	0.116831	479	0.0010472	0.00505671	Healthy	0.132485	449	0.00265506	0.0272447	Healthy	0.234099	429	0.00114063	0.0106556	Healthy	0.134932	0.198004	0.843642	0.938289	positive	7
d__Bacteria--p__Actinobacteria--c__Actinobacteria--o__Candidatus_Nanopelagicales--f__Candidatus_Nanopelagicaceae--g__Candidatus_Nanopelagicus--s__Candidatus_Nanopelagicus_hibericus	416	0.00834927	0.0207367	Healthy	0.0796564	469	0.00224941	0.00809153	Healthy	0.0750834	417	0.019543	0.0873237	Healthy	0.124139	333	0.229074	0.542824	Healthy	0.133606	1.31997	0.191337	0.522712	positive	7
d__Bacteria--p__Actinobacteria--c__Actinobacteria--o__Candidatus_Nanopelagicales--f__Candidatus_Nanopelagicaceae--g__Candidatus_Nanopelagicus--s__Candidatus_Nanopelagicus_limnes	419	0.00694081	0.0184951	Healthy	0.426331	455	0.005518	0.0144084	Healthy	0.267077	353	0.291678	0.442893	Healthy	0.7915	341	0.168823	0.452049	Healthy	0.398549	0.248135	0.804789	0.919736	positive	7
d__Bacteria--p__Actinobacteria--c__Actinobacteria--o__Candidatus_Nanopelagicales--f__Candidatus_Nanopelagicaceae--g__Candidatus_Planktophila	406	0.0144286	0.0296646	Healthy	0.49348	442	0.0110208	0.0225308	Healthy	0.543407	372	0.153961	0.29681	Healthy	0.667975	366	0.0562974	0.208768	Healthy	0.508629	0.0142639	0.988662	0.996156	positive	6
d__Bacteria--p__Actinobacteria--c__Actinobacteria--o__Candidatus_Nanopelagicales--f__Candidatus_Nanopelagicaceae--g__Candidatus_Planktophila--s__Candidatus_Planktophila_dulcis	366	0.110028	0.135286	Healthy	0.479793	414	0.0487223	0.0664901	Healthy	0.691033	370	0.165958	0.311019	Healthy	0.586878	338	0.192485	0.487506	Healthy	0.482723	-0.331808	0.74107	0.890045	negative	7
d__Bacteria--p__Actinobacteria--c__Actinobacteria--o__Candidatus_Nanopelagicales--f__Candidatus_Nanopelagicaceae--g__Candidatus_Planktophila--s__Candidatus_Planktophila_lacus	453	0.000691686	0.00562819	Healthy	0.353614	447	0.00900574	0.0195525	Healthy	0.683132	389	0.0766008	0.195868	Healthy	0.718339	377	0.0315325	0.137204	Healthy	0.559868	0.405042	0.686737	0.867169	positive	7
d__Bacteria--p__Actinobacteria--c__Actinobacteria--o__Candidatus_Nanopelagicales--f__Candidatus_Nanopelagicaceae--g__Candidatus_Planktophila--s__Candidatus_Planktophila_limnetica	434.5	0.00258395	0.010416	Healthy	0.335383	445.5	0.00974301	0.0206849	Healthy	0.358539	414.5	0.0224871	0.0946918	Healthy	0.471256	371.5	0.0431434	0.174363	Healthy	0.324748	0.0289764	0.97697	0.992924	positive	7
d__Bacteria--p__Actinobacteria--c__Actinobacteria--o__Candidatus_Nanopelagicales--f__Candidatus_Nanopelagicaceae--g__Candidatus_Planktophila--s__Candidatus_Planktophila_sulfonica	388	0.0401815	0.0607223	TB_M0	1.00841	417	0.0421581	0.0595578	TB_M2	1.11201	393	0.0642863	0.175434	Healthy	0.864532	378	0.0298275	0.130856	Healthy	0.44999	-1.4827	0.142844	0.452106	negative	7
d__Bacteria--p__Actinobacteria--c__Actinobacteria--o__Candidatus_Nanopelagicales--f__Candidatus_Nanopelagicaceae--g__Candidatus_Planktophila--s__Candidatus_Planktophila_vernalis	396.5	0.0259121	0.044524	Healthy	0.422479	480.5	0.0010201	0.00497212	Healthy	0.168133	424.5	0.0131149	0.0689541	Healthy	0.237357	363	0.0656135	0.233057	Healthy	0.214983	-0.609764	0.544081	0.788069	negative	7
d__Bacteria--p__Actinobacteria--c__Actinobacteria--o__Candidatus_Nanopelagicales--f__Candidatus_Nanopelagicaceae--g__Candidatus_Planktophila--s__Candidatus_Planktophila_versatilis	362	0.129593	0.15581	Healthy	0.993456	441	0.0125842	0.0245596	Healthy	0.542308	297	0.960492	0.97095	TB_M6	1.81734	247	0.547607	0.832659	TB_M15	1.34526	1.33306	0.187028	0.517712	positive	7
d__Bacteria--p__Actinobacteria--c__Actinobacteria--o__Catenulisporales	463	0.000320033	0.0042112	Healthy	0.60864	459	0.00444306	0.0122814	Healthy	0.60031	402	0.0416105	0.134464	Healthy	0.699706	360	0.0754132	0.256256	Healthy	0.789546	0.888977	0.377196	0.675978	positive	4
d__Bacteria--p__Actinobacteria--c__Actinobacteria--o__Catenulisporales--f__Catenulisporaceae	463	0.000320033	0.0042112	Healthy	0.60864	459	0.00444306	0.0122814	Healthy	0.60031	402	0.0416105	0.134464	Healthy	0.699706	360	0.0754132	0.256256	Healthy	0.789546	0.888977	0.377196	0.675978	positive	5
d__Bacteria--p__Actinobacteria--c__Actinobacteria--o__Catenulisporales--f__Catenulisporaceae--g__Catenulispora	463	0.000320033	0.0042112	Healthy	0.60864	459	0.00444306	0.0122814	Healthy	0.60031	402	0.0416105	0.134464	Healthy	0.699706	360	0.0754132	0.256256	Healthy	0.789546	0.888977	0.377196	0.675978	positive	6
d__Bacteria--p__Actinobacteria--c__Actinobacteria--o__Catenulisporales--f__Catenulisporaceae--g__Catenulispora--s__Catenulispora_acidiphila	463	0.000320033	0.0042112	Healthy	0.60864	459	0.00444306	0.0122814	Healthy	0.60031	402	0.0416105	0.134464	Healthy	0.699706	360	0.0754132	0.256256	Healthy	0.789546	0.888977	0.377196	0.675978	positive	7
d__Bacteria--p__Actinobacteria--c__Actinobacteria--o__Corynebacteriales	166	0.0112994	0.0254095	TB_M0	12.0104	302	0.854944	0.860831	TB_M2	2.84741	278	0.669926	0.755281	TB_M6	4.40686	322	0.336154	0.655932	Healthy	0.9183	-1.47021	0.146185	0.458448	negative	4
d__Bacteria--p__Actinobacteria--c__Actinobacteria--o__Corynebacteriales--f__--g__Lawsonella	366	0.109999	0.135286	Healthy	0.843058	491	0.000526272	0.00325951	Healthy	0.401854	359	0.244421	0.393077	Healthy	0.922376	309	0.49272	0.7984	Healthy	0.891806	0.951994	0.344522	0.649616	positive	6
d__Bacteria--p__Actinobacteria--c__Actinobacteria--o__Corynebacteriales--f__--g__Lawsonella--s__Lawsonella_clevelandensis	366	0.109999	0.135286	Healthy	0.843058	491	0.000526272	0.00325951	Healthy	0.401854	359	0.244421	0.393077	Healthy	0.922376	309	0.49272	0.7984	Healthy	0.891806	0.951994	0.344522	0.649616	positive	7
d__Bacteria--p__Actinobacteria--c__Actinobacteria--o__Corynebacteriales--f__Corynebacteriaceae	436	0.00187728	0.00881944	Healthy	0.506782	457	0.00434961	0.0121727	Healthy	0.612549	364	0.206068	0.35263	Healthy	0.934619	337	0.199898	0.498297	Healthy	0.859105	1.83833	0.0704464	0.320156	positive	5
d__Bacteria--p__Actinobacteria--c__Actinobacteria--o__Corynebacteriales--f__Corynebacteriaceae--g__Corynebacterium	436	0.00187728	0.00881944	Healthy	0.506782	457	0.00434961	0.0121727	Healthy	0.612549	364	0.206068	0.35263	Healthy	0.934619	337	0.199898	0.498297	Healthy	0.859105	1.83833	0.0704464	0.320156	positive	6
d__Bacteria--p__Actinobacteria--c__Actinobacteria--o__Corynebacteriales--f__Corynebacteriaceae--g__Corynebacterium--s__Corynebacterium_ammoniagenes	400	0.0214856	0.0385088	Healthy	0.525146	422	0.0333922	0.0502008	Healthy	0.799877	392	0.0669427	0.179527	TB_M6	1.1668	326	0.295135	0.61619	Healthy	0.725324	0.228272	0.82013	0.926766	positive	7
d__Bacteria--p__Actinobacteria--c__Actinobacteria--o__Corynebacteriales--f__Corynebacteriaceae--g__Corynebacterium--s__Corynebacterium_aquilae	427	0.00429151	0.0136865	Healthy	0.635459	454	0.00598938	0.0150173	Healthy	0.592659	364	0.206068	0.35263	TB_M6	2.71367	259	0.725473	0.918828	TB_M15	1.26941	0.646515	0.520154	0.772571	positive	7
d__Bacteria--p__Actinobacteria--c__Actinobacteria--o__Corynebacteriales--f__Corynebacteriaceae--g__Corynebacterium--s__Corynebacterium_argentoratense	430	0.00352287	0.012289	TB_M0	1.11662	471	0.00208008	0.00765636	Healthy	0.398186	394	0.0614772	0.170741	TB_M6	1.11709	340	0.176565	0.465112	TB_M15	1.99822	1.42713	0.158187	0.480641	positive	7
d__Bacteria--p__Actinobacteria--c__Actinobacteria--o__Corynebacteriales--f__Corynebacteriaceae--g__Corynebacterium--s__Corynebacterium_atypicum	426	0.00457857	0.0142296	Healthy	0.521057	421	0.0351091	0.0518763	Healthy	0.627705	422	0.0141491	0.0724045	Healthy	0.72268	341	0.171437	0.453034	Healthy	0.740836	0.727172	0.469654	0.737546	positive	7
d__Bacteria--p__Actinobacteria--c__Actinobacteria--o__Corynebacteriales--f__Corynebacteriaceae--g__Corynebacterium--s__Corynebacterium_aurimucosum	409	0.0129574	0.0275248	Healthy	0.483176	378	0.205344	0.227516	TB_M2	1.24711	380	0.112374	0.242985	Healthy	0.780372	357	0.0867519	0.28279	Healthy	0.601616	-0.53525	0.594249	0.815716	negative	7
d__Bacteria--p__Actinobacteria--c__Actinobacteria--o__Corynebacteriales--f__Corynebacteriaceae--g__Corynebacterium--s__Corynebacterium_callunae	428	0.00401193	0.013168	Healthy	0.391628	454	0.00597732	0.0150173	Healthy	0.540587	360	0.236382	0.384697	Healthy	0.886005	285	0.856448	0.96694	Healthy	0.911868	1.99878	0.049692	0.26771	positive	7
d__Bacteria--p__Actinobacteria--c__Actinobacteria--o__Corynebacteriales--f__Corynebacteriaceae--g__Corynebacterium--s__Corynebacterium_camporealensis	393	0.0311765	0.0507519	Healthy	0.536123	430	0.0224964	0.0372175	Healthy	0.561317	409	0.0290994	0.108461	Healthy	0.569333	331	0.248685	0.566321	TB_M15	1.06316	2.59206	0.0117009	0.128163	positive	7
d__Bacteria--p__Actinobacteria--c__Actinobacteria--o__Corynebacteriales--f__Corynebacteriaceae--g__Corynebacterium--s__Corynebacterium_casei	424	0.00450077	0.0141761	Healthy	0.360726	355	0.412541	0.432739	Healthy	0.739249	341	0.417928	0.556192	TB_M6	1.4629	290	0.775956	0.937366	Healthy	0.897517	1.18062	0.241927	0.571894	positive	7
d__Bacteria--p__Actinobacteria--c__Actinobacteria--o__Corynebacteriales--f__Corynebacteriaceae--g__Corynebacterium--s__Corynebacterium_crudilactis	415.5	0.00880828	0.0215024	Healthy	0.432821	461.5	0.00378224	0.0112218	Healthy	0.448107	463	0.00114733	0.0187946	Healthy	0.310827	302.5	0.580036	0.85356	Healthy	0.758067	1.69289	0.0951225	0.367727	positive	7
d__Bacteria--p__Actinobacteria--c__Actinobacteria--o__Corynebacteriales--f__Corynebacteriaceae--g__Corynebacterium--s__Corynebacterium_cystitidis	413	0.0102519	0.0236915	Healthy	0.499957	423	0.0318779	0.0483353	Healthy	0.803901	392	0.0669427	0.179527	Healthy	0.708241	321	0.346945	0.668512	Healthy	0.855573	0.810223	0.420681	0.710537	positive	7
d__Bacteria--p__Actinobacteria--c__Actinobacteria--o__Corynebacteriales--f__Corynebacteriaceae--g__Corynebacterium--s__Corynebacterium_deserti	391	0.0345372	0.0544434	Healthy	0.63983	402	0.082213	0.102377	Healthy	0.683754	330	0.558452	0.669067	TB_M6	1.28043	368	0.0508828	0.194612	Healthy	0.486279	-0.417169	0.677888	0.863368	negative	7
d__Bacteria--p__Actinobacteria--c__Actinobacteria--o__Corynebacteriales--f__Corynebacteriaceae--g__Corynebacterium--s__Corynebacterium_diphtheriae	421	0.00629171	0.0172528	Healthy	0.336317	480	0.00114237	0.00527693	Healthy	0.266855	376	0.131926	0.269237	Healthy	0.752364	312	0.453537	0.767887	Healthy	0.53617	1.08018	0.283933	0.601258	positive	7
d__Bacteria--p__Actinobacteria--c__Actinobacteria--o__Corynebacteriales--f__Corynebacteriaceae--g__Corynebacterium--s__Corynebacterium_doosanense	415	0.00908951	0.021892	Healthy	0.618299	425	0.0289051	0.044851	Healthy	0.623822	368	0.178631	0.324678	Healthy	0.765434	282	0.907716	0.977952	TB_M15	1.02866	2.19332	0.0317588	0.21278	positive	7
d__Bacteria--p__Actinobacteria--c__Actinobacteria--o__Corynebacteriales--f__Corynebacteriaceae--g__Corynebacterium--s__Corynebacterium_efficiens	372	0.085108	0.108769	Healthy	0.818317	454	0.00600024	0.0150173	Healthy	0.653205	327	0.599215	0.700122	TB_M6	1.08114	284	0.874394	0.970296	TB_M15	1.12916	1.4193	0.160446	0.483987	positive	7
d__Bacteria--p__Actinobacteria--c__Actinobacteria--o__Corynebacteriales--f__Corynebacteriaceae--g__Corynebacterium--s__Corynebacterium_epidermidicanis	438	0.00204944	0.00921451	Healthy	0.500004	446	0.00949767	0.0202703	Healthy	0.615004	413	0.0244453	0.0994302	Healthy	0.828943	291	0.759843	0.931565	TB_M15	1.28427	2.5705	0.0123834	0.130174	positive	7
d__Bacteria--p__Actinobacteria--c__Actinobacteria--o__Corynebacteriales--f__Corynebacteriaceae--g__Corynebacterium--s__Corynebacterium_falsenii	438	0.00205117	0.00921451	Healthy	0.295717	379	0.198442	0.221336	Healthy	0.583583	387	0.0836366	0.205197	Healthy	0.419249	340	0.178256	0.465793	Healthy	0.480665	0.448583	0.65518	0.849606	positive	7
d__Bacteria--p__Actinobacteria--c__Actinobacteria--o__Corynebacteriales--f__Corynebacteriaceae--g__Corynebacterium--s__Corynebacterium_flavescens	404	0.0162561	0.0319282	Healthy	0.622432	455	0.00565423	0.0145114	Healthy	0.47241	375	0.137196	0.276519	Healthy	0.751948	233	0.369167	0.691046	TB_M15	1.1821	3.44514	0.000989428	0.0406494	positive	7
d__Bacteria--p__Actinobacteria--c__Actinobacteria--o__Corynebacteriales--f__Corynebacteriaceae--g__Corynebacterium--s__Corynebacterium_frankenforstense	450	0.000867948	0.00600784	Healthy	0.399794	472	0.00195287	0.00739789	Healthy	0.450535	379	0.116406	0.249928	TB_M6	2.1181	328	0.275914	0.592779	Healthy	0.905712	0.586251	0.559677	0.798427	positive	7
d__Bacteria--p__Actinobacteria--c__Actinobacteria--o__Corynebacteriales--f__Corynebacteriaceae--g__Corynebacterium--s__Corynebacterium_genitalium	389	0.0382346	0.0584664	Healthy	0.790404	409	0.0609415	0.0799567	Healthy	0.746598	340	0.432949	0.565376	TB_M6	1.20629	228	0.315215	0.63285	TB_M15	1.33419	1.94394	0.0561042	0.285575	positive	7
d__Bacteria--p__Actinobacteria--c__Actinobacteria--o__Corynebacteriales--f__Corynebacteriaceae--g__Corynebacterium--s__Corynebacterium_glaucum	358	0.151828	0.178608	Healthy	0.638063	341	0.579937	0.594992	Healthy	0.689403	335	0.493605	0.618487	Healthy	0.634166	259	0.72793	0.918828	Healthy	0.81196	0.903505	0.369495	0.669029	positive	7
d__Bacteria--p__Actinobacteria--c__Actinobacteria--o__Corynebacteriales--f__Corynebacteriaceae--g__Corynebacterium--s__Corynebacterium_glutamicum	431	0.00329932	0.0118902	Healthy	0.421372	436	0.0164746	0.0298235	Healthy	0.676509	398	0.0505752	0.151777	Healthy	0.634669	259	0.72793	0.918828	TB_M15	1.17984	3.24164	0.00185309	0.0555832	positive	7
d__Bacteria--p__Actinobacteria--c__Actinobacteria--o__Corynebacteriales--f__Corynebacteriaceae--g__Corynebacterium--s__Corynebacterium_glyciniphilum	426	0.00457526	0.0142296	Healthy	0.610666	364	0.320267	0.341957	TB_M2	1.06242	329	0.571892	0.680707	TB_M6	1.05862	298	0.650245	0.882895	TB_M15	1.69805	1.64792	0.104052	0.385257	positive	7
d__Bacteria--p__Actinobacteria--c__Actinobacteria--o__Corynebacteriales--f__Corynebacteriaceae--g__Corynebacterium--s__Corynebacterium_halotolerans	402	0.0192634	0.0356715	Healthy	0.58131	387	0.14798	0.170179	Healthy	0.636075	293	0.897515	0.927322	TB_M6	1.24417	272	0.941197	0.984285	TB_M15	1.25861	2.2025	0.0310749	0.211487	positive	7
d__Bacteria--p__Actinobacteria--c__Actinobacteria--o__Corynebacteriales--f__Corynebacteriaceae--g__Corynebacterium--s__Corynebacterium_humireducens	446	0.00116241	0.0068495	Healthy	0.395934	473	0.00182732	0.00710234	Healthy	0.578103	432	0.00770612	0.0490458	Healthy	0.476687	322	0.336154	0.655932	Healthy	0.831023	1.85341	0.0682277	0.314471	positive	7
d__Bacteria--p__Actinobacteria--c__Actinobacteria--o__Corynebacteriales--f__Corynebacteriaceae--g__Corynebacterium--s__Corynebacterium_imitans	459	0.000438047	0.00469763	Healthy	0.348601	484	0.000866671	0.00443491	Healthy	0.392538	429	0.00929352	0.05479	Healthy	0.495177	337	0.197898	0.498297	Healthy	0.71617	2.19471	0.031655	0.212328	positive	7
d__Bacteria--p__Actinobacteria--c__Actinobacteria--o__Corynebacteriales--f__Corynebacteriaceae--g__Corynebacterium--s__Corynebacterium_jeikeium	379	0.0616165	0.0842635	Healthy	0.764176	402	0.0822	0.102377	Healthy	0.83205	282	0.72868	0.800987	TB_M6	1.90142	300	0.620131	0.86967	TB_M15	1.04976	0.6736	0.502883	0.761873	positive	7
d__Bacteria--p__Actinobacteria--c__Actinobacteria--o__Corynebacteriales--f__Corynebacteriaceae--g__Corynebacterium--s__Corynebacterium_kroppenstedtii	404	0.017236	0.0330873	Healthy	0.476419	426	0.0275215	0.0433423	Healthy	0.567417	365	0.197039	0.345261	TB_M6	1.20653	274	0.97478	0.995549	TB_M15	1.13244	1.81516	0.0739749	0.325376	positive	7
d__Bacteria--p__Actinobacteria--c__Actinobacteria--o__Corynebacteriales--f__Corynebacteriaceae--g__Corynebacterium--s__Corynebacterium_kutscheri	432	0.00305911	0.0115646	Healthy	0.437422	472	0.00194357	0.00739789	Healthy	0.380812	328	0.58231	0.690836	TB_M6	1.1845	285	0.857812	0.96694	TB_M15	1.05378	2.26474	0.0267681	0.195464	positive	7
d__Bacteria--p__Actinobacteria--c__Actinobacteria--o__Corynebacteriales--f__Corynebacteriaceae--g__Corynebacterium--s__Corynebacterium_lactis	426	0.00457857	0.0142296	Healthy	0.507008	458	0.00471252	0.0127793	Healthy	0.487028	369	0.172209	0.318347	TB_M6	1.49564	334	0.223359	0.534452	Healthy	0.713343	0.459596	0.647294	0.845222	positive	7
d__Bacteria--p__Actinobacteria--c__Actinobacteria--o__Corynebacteriales--f__Corynebacteriaceae--g__Corynebacterium--s__Corynebacterium_marinum	416	0.0085617	0.0210586	Healthy	0.656191	348	0.490497	0.508763	TB_M2	1.00167	292	0.881855	0.914371	TB_M6	1.17323	269	0.891031	0.975614	TB_M15	1.04973	0.985007	0.328164	0.638023	positive	7
d__Bacteria--p__Actinobacteria--c__Actinobacteria--o__Corynebacteriales--f__Corynebacteriaceae--g__Corynebacterium--s__Corynebacterium_maris	399	0.0226948	0.0402492	Healthy	0.73054	412	0.0533206	0.0715533	Healthy	0.798613	326	0.613091	0.711643	TB_M6	1.07227	259	0.72793	0.918828	TB_M15	1.1967	1.70347	0.0931148	0.362611	positive	7
d__Bacteria--p__Actinobacteria--c__Actinobacteria--o__Corynebacteriales--f__Corynebacteriaceae--g__Corynebacterium--s__Corynebacterium_minutissimum	376	0.0709597	0.0942049	Healthy	0.558379	419	0.0378489	0.0548374	Healthy	0.718925	348	0.345285	0.489617	TB_M6	1.1815	318	0.380597	0.699475	Healthy	0.726581	0.463582	0.64445	0.84284	positive	7
d__Bacteria--p__Actinobacteria--c__Actinobacteria--o__Corynebacteriales--f__Corynebacteriaceae--g__Corynebacterium--s__Corynebacterium_mustelae	419	0.00712047	0.0187303	Healthy	0.485421	438	0.0147854	0.0277139	Healthy	0.541218	362	0.218685	0.368402	Healthy	0.925708	366	0.0562974	0.208768	Healthy	0.545718	0.339448	0.735334	0.888236	positive	7
d__Bacteria--p__Actinobacteria--c__Actinobacteria--o__Corynebacteriales--f__Corynebacteriaceae--g__Corynebacterium--s__Corynebacterium_mycetoides	423	0.00482331	0.014798	Healthy	0.482165	413	0.0509696	0.0688568	Healthy	0.582828	385	0.0911761	0.21547	Healthy	0.688408	308	0.506165	0.808316	Healthy	0.906054	2.21027	0.030506	0.211306	positive	7
d__Bacteria--p__Actinobacteria--c__Actinobacteria--o__Corynebacteriales--f__Corynebacteriaceae--g__Corynebacterium--s__Corynebacterium_phocae	409	0.0129574	0.0275248	Healthy	0.500285	415	0.0458826	0.0634588	Healthy	0.649482	413	0.0244344	0.0994302	Healthy	0.591708	313	0.44087	0.760084	Healthy	0.858299	1.62307	0.109272	0.395012	positive	7
d__Bacteria--p__Actinobacteria--c__Actinobacteria--o__Corynebacteriales--f__Corynebacteriaceae--g__Corynebacterium--s__Corynebacterium_provencense	453	0.000693781	0.00562819	Healthy	0.35306	412	0.0533378	0.0715533	Healthy	0.70631	427	0.0105042	0.0597077	Healthy	0.512394	332	0.240033	0.553952	Healthy	0.665269	1.06525	0.290586	0.605999	positive	7
d__Bacteria--p__Actinobacteria--c__Actinobacteria--o__Corynebacteriales--f__Corynebacteriaceae--g__Corynebacterium--s__Corynebacterium_pseudotuberculosis	422	0.00588324	0.0164882	Healthy	0.438456	442	0.0118936	0.023642	Healthy	0.893671	341	0.421347	0.556437	TB_M6	1.72171	279	0.957979	0.989974	TB_M15	1.01086	0.822289	0.41383	0.705598	positive	7
d__Bacteria--p__Actinobacteria--c__Actinobacteria--o__Corynebacteriales--f__Corynebacteriaceae--g__Corynebacterium--s__Corynebacterium_renale	457	0.000511256	0.00507371	Healthy	0.369976	392	0.123367	0.144719	Healthy	0.736937	395	0.0582924	0.165591	Healthy	0.793764	341	0.171437	0.453034	Healthy	0.771736	1.35037	0.181441	0.510559	positive	7
d__Bacteria--p__Actinobacteria--c__Actinobacteria--o__Corynebacteriales--f__Corynebacteriaceae--g__Corynebacterium--s__Corynebacterium_resistens	398	0.0239511	0.0418054	Healthy	0.622788	405	0.0724557	0.092149	Healthy	0.744638	362	0.220859	0.369193	TB_M6	1.08916	359	0.079053	0.26372	Healthy	0.645282	-0.0450309	0.964217	0.991742	negative	7
d__Bacteria--p__Actinobacteria--c__Actinobacteria--o__Corynebacteriales--f__Corynebacteriaceae--g__Corynebacterium--s__Corynebacterium_riegelii	387	0.0422458	0.063099	Healthy	0.673439	450	0.00679984	0.0163269	Healthy	0.605278	419	0.016824	0.0789501	Healthy	0.669256	332	0.240033	0.553952	Healthy	0.820405	0.872978	0.385793	0.68056	positive	7
d__Bacteria--p__Actinobacteria--c__Actinobacteria--o__Corynebacteriales--f__Corynebacteriaceae--g__Corynebacterium--s__Corynebacterium_simulans	414	0.00965808	0.0227507	Healthy	0.50542	393	0.117922	0.139432	TB_M2	1.16963	333	0.51906	0.638885	TB_M6	2.82503	309	0.49272	0.7984	Healthy	0.833582	0.120229	0.904662	0.972736	positive	7
d__Bacteria--p__Actinobacteria--c__Actinobacteria--o__Corynebacteriales--f__Corynebacteriaceae--g__Corynebacterium--s__Corynebacterium_singulare	381	0.0564727	0.0787763	Healthy	0.699907	426	0.027488	0.0433423	TB_M2	1.34088	320	0.699082	0.778696	TB_M6	1.09322	306	0.533612	0.826421	Healthy	0.854611	-0.35312	0.725107	0.883756	negative	7
d__Bacteria--p__Actinobacteria--c__Actinobacteria--o__Corynebacteriales--f__Corynebacteriaceae--g__Corynebacterium--s__Corynebacterium_sp._2183	447	0.00108194	0.00652928	Healthy	0.141467	472	0.0019514	0.00739789	Healthy	0.148473	435	0.00714373	0.0471089	Healthy	0.162252	391	0.013831	0.0717588	Healthy	0.169232	0.591596	0.556112	0.79606	positive	7
d__Bacteria--p__Actinobacteria--c__Actinobacteria--o__Corynebacteriales--f__Corynebacteriaceae--g__Corynebacterium--s__Corynebacterium_sp._2184	443	0.00144343	0.00763347	Healthy	0.471693	489	0.000608773	0.00360724	Healthy	0.464852	374	0.142623	0.282685	TB_M6	1.26163	312	0.453537	0.767887	Healthy	0.989859	1.42332	0.159284	0.481971	positive	7
d__Bacteria--p__Actinobacteria--c__Actinobacteria--o__Corynebacteriales--f__Corynebacteriaceae--g__Corynebacterium--s__Corynebacterium_sp._ATCC_6931	405	0.0162944	0.0319282	Healthy	0.246502	430	0.0224447	0.0372175	Healthy	0.343504	389	0.0767196	0.195868	Healthy	0.753328	313	0.44087	0.760084	Healthy	0.512218	1.09177	0.278843	0.596762	positive	7
d__Bacteria--p__Actinobacteria--c__Actinobacteria--o__Corynebacteriales--f__Corynebacteriaceae--g__Corynebacterium--s__Corynebacterium_sp._NML98-0116	368	0.101149	0.125984	TB_M0	1.04751	434	0.0182798	0.0321754	Healthy	0.804325	384	0.0948856	0.222149	Healthy	0.965138	227	0.305067	0.624224	TB_M15	1.43827	1.35818	0.178964	0.50715	positive	7
d__Bacteria--p__Actinobacteria--c__Actinobacteria--o__Corynebacteriales--f__Corynebacteriaceae--g__Corynebacterium--s__Corynebacterium_sphenisci	453	0.000693781	0.00562819	Healthy	0.424369	442	0.0119058	0.023642	Healthy	0.549219	380	0.112374	0.242985	Healthy	0.850419	246	0.533612	0.826421	TB_M15	1.24219	3.31136	0.00149844	0.0518601	positive	7
d__Bacteria--p__Actinobacteria--c__Actinobacteria--o__Corynebacteriales--f__Corynebacteriaceae--g__Corynebacterium--s__Corynebacterium_stationis	388	0.039408	0.0600409	Healthy	0.463138	445	0.0100822	0.0210009	Healthy	0.336625	366	0.191996	0.338554	Healthy	0.59011	350	0.11845	0.353416	Healthy	0.498746	0.728945	0.468576	0.737143	positive	7
d__Bacteria--p__Actinobacteria--c__Actinobacteria--o__Corynebacteriales--f__Corynebacteriaceae--g__Corynebacterium--s__Corynebacterium_striatum	395	0.0271471	0.0459178	Healthy	0.6829	418	0.0397383	0.0570938	Healthy	0.646099	402	0.0416105	0.134464	Healthy	0.760652	267	0.857812	0.96694	TB_M15	1.09742	1.96753	0.0532639	0.277665	positive	7
d__Bacteria--p__Actinobacteria--c__Actinobacteria--o__Corynebacteriales--f__Corynebacteriaceae--g__Corynebacterium--s__Corynebacterium_terpenotabidum	394	0.0295845	0.0487654	Healthy	0.762511	380	0.189839	0.212714	Healthy	0.797383	339	0.44473	0.576002	Healthy	0.919888	254	0.650245	0.882895	TB_M15	1.55431	2.4352	0.017552	0.159337	positive	7
d__Bacteria--p__Actinobacteria--c__Actinobacteria--o__Corynebacteriales--f__Corynebacteriaceae--g__Corynebacterium--s__Corynebacterium_testudinoris	419	0.00712047	0.0187303	Healthy	0.717429	405	0.072394	0.092149	Healthy	0.637015	372	0.153961	0.29681	Healthy	0.658294	271	0.92444	0.982039	TB_M15	1.09531	1.69247	0.0952015	0.36779	positive	7
d__Bacteria--p__Actinobacteria--c__Actinobacteria--o__Corynebacteriales--f__Corynebacteriaceae--g__Corynebacterium--s__Corynebacterium_timonense	420	0.00669233	0.0180505	Healthy	0.535309	399	0.0929861	0.113953	Healthy	0.660926	404	0.0376486	0.127213	Healthy	0.595694	355	0.0950322	0.300404	Healthy	0.928354	1.398	0.166724	0.495262	positive	7
d__Bacteria--p__Actinobacteria--c__Actinobacteria--o__Corynebacteriales--f__Corynebacteriaceae--g__Corynebacterium--s__Corynebacterium_ulcerans	338	0.307357	0.334773	Healthy	0.882352	359	0.369765	0.390883	Healthy	0.779456	357	0.261059	0.409366	Healthy	0.936157	254	0.650245	0.882895	Healthy	0.973709	0.760757	0.449471	0.72912	positive	7
d__Bacteria--p__Actinobacteria--c__Actinobacteria--o__Corynebacteriales--f__Corynebacteriaceae--g__Corynebacterium--s__Corynebacterium_urealyticum	402	0.0192634	0.0356715	Healthy	0.738162	432	0.0203019	0.0345647	Healthy	0.758793	336	0.477693	0.607265	Healthy	0.970565	302	0.590629	0.857284	Healthy	0.971422	0.82007	0.415084	0.705628	positive	7
d__Bacteria--p__Actinobacteria--c__Actinobacteria--o__Corynebacteriales--f__Corynebacteriaceae--g__Corynebacterium--s__Corynebacterium_ureicelerivorans	430	0.00293679	0.0113083	Healthy	0.505313	408	0.0633067	0.0825967	Healthy	0.789832	380	0.112374	0.242985	TB_M6	1.17026	269	0.891031	0.975614	TB_M15	1.21652	1.96007	0.0541482	0.280029	positive	7
d__Bacteria--p__Actinobacteria--c__Actinobacteria--o__Corynebacteriales--f__Corynebacteriaceae--g__Corynebacterium--s__Corynebacterium_uterequi	399	0.0217175	0.0387392	Healthy	0.641343	419	0.0386298	0.0557203	Healthy	0.765667	399	0.0481974	0.147364	Healthy	0.677474	277	0.991592	0.996705	TB_M15	1.03621	1.76769	0.0816654	0.340214	positive	7
d__Bacteria--p__Actinobacteria--c__Actinobacteria--o__Corynebacteriales--f__Corynebacteriaceae--g__Corynebacterium--s__Corynebacterium_variabile	437	0.00219789	0.00948042	Healthy	0.333278	420	0.0360351	0.0528497	TB_M2	1.31179	415	0.0210586	0.0903681	Healthy	0.38136	375	0.0351885	0.148794	Healthy	0.407534	-0.585075	0.560463	0.798963	negative	7
d__Bacteria--p__Actinobacteria--c__Actinobacteria--o__Corynebacteriales--f__Corynebacteriaceae--g__Corynebacterium--s__Corynebacterium_vitaeruminis	404	0.0162561	0.0319282	Healthy	0.755123	406	0.0694221	0.0890069	Healthy	0.708707	316	0.758681	0.825279	TB_M6	1.18383	274	0.97478	0.995549	TB_M15	1.04934	1.23028	0.222894	0.548752	positive	7
d__Bacteria--p__Actinobacteria--c__Actinobacteria--o__Corynebacteriales--f__Dietziaceae	414	0.00877764	0.0214455	Healthy	0.544389	415	0.0458826	0.0634588	Healthy	0.800813	333	0.51906	0.638885	TB_M6	1.01819	321	0.346945	0.668512	Healthy	0.86274	1.05519	0.295128	0.611262	positive	5
d__Bacteria--p__Actinobacteria--c__Actinobacteria--o__Corynebacteriales--f__Dietziaceae--g__Dietzia	414	0.00877764	0.0214455	Healthy	0.544389	415	0.0458826	0.0634588	Healthy	0.800813	333	0.51906	0.638885	TB_M6	1.01819	321	0.346945	0.668512	Healthy	0.86274	1.05519	0.295128	0.611262	positive	6
d__Bacteria--p__Actinobacteria--c__Actinobacteria--o__Corynebacteriales--f__Dietziaceae--g__Dietzia--s__Dietzia_lutea	421	0.00628746	0.0172528	Healthy	0.4936	440	0.0132833	0.0255532	Healthy	0.568707	401	0.0437177	0.138819	Healthy	0.647152	339	0.183477	0.476876	Healthy	0.746178	1.50611	0.136739	0.440654	positive	7
d__Bacteria--p__Actinobacteria--c__Actinobacteria--o__Corynebacteriales--f__Dietziaceae--g__Dietzia--s__Dietzia_psychralcaliphila	411	0.011531	0.0256399	Healthy	0.526607	412	0.053229	0.0715533	Healthy	0.735859	367.5	0.180234	0.327287	Healthy	0.878754	295.5	0.685949	0.90429	Healthy	0.88964	1.421	0.159954	0.482999	positive	7
d__Bacteria--p__Actinobacteria--c__Actinobacteria--o__Corynebacteriales--f__Dietziaceae--g__Dietzia--s__Dietzia_sp._JS16-p6b	405	0.0162856	0.0319282	Healthy	0.78769	403	0.0788485	0.0987548	Healthy	0.90457	398	0.0511702	0.152857	Healthy	0.726861	282	0.907716	0.977952	TB_M15	1.10915	0.862688	0.391386	0.684575	positive	7
d__Bacteria--p__Actinobacteria--c__Actinobacteria--o__Corynebacteriales--f__Dietziaceae--g__Dietzia--s__Dietzia_sp._oral_taxon_368	456	0.000552572	0.00528243	Healthy	0.309274	433	0.0192852	0.0333652	Healthy	0.580002	409	0.0300027	0.110716	Healthy	0.690911	421	0.00210324	0.0161626	Healthy	0.35639	-0.274672	0.784413	0.909242	negative	7
d__Bacteria--p__Actinobacteria--c__Actinobacteria--o__Corynebacteriales--f__Dietziaceae--g__Dietzia--s__Dietzia_timorensis	378	0.0649635	0.0875511	Healthy	0.691834	401	0.0856703	0.106143	TB_M2	1.3507	308	0.881855	0.914371	TB_M6	1.42481	302	0.590629	0.857284	Healthy	0.982452	0.0593472	0.952852	0.987287	positive	7
d__Bacteria--p__Actinobacteria--c__Actinobacteria--o__Corynebacteriales--f__Gordoniaceae	422	0.00516614	0.0152998	Healthy	0.683296	415	0.0458826	0.0634588	Healthy	0.855634	321	0.684447	0.767362	TB_M6	1.14546	272	0.941197	0.984285	TB_M15	1.04945	1.28978	0.20156	0.529487	positive	5
d__Bacteria--p__Actinobacteria--c__Actinobacteria--o__Corynebacteriales--f__Gordoniaceae--g__Gordonia	422	0.00516614	0.0152998	Healthy	0.683296	415	0.0458826	0.0634588	Healthy	0.855634	321	0.684447	0.767362	TB_M6	1.14546	272	0.941197	0.984285	TB_M15	1.04945	1.28978	0.20156	0.529487	positive	6
d__Bacteria--p__Actinobacteria--c__Actinobacteria--o__Corynebacteriales--f__Gordoniaceae--g__Gordonia--s__Gordonia_bronchialis	428	0.00401789	0.013168	Healthy	0.455346	460	0.0041714	0.0118556	Healthy	0.450176	400	0.0459124	0.14307	Healthy	0.721241	239	0.44087	0.760084	TB_M15	1.10057	3.64755	0.000518717	0.0300393	positive	7
d__Bacteria--p__Actinobacteria--c__Actinobacteria--o__Corynebacteriales--f__Gordoniaceae--g__Gordonia--s__Gordonia_iterans	397	0.0252553	0.0436854	Healthy	0.799832	422	0.0334347	0.0502008	Healthy	0.820301	360	0.234034	0.384621	TB_M6	1.33118	282	0.907716	0.977952	TB_M15	1.51683	1.4075	0.1639	0.491114	positive	7
d__Bacteria--p__Actinobacteria--c__Actinobacteria--o__Corynebacteriales--f__Gordoniaceae--g__Gordonia--s__Gordonia_phthalatica	421	0.00629171	0.0172528	Healthy	0.704468	416	0.0443498	0.0617506	Healthy	0.826396	371	0.159876	0.303609	Healthy	0.852522	298	0.650245	0.882895	Healthy	0.897464	0.502081	0.617257	0.827299	positive	7
d__Bacteria--p__Actinobacteria--c__Actinobacteria--o__Corynebacteriales--f__Gordoniaceae--g__Gordonia--s__Gordonia_polyisoprenivorans	375	0.0743157	0.0976549	Healthy	0.960679	396	0.104891	0.125955	Healthy	0.842959	360	0.236382	0.384697	Healthy	0.870285	284	0.874394	0.970296	Healthy	0.984464	0.185461	0.853428	0.944325	positive	7
d__Bacteria--p__Actinobacteria--c__Actinobacteria--o__Corynebacteriales--f__Gordoniaceae--g__Gordonia--s__Gordonia_sp._1D	395	0.0280882	0.0469528	Healthy	0.573665	399	0.0930096	0.113953	Healthy	0.649473	377	0.126811	0.262091	Healthy	0.821143	301	0.605301	0.862734	Healthy	0.75894	0.808125	0.421879	0.710577	positive	7
d__Bacteria--p__Actinobacteria--c__Actinobacteria--o__Corynebacteriales--f__Gordoniaceae--g__Gordonia--s__Gordonia_sp._KTR9	415	0.00909515	0.021892	Healthy	0.487322	417	0.0424159	0.0595578	Healthy	0.658404	327	0.599215	0.700122	TB_M6	1.90782	255	0.662632	0.89081	TB_M15	1.11914	1.05034	0.297337	0.61383	positive	7
d__Bacteria--p__Actinobacteria--c__Actinobacteria--o__Corynebacteriales--f__Gordoniaceae--g__Gordonia--s__Gordonia_sp._YC-JH1	386	0.0443814	0.0654365	Healthy	0.987093	390	0.13225	0.153942	TB_M2	1.15579	363	0.211253	0.359355	TB_M6	1.13162	273	0.957979	0.989974	TB_M15	1.85596	1.64641	0.104362	0.38585	positive	7
d__Bacteria--p__Actinobacteria--c__Actinobacteria--o__Corynebacteriales--f__Gordoniaceae--g__Gordonia--s__Gordonia_terrae	399	0.0217175	0.0387392	Healthy	0.722028	435	0.0173175	0.0309723	TB_M2	1.38609	325	0.627104	0.723315	TB_M6	1.34185	336	0.207514	0.508395	Healthy	0.823582	-0.227202	0.820959	0.927344	negative	7
d__Bacteria--p__Actinobacteria--c__Actinobacteria--o__Corynebacteriales--f__Mycobacteriaceae	93	2.4584711527433e-05	0.00254233	TB_M0	54.2303	192	0.0193665	0.0333652	TB_M2	11.0315	208	0.0669427	0.179527	TB_M6	12.802	284	0.874394	0.970296	TB_M15	1.05531	-1.54229	0.127714	0.426857	negative	5
d__Bacteria--p__Actinobacteria--c__Actinobacteria--o__Corynebacteriales--f__Mycobacteriaceae--g__Hoyosella	389	0.038135	0.0584664	Healthy	0.239929	377.5	0.206769	0.228965	Healthy	0.4597	410	0.028508	0.108461	Healthy	0.225301	264.5	0.814906	0.95906	Healthy	0.506886	1.28122	0.204535	0.531797	positive	6
d__Bacteria--p__Actinobacteria--c__Actinobacteria--o__Corynebacteriales--f__Mycobacteriaceae--g__Hoyosella--s__Hoyosella_subflava	389	0.038135	0.0584664	Healthy	0.239929	377.5	0.206769	0.228965	Healthy	0.4597	410	0.028508	0.108461	Healthy	0.225301	264.5	0.814906	0.95906	Healthy	0.506886	1.28122	0.204535	0.531797	positive	7
d__Bacteria--p__Actinobacteria--c__Actinobacteria--o__Corynebacteriales--f__Mycobacteriaceae--g__Mycobacterium	82	6.87930706976098e-06	0.00195463	TB_M0	115.892	152	0.00154003	0.006402	TB_M2	22.9597	152	0.00262958	0.0270782	TB_M6	26.4022	268	0.874394	0.970296	TB_M15	1.07132	-1.54814	0.126299	0.424485	negative	6
d__Bacteria--p__Actinobacteria--c__Actinobacteria--o__Corynebacteriales--f__Mycobacteriaceae--g__Mycobacterium--s__Mycobacterium_avium	375	0.0743157	0.0976549	TB_M0	1.13567	435	0.0173606	0.0309723	Healthy	0.69557	388	0.0800571	0.201102	Healthy	0.866543	333	0.231591	0.542824	Healthy	0.828014	-0.338751	0.735857	0.888236	negative	7
d__Bacteria--p__Actinobacteria--c__Actinobacteria--o__Corynebacteriales--f__Mycobacteriaceae--g__Mycobacterium--s__Mycobacterium_bovis	84	9.17657384501884e-07	0.00107348	TB_M0	Inf	192	0.000895701	0.00457151	TB_M2	Inf	180	0.000689171	0.0154443	TB_M6	Inf	NA	NA	NA	NA	NA	-1.26532	0.210139	0.53579	negative	7
d__Bacteria--p__Actinobacteria--c__Actinobacteria--o__Corynebacteriales--f__Mycobacteriaceae--g__Mycobacterium--s__Mycobacterium_canettii	119	0.000329015	0.00424815	TB_M0	66.0115	262	0.339531	0.360552	TB_M2	5.48294	290.5	0.857117	0.899599	TB_M6	8.59013	261	0.757614	0.931565	TB_M15	1.79519	-1.17524	0.244058	0.572721	negative	7
d__Bacteria--p__Actinobacteria--c__Actinobacteria--o__Corynebacteriales--f__Mycobacteriaceae--g__Mycobacterium--s__Mycobacterium_chimaera	338.5	0.296507	0.324465	TB_M0	2.13053	407	0.0611953	0.0802574	Healthy	0.616118	367.5	0.175153	0.323075	Healthy	0.958065	314.5	0.414807	0.733454	TB_M15	1.2988	-0.321124	0.749116	0.892086	negative	7
d__Bacteria--p__Actinobacteria--c__Actinobacteria--o__Corynebacteriales--f__Mycobacteriaceae--g__Mycobacterium--s__Mycobacterium_colombiense	324	0.467673	0.490658	TB_M0	1.42871	397	0.100746	0.121799	Healthy	0.681974	366	0.190185	0.338524	Healthy	0.708244	246	0.530122	0.826421	TB_M15	1.46545	0.724747	0.471131	0.737862	positive	7
d__Bacteria--p__Actinobacteria--c__Actinobacteria--o__Corynebacteriales--f__Mycobacteriaceae--g__Mycobacterium--s__Mycobacterium_dioxanotrophicus	382	0.0532972	0.0755905	Healthy	0.969816	409	0.0605308	0.0797757	Healthy	0.646865	343	0.395313	0.535973	TB_M6	1.45976	326	0.29213	0.615409	Healthy	0.765619	-0.179789	0.857861	0.947048	negative	7
d__Bacteria--p__Actinobacteria--c__Actinobacteria--o__Corynebacteriales--f__Mycobacteriaceae--g__Mycobacterium--s__Mycobacterium_haemophilum	290	0.975559	0.976394	TB_M0	2.69001	390	0.133231	0.15477	Healthy	0.961119	354	0.287427	0.436779	Healthy	0.849367	289	0.792163	0.94523	Healthy	0.983108	-0.978049	0.331569	0.640021	negative	7
d__Bacteria--p__Actinobacteria--c__Actinobacteria--o__Corynebacteriales--f__Mycobacteriaceae--g__Mycobacterium--s__Mycobacterium_intracellulare	404	0.0172269	0.0330873	Healthy	0.604109	404	0.0753582	0.095373	TB_M2	1.17067	376	0.131004	0.269237	TB_M6	1.67055	269	0.891031	0.975614	TB_M15	3.15038	2.46622	0.0162204	0.152529	positive	7
d__Bacteria--p__Actinobacteria--c__Actinobacteria--o__Corynebacteriales--f__Mycobacteriaceae--g__Mycobacterium--s__Mycobacterium_kansasii	318	0.546369	0.566615	TB_M0	2.0459	395	0.109632	0.130918	Healthy	0.799763	327	0.599215	0.700122	TB_M6	1.002	329	0.266625	0.589052	Healthy	0.862354	-0.917517	0.362163	0.664458	negative	7
d__Bacteria--p__Actinobacteria--c__Actinobacteria--o__Corynebacteriales--f__Mycobacteriaceae--g__Mycobacterium--s__Mycobacterium_leprae	313	0.613393	0.631007	TB_M0	1.48846	368.5	0.276732	0.298745	Healthy	0.870718	306.5	0.904459	0.933364	TB_M6	1.29444	223	0.263822	0.589052	TB_M15	1.73968	0.993435	0.324072	0.635647	positive	7
d__Bacteria--p__Actinobacteria--c__Actinobacteria--o__Corynebacteriales--f__Mycobacteriaceae--g__Mycobacterium--s__Mycobacterium_marinum	356	0.163963	0.191155	Healthy	0.899631	502	0.000231817	0.00206377	Healthy	0.34787	370	0.164421	0.31091	Healthy	0.896696	269	0.891031	0.975614	TB_M15	1.25124	1.99383	0.0502432	0.269608	positive	7
d__Bacteria--p__Actinobacteria--c__Actinobacteria--o__Corynebacteriales--f__Mycobacteriaceae--g__Mycobacterium--s__Mycobacterium_marseillense	339	0.297687	0.32501	TB_M0	1.62176	460.5	0.00402316	0.011655	Healthy	0.3942	371.5	0.155502	0.299188	TB_M6	1.11169	352	0.108069	0.332512	Healthy	0.716237	-0.717279	0.475695	0.741167	negative	7
d__Bacteria--p__Actinobacteria--c__Actinobacteria--o__Corynebacteriales--f__Mycobacteriaceae--g__Mycobacterium--s__Mycobacterium_paraintracellulare	339.5	0.190316	0.218111	Healthy	0.423483	310	0.974102	0.976272	TB_M2	1.43854	319	0.668568	0.755281	TB_M6	1.13022	302	0.520498	0.818245	Healthy	0.670097	-0.191506	0.848708	0.941596	negative	7
d__Bacteria--p__Actinobacteria--c__Actinobacteria--o__Corynebacteriales--f__Mycobacteriaceae--g__Mycobacterium--s__Mycobacterium_shigaense	282.5	0.917883	0.922456	TB_M0	1.94282	375	0.224659	0.246952	Healthy	0.788819	322.5	0.659929	0.750374	Healthy	0.919364	257.5	0.701663	0.911445	TB_M15	1.28301	-0.394898	0.694172	0.871103	negative	7
d__Bacteria--p__Actinobacteria--c__Actinobacteria--o__Corynebacteriales--f__Mycobacteriaceae--g__Mycobacterium--s__Mycobacterium_simiae	368	0.101506	0.126106	TB_M0	1.07436	382	0.177047	0.199826	Healthy	0.793772	370	0.164518	0.31091	Healthy	0.911072	309	0.489147	0.7984	Healthy	0.970567	0.0290623	0.976901	0.992924	positive	7
d__Bacteria--p__Actinobacteria--c__Actinobacteria--o__Corynebacteriales--f__Mycobacteriaceae--g__Mycobacterium--s__Mycobacterium_sp._djl-10	322	0.493199	0.515497	Healthy	0.993974	339	0.606833	0.621387	TB_M2	1.00325	284	0.758681	0.825279	TB_M6	1.54097	241	0.466403	0.779738	TB_M15	1.34873	0.956871	0.342072	0.648649	positive	7
d__Bacteria--p__Actinobacteria--c__Actinobacteria--o__Corynebacteriales--f__Mycobacteriaceae--g__Mycobacterium--s__Mycobacterium_sp._EPa45	318	0.542991	0.563412	TB_M0	1.4515	353	0.431596	0.45127	TB_M2	1.02451	331	0.541851	0.659906	Healthy	0.794163	340	0.178256	0.465793	Healthy	0.658791	-1.7825	0.0791981	0.333499	negative	7
d__Bacteria--p__Actinobacteria--c__Actinobacteria--o__Corynebacteriales--f__Mycobacteriaceae--g__Mycobacterium--s__Mycobacterium_sp._JLS	388.5	0.0391578	0.0598312	Healthy	0.785813	385.5	0.156225	0.178399	Healthy	0.727623	356.5	0.262592	0.411328	Healthy	0.665555	322.5	0.327593	0.648532	TB_M15	1.07168	0.77308	0.442194	0.72403	positive	7
d__Bacteria--p__Actinobacteria--c__Actinobacteria--o__Corynebacteriales--f__Mycobacteriaceae--g__Mycobacterium--s__Mycobacterium_sp._JS623	361	0.134923	0.161055	TB_M0	1.01134	450	0.00758303	0.017517	Healthy	0.512213	330	0.558452	0.669067	Healthy	0.949061	341	0.169848	0.453034	Healthy	0.751125	-0.191755	0.848514	0.941559	negative	7
d__Bacteria--p__Actinobacteria--c__Actinobacteria--o__Corynebacteriales--f__Mycobacteriaceae--g__Mycobacterium--s__Mycobacterium_sp._MS1601	352	0.190404	0.218111	Healthy	0.776158	375	0.22487	0.246952	TB_M2	1.01654	332	0.532033	0.648845	TB_M6	1.04389	230	0.336154	0.655932	TB_M15	1.25043	1.35951	0.178543	0.506449	positive	7
d__Bacteria--p__Actinobacteria--c__Actinobacteria--o__Corynebacteriales--f__Mycobacteriaceae--g__Mycobacterium--s__Mycobacterium_sp._PYR15	383	0.0511272	0.0732616	Healthy	0.591694	492	0.000482484	0.00314241	Healthy	0.263775	453	0.00223895	0.0251392	Healthy	0.384036	279	0.957565	0.989974	Healthy	0.839408	1.70757	0.0923463	0.361535	positive	7
d__Bacteria--p__Actinobacteria--c__Actinobacteria--o__Corynebacteriales--f__Mycobacteriaceae--g__Mycobacterium--s__Mycobacterium_sp._QIA-37	308.5	0.671795	0.68827	Healthy	0.657583	369.5	0.247213	0.269666	Healthy	0.480245	339	0.422462	0.557783	Healthy	0.734222	256.5	0.681973	0.900266	Healthy	0.832129	0.91525	0.363343	0.664682	positive	7
d__Bacteria--p__Actinobacteria--c__Actinobacteria--o__Corynebacteriales--f__Mycobacteriaceae--g__Mycobacterium--s__Mycobacterium_sp._VKM_Ac-1817D	371	0.0888855	0.112983	Healthy	0.765385	449	0.0080044	0.0182115	Healthy	0.445599	360	0.233999	0.384621	Healthy	0.837949	236	0.404086	0.719578	TB_M15	1.19964	2.10595	0.0389587	0.237612	positive	7
d__Bacteria--p__Actinobacteria--c__Actinobacteria--o__Corynebacteriales--f__Mycobacteriaceae--g__Mycobacterium--s__Mycobacterium_sp._WY10	302	0.779445	0.790254	Healthy	0.487858	386	0.149898	0.17225	Healthy	0.187662	364	0.198791	0.346005	Healthy	0.333142	286	0.838458	0.962792	Healthy	0.335599	-0.201335	0.841046	0.936649	negative	7
d__Bacteria--p__Actinobacteria--c__Actinobacteria--o__Corynebacteriales--f__Mycobacteriaceae--g__Mycobacterium--s__Mycobacterium_sp._YC-RL4	325	0.451631	0.475316	Healthy	0.783374	451	0.00712938	0.0169379	Healthy	0.283054	380.5	0.10959	0.2417	Healthy	0.517154	300	0.620131	0.86967	Healthy	0.476865	-0.561986	0.576001	0.806373	negative	7
d__Bacteria--p__Actinobacteria--c__Actinobacteria--o__Corynebacteriales--f__Mycobacteriaceae--g__Mycobacterium--s__Mycobacterium_tuberculosis	56	1.80631267190931e-06	0.00132064	TB_M0	559.787	94	2.40104541667698e-05	0.000644207	TB_M2	62.3761	180	0.0168372	0.0789501	TB_M6	86.6116	258	0.709416	0.912089	TB_M15	1.21622	-1.33843	0.18528	0.515999	negative	7
d__Bacteria--p__Actinobacteria--c__Actinobacteria--o__Corynebacteriales--f__Mycobacteriaceae--g__Mycobacterium--s__Mycobacterium_ulcerans	263	0.597695	0.616456	TB_M0	1.76538	296	0.754454	0.764254	TB_M2	1.07633	310	0.836798	0.885229	TB_M6	1.19772	310	0.439271	0.760084	Healthy	0.558579	-1.27709	0.205978	0.533317	negative	7
d__Bacteria--p__Actinobacteria--c__Actinobacteria--o__Corynebacteriales--f__Mycobacteriaceae--g__Mycobacteroides	392	0.0319363	0.0516294	Healthy	0.722846	414	0.0480974	0.0660379	Healthy	0.801288	337	0.468822	0.597416	TB_M6	1.04658	247	0.547607	0.832659	TB_M15	1.2517	2.12196	0.0375418	0.231383	positive	6
d__Bacteria--p__Actinobacteria--c__Actinobacteria--o__Corynebacteriales--f__Mycobacteriaceae--g__Mycobacteroides--s__Mycobacterium_stephanolepidis	372	0.0850826	0.108769	Healthy	0.494868	385	0.158619	0.181027	Healthy	0.602996	327	0.595924	0.700122	TB_M6	2.14284	240	0.449903	0.767887	TB_M15	1.22879	1.08543	0.281622	0.598766	positive	7
d__Bacteria--p__Actinobacteria--c__Actinobacteria--o__Corynebacteriales--f__Mycobacteriaceae--g__Mycobacteroides--s__Mycobacteroides_abscessus	395	0.0280882	0.0469528	Healthy	0.652547	441	0.0125842	0.0245596	Healthy	0.559665	364	0.206068	0.35263	Healthy	0.989101	306	0.533612	0.826421	TB_M15	1.05793	1.81999	0.0732282	0.325216	positive	7
d__Bacteria--p__Actinobacteria--c__Actinobacteria--o__Corynebacteriales--f__Mycobacteriaceae--g__Mycobacteroides--s__Mycobacteroides_chelonae	386.5	0.0432514	0.0644364	Healthy	0.844217	420	0.0367545	0.0537223	Healthy	0.775707	364.5	0.200534	0.348461	Healthy	0.905327	250.5	0.594691	0.861893	TB_M15	1.77061	2.23872	0.0285003	0.20255	positive	7
d__Bacteria--p__Actinobacteria--c__Actinobacteria--o__Corynebacteriales--f__Mycobacteriaceae--g__Mycobacteroides--s__Mycobacteroides_immunogenum	341	0.278964	0.307266	TB_M0	1.09493	332	0.704806	0.716318	TB_M2	1.73613	315	0.771794	0.837076	TB_M6	1.13692	216	0.207514	0.508395	TB_M15	1.78463	0.708085	0.481349	0.74657	positive	7
d__Bacteria--p__Actinobacteria--c__Actinobacteria--o__Corynebacteriales--f__Mycobacteriaceae--g__Mycobacteroides--s__Mycobacteroides_saopaulense	404	0.017236	0.0330873	Healthy	0.671488	477	0.00139786	0.00600415	Healthy	0.57849	394	0.0610685	0.170415	Healthy	0.977312	257	0.696472	0.905977	TB_M15	1.09982	1.42379	0.159149	0.481813	positive	7
d__Bacteria--p__Actinobacteria--c__Actinobacteria--o__Corynebacteriales--f__Mycobacteriaceae--g__Mycolicibacter	367	0.105515	0.130449	Healthy	0.729167	377	0.210382	0.232569	Healthy	0.778115	330	0.558452	0.669067	TB_M6	2.08652	213	0.185272	0.478141	TB_M15	1.22488	0.743649	0.459689	0.733021	positive	6
d__Bacteria--p__Actinobacteria--c__Actinobacteria--o__Corynebacteriales--f__Mycobacteriaceae--g__Mycolicibacter--s__Mycolicibacter_sinensis	374	0.0778715	0.101315	Healthy	0.684773	394	0.11334	0.13496	Healthy	0.819889	306	0.913216	0.936594	TB_M6	3.38549	220	0.240033	0.553952	TB_M15	1.25638	0.470147	0.639776	0.842644	positive	7
d__Bacteria--p__Actinobacteria--c__Actinobacteria--o__Corynebacteriales--f__Mycobacteriaceae--g__Mycolicibacter--s__Mycolicibacter_terrae	318	0.542958	0.563412	Healthy	0.988027	355	0.409167	0.429431	Healthy	0.89396	338	0.453024	0.585602	Healthy	0.860061	235.5	0.394613	0.712033	TB_M15	1.27813	1.11479	0.268921	0.590879	positive	7
d__Bacteria--p__Actinobacteria--c__Actinobacteria--o__Corynebacteriales--f__Mycobacteriaceae--g__Mycolicibacterium	366	0.110554	0.135676	Healthy	0.935559	433	0.0183404	0.0321754	Healthy	0.671758	351	0.315502	0.462383	Healthy	0.941338	291	0.759843	0.931565	TB_M15	1.05239	0.969528	0.335769	0.643427	positive	6
d__Bacteria--p__Actinobacteria--c__Actinobacteria--o__Corynebacteriales--f__Mycobacteriaceae--g__Mycolicibacterium--s__Mycolicibacterium_aurum	322	0.489706	0.512395	TB_M0	1.4101	378	0.20319	0.226086	Healthy	0.812213	311	0.835167	0.883663	TB_M6	1.00957	269	0.891031	0.975614	TB_M15	1.04615	-0.381269	0.70421	0.87432	negative	7
d__Bacteria--p__Actinobacteria--c__Actinobacteria--o__Corynebacteriales--f__Mycobacteriaceae--g__Mycolicibacterium--s__Mycolicibacterium_chubuense	399	0.0226838	0.0402492	Healthy	0.693542	411	0.0557791	0.0740808	Healthy	0.561487	431	0.00820656	0.0507402	Healthy	0.490079	292	0.741497	0.925517	TB_M15	1.23777	2.31056	0.0239435	0.184513	positive	7
d__Bacteria--p__Actinobacteria--c__Actinobacteria--o__Corynebacteriales--f__Mycobacteriaceae--g__Mycolicibacterium--s__Mycolicibacterium_fortuitum	379.5	0.0594504	0.0817216	TB_M0	1.16675	380	0.189732	0.212714	TB_M2	1.51547	355	0.274239	0.425245	TB_M6	1.30498	386	0.0195907	0.0939068	Healthy	0.433827	-1.45892	0.14926	0.463633	negative	7
d__Bacteria--p__Actinobacteria--c__Actinobacteria--o__Corynebacteriales--f__Mycobacteriaceae--g__Mycolicibacterium--s__Mycolicibacterium_gilvum	388	0.040149	0.0607223	Healthy	0.81899	403	0.078712	0.0987548	Healthy	0.807135	406	0.0340063	0.119175	Healthy	0.837772	355	0.0950322	0.300404	Healthy	0.891476	0.276985	0.782644	0.909197	positive	7
d__Bacteria--p__Actinobacteria--c__Actinobacteria--o__Corynebacteriales--f__Mycobacteriaceae--g__Mycolicibacterium--s__Mycolicibacterium_goodii	353	0.183481	0.210882	Healthy	0.979301	437	0.0156212	0.0287322	Healthy	0.456406	357	0.258464	0.409366	Healthy	0.84135	241	0.466403	0.779738	TB_M15	1.08219	1.18969	0.238366	0.569062	positive	7
d__Bacteria--p__Actinobacteria--c__Actinobacteria--o__Corynebacteriales--f__Mycobacteriaceae--g__Mycolicibacterium--s__Mycolicibacterium_litorale	328	0.418846	0.443569	TB_M0	1.05334	409	0.0608857	0.0799567	Healthy	0.679956	341	0.417893	0.556192	Healthy	0.913467	292	0.741497	0.925517	TB_M15	1.64426	1.89048	0.063019	0.300583	positive	7
d__Bacteria--p__Actinobacteria--c__Actinobacteria--o__Corynebacteriales--f__Mycobacteriaceae--g__Mycolicibacterium--s__Mycolicibacterium_phlei	368	0.101066	0.125977	Healthy	0.860773	438	0.0147615	0.0277139	Healthy	0.519001	366	0.191996	0.338554	Healthy	0.678332	253	0.632048	0.877219	TB_M15	1.21686	2.01849	0.0475457	0.262117	positive	7
d__Bacteria--p__Actinobacteria--c__Actinobacteria--o__Corynebacteriales--f__Mycobacteriaceae--g__Mycolicibacterium--s__Mycolicibacterium_rhodesiae	386	0.0442718	0.0654365	Healthy	0.602604	467	0.00266295	0.0091675	Healthy	0.475127	377.5	0.123551	0.2592	TB_M6	2.07995	276.5	1	1	Healthy	0.972612	0.566648	0.572847	0.805578	positive	7
d__Bacteria--p__Actinobacteria--c__Actinobacteria--o__Corynebacteriales--f__Mycobacteriaceae--g__Mycolicibacterium--s__Mycolicibacterium_rutilum	374	0.0778957	0.101315	TB_M0	1.02622	424	0.0303602	0.046541	Healthy	0.66323	383	0.0989343	0.227633	Healthy	0.801297	307	0.516273	0.817363	Healthy	0.983543	0.31748	0.751867	0.89375	positive	7
d__Bacteria--p__Actinobacteria--c__Actinobacteria--o__Corynebacteriales--f__Mycobacteriaceae--g__Mycolicibacterium--s__Mycolicibacterium_smegmatis	347	0.230035	0.257605	TB_M0	1.09307	392	0.122556	0.144153	Healthy	0.693967	333	0.51906	0.638885	TB_M6	1.13421	285	0.857812	0.96694	Healthy	0.951268	0.118178	0.90628	0.972736	positive	7
d__Bacteria--p__Actinobacteria--c__Actinobacteria--o__Corynebacteriales--f__Mycobacteriaceae--g__Mycolicibacterium--s__Mycolicibacterium_thermoresistibile	388	0.0401977	0.0607223	Healthy	0.68656	474	0.0017035	0.00681591	Healthy	0.538409	380	0.111798	0.242985	Healthy	0.921733	324	0.312066	0.63285	Healthy	0.889519	1.0168	0.312906	0.624898	positive	7
d__Bacteria--p__Actinobacteria--c__Actinobacteria--o__Corynebacteriales--f__Mycobacteriaceae--g__Mycolicibacterium--s__Mycolicibacterium_vaccae	356	0.163963	0.191155	Healthy	0.864814	425	0.0289051	0.044851	Healthy	0.671255	369	0.172209	0.318347	Healthy	0.847587	314	0.428404	0.74763	Healthy	0.961407	0.751626	0.454908	0.732144	positive	7
d__Bacteria--p__Actinobacteria--c__Actinobacteria--o__Corynebacteriales--f__Mycobacteriaceae--g__Mycolicibacterium--s__Mycolicibacterium_vanbaalenii	364	0.119512	0.145176	Healthy	0.896445	407	0.0664348	0.0859873	Healthy	0.818157	389	0.0766008	0.195868	Healthy	0.692826	254	0.650245	0.882895	TB_M15	1.31481	1.60401	0.113417	0.403611	positive	7
d__Bacteria--p__Actinobacteria--c__Actinobacteria--o__Corynebacteriales--f__Nocardiaceae	368	0.101506	0.126106	Healthy	0.821379	425	0.0280204	0.0439977	Healthy	0.634507	329	0.571892	0.680707	TB_M6	6.95567	312	0.453537	0.767887	Healthy	0.841804	0.100242	0.920451	0.979465	positive	5
d__Bacteria--p__Actinobacteria--c__Actinobacteria--o__Corynebacteriales--f__Nocardiaceae--g__Nocardia	351	0.19943	0.227204	Healthy	0.929326	436	0.015537	0.0287322	Healthy	0.629384	352	0.305954	0.453159	Healthy	0.962638	301	0.605301	0.862734	Healthy	0.899114	0.45319	0.651876	0.84786	positive	6
d__Bacteria--p__Actinobacteria--c__Actinobacteria--o__Corynebacteriales--f__Nocardiaceae--g__Nocardia--s__Nocardia_brasiliensis	383	0.051342	0.0732616	Healthy	0.806765	424	0.0294901	0.0454752	Healthy	0.690574	354	0.284607	0.436119	Healthy	0.79642	296	0.680929	0.899091	Healthy	0.960347	0.956846	0.342085	0.648649	positive	7
d__Bacteria--p__Actinobacteria--c__Actinobacteria--o__Corynebacteriales--f__Nocardiaceae--g__Nocardia--s__Nocardia_cyriacigeorgica	385	0.0465896	0.0679817	Healthy	0.682958	417	0.0424307	0.0595578	Healthy	0.728093	354	0.287427	0.436779	TB_M6	1.14968	260	0.743832	0.925517	TB_M15	1.2338	1.99533	0.0500752	0.268953	positive	7
d__Bacteria--p__Actinobacteria--c__Actinobacteria--o__Corynebacteriales--f__Nocardiaceae--g__Nocardia--s__Nocardia_farcinica	335	0.3376	0.363986	TB_M0	2.27311	440	0.0132899	0.0255532	Healthy	0.502792	437	0.00558468	0.0411027	Healthy	0.596287	388	0.0166429	0.0827065	Healthy	0.467172	-1.29202	0.20079	0.529487	negative	7
d__Bacteria--p__Actinobacteria--c__Actinobacteria--o__Corynebacteriales--f__Nocardiaceae--g__Nocardia--s__Nocardia_nova	420	0.00669678	0.0180505	Healthy	0.568568	447	0.00900078	0.0195525	Healthy	0.557379	420	0.0168456	0.0789501	TB_M6	1.00343	352	0.108601	0.332512	Healthy	0.672604	0.341979	0.733437	0.888236	positive	7
d__Bacteria--p__Actinobacteria--c__Actinobacteria--o__Corynebacteriales--f__Nocardiaceae--g__Nocardia--s__Nocardia_seriolae	406	0.0144286	0.0296646	Healthy	0.532811	430	0.0225061	0.0372175	Healthy	0.65632	394	0.0610685	0.170415	TB_M6	1.34704	318	0.380597	0.699475	Healthy	0.895565	0.705725	0.482806	0.747442	positive	7
d__Bacteria--p__Actinobacteria--c__Actinobacteria--o__Corynebacteriales--f__Nocardiaceae--g__Nocardia--s__Nocardia_soli	351	0.19748	0.225334	Healthy	0.916775	414	0.048706	0.0664901	Healthy	0.645445	318	0.72868	0.800987	TB_M6	1.25184	247	0.547607	0.832659	TB_M15	1.23714	1.46409	0.147846	0.461201	positive	7
d__Bacteria--p__Actinobacteria--c__Actinobacteria--o__Corynebacteriales--f__Nocardiaceae--g__Nocardia--s__Nocardia_terpenica	407	0.0145458	0.0296646	Healthy	0.522549	413	0.0503995	0.0683484	Healthy	0.579467	393	0.063951	0.174953	Healthy	0.638138	293	0.72793	0.918828	Healthy	0.834752	1.83775	0.0705336	0.320264	positive	7
d__Bacteria--p__Actinobacteria--c__Actinobacteria--o__Corynebacteriales--f__Nocardiaceae--g__Rhodococcus	372	0.0851519	0.108769	Healthy	0.771358	414	0.0480974	0.0660379	Healthy	0.635028	336	0.481128	0.60767	TB_M6	9.95948	309	0.49272	0.7984	Healthy	0.813647	0.0917211	0.927193	0.982769	positive	6
d__Bacteria--p__Actinobacteria--c__Actinobacteria--o__Corynebacteriales--f__Nocardiaceae--g__Rhodococcus--s__Rhodococcus_aetherivorans	321	0.502537	0.524227	TB_M0	1.37601	309.5	0.968958	0.971505	TB_M2	2.1722	353.5	0.287107	0.436779	Healthy	0.789544	247	0.543936	0.832659	TB_M15	1.97082	0.238246	0.812418	0.923863	positive	7
d__Bacteria--p__Actinobacteria--c__Actinobacteria--o__Corynebacteriales--f__Nocardiaceae--g__Rhodococcus--s__Rhodococcus_coprophilus	384	0.0482797	0.0701236	Healthy	0.551771	394	0.113478	0.13496	Healthy	0.623007	287	0.804345	0.860076	TB_M6	1.16186	327	0.28249	0.603442	Healthy	0.699237	0.59132	0.556296	0.796127	positive	7
d__Bacteria--p__Actinobacteria--c__Actinobacteria--o__Corynebacteriales--f__Nocardiaceae--g__Rhodococcus--s__Rhodococcus_erythropolis	288.5	1	1	TB_M0	1.63769	314	0.976752	0.97876	TB_M2	1.13016	288	0.818074	0.872084	TB_M6	104.684	303	0.572739	0.848652	Healthy	0.780882	0.0637781	0.949337	0.985369	positive	7
d__Bacteria--p__Actinobacteria--c__Actinobacteria--o__Corynebacteriales--f__Nocardiaceae--g__Rhodococcus--s__Rhodococcus_fascians	330	0.389309	0.414918	Healthy	0.887242	349.5	0.470698	0.489529	Healthy	0.775618	228.5	0.154721	0.298175	TB_M6	3.44924	272.5	0.94885	0.989974	TB_M15	1.55223	0.82374	0.41301	0.704695	positive	7
d__Bacteria--p__Actinobacteria--c__Actinobacteria--o__Corynebacteriales--f__Nocardiaceae--g__Rhodococcus--s__Rhodococcus_hoagii	387	0.0422458	0.063099	Healthy	0.774075	450	0.00757	0.017517	Healthy	0.695832	397	0.0530485	0.156155	TB_M6	1.32752	269	0.891031	0.975614	Healthy	0.945279	0.478402	0.633921	0.839898	positive	7
d__Bacteria--p__Actinobacteria--c__Actinobacteria--o__Corynebacteriales--f__Nocardiaceae--g__Rhodococcus--s__Rhodococcus_jostii	364.5	0.116993	0.14271	TB_M0	1.52311	384	0.164808	0.187432	TB_M2	1.02537	359.5	0.23788	0.386812	TB_M6	2.42553	290.5	0.765743	0.937366	TB_M15	1.38161	0.122083	0.903199	0.971819	positive	7
d__Bacteria--p__Actinobacteria--c__Actinobacteria--o__Corynebacteriales--f__Nocardiaceae--g__Rhodococcus--s__Rhodococcus_opacus	382	0.0538369	0.076015	Healthy	0.676238	454	0.00599662	0.0150173	Healthy	0.521038	363	0.213373	0.360803	TB_M6	1.83531	319	0.369167	0.691046	Healthy	0.923829	0.686787	0.494587	0.754523	positive	7
d__Bacteria--p__Actinobacteria--c__Actinobacteria--o__Corynebacteriales--f__Nocardiaceae--g__Rhodococcus--s__Rhodococcus_pyridinivorans	399	0.0220943	0.0393872	Healthy	0.502926	325	0.807961	0.815631	TB_M2	1.12532	389	0.075073	0.19481	TB_M6	1.13096	330	0.253732	0.576625	Healthy	0.692741	-0.0871482	0.930814	0.983872	negative	7
d__Bacteria--p__Actinobacteria--c__Actinobacteria--o__Corynebacteriales--f__Nocardiaceae--g__Rhodococcus--s__Rhodococcus_qingshengii	291.5	0.948795	0.951089	TB_M0	3.97506	392	0.0989001	0.120113	TB_M2	2.20139	303.5	0.950447	0.967148	TB_M6	125.269	249.5	0.569017	0.848652	TB_M15	1.37319	0.0497013	0.960508	0.991181	positive	7
d__Bacteria--p__Actinobacteria--c__Actinobacteria--o__Corynebacteriales--f__Nocardiaceae--g__Rhodococcus--s__Rhodococcus_rhodochrous	455	0.000594516	0.00546154	Healthy	0.0660613	409	0.0609229	0.0799567	Healthy	0.179605	403	0.0403134	0.13247	Healthy	0.186302	345	0.14489	0.409333	Healthy	0.184773	1.2983	0.198636	0.529081	positive	7
d__Bacteria--p__Actinobacteria--c__Actinobacteria--o__Corynebacteriales--f__Nocardiaceae--g__Rhodococcus--s__Rhodococcus_ruber	423	0.00554322	0.0159669	Healthy	0.451978	447	0.00899088	0.0195525	Healthy	0.611478	419	0.016824	0.0789501	TB_M6	1.33304	298	0.650245	0.882895	Healthy	0.899384	0.961326	0.339845	0.647687	positive	7
d__Bacteria--p__Actinobacteria--c__Actinobacteria--o__Corynebacteriales--f__Nocardiaceae--g__Rhodococcus--s__Rhodococcus_sp._008	367.5	0.102537	0.127333	TB_M0	2.20735	500.5	0.000236932	0.0020808	TB_M2	1.07626	434.5	0.00669473	0.0451481	TB_M6	43.8122	359.5	0.0770363	0.261164	Healthy	0.810899	0.0386872	0.969255	0.991742	positive	7
d__Bacteria--p__Actinobacteria--c__Actinobacteria--o__Corynebacteriales--f__Nocardiaceae--g__Rhodococcus--s__Rhodococcus_sp._2G	353	0.158643	0.185692	TB_M0	1.11339	423	0.0167807	0.0303451	TB_M2	2.79471	404	0.0233158	0.0961749	Healthy	0.646614	310.5	0.451388	0.767887	Healthy	0.87631	0.210589	0.833847	0.933639	positive	7
d__Bacteria--p__Actinobacteria--c__Actinobacteria--o__Corynebacteriales--f__Nocardiaceae--g__Rhodococcus--s__Rhodococcus_sp._B7740	367	0.105486	0.130449	Healthy	0.868481	399	0.0929861	0.113953	Healthy	0.525156	343	0.398689	0.53657	TB_M6	1.37759	324	0.312024	0.63285	Healthy	0.588467	-0.213803	0.83135	0.931913	negative	7
d__Bacteria--p__Actinobacteria--c__Actinobacteria--o__Corynebacteriales--f__Nocardiaceae--g__Rhodococcus--s__Rhodococcus_sp._BH4	333.5	0.340442	0.366915	TB_M0	3.13147	427.5	0.0178996	0.0318803	Healthy	0.515497	376.5	0.115406	0.249449	TB_M6	69.5446	222.5	0.255389	0.576625	TB_M15	1.55651	0.060878	0.951638	0.986902	positive	7
d__Bacteria--p__Actinobacteria--c__Actinobacteria--o__Corynebacteriales--f__Nocardiaceae--g__Rhodococcus--s__Rhodococcus_sp._H-CA8f	290	0.971138	0.972302	Healthy	0.697965	341	0.503927	0.521492	Healthy	0.316178	334	0.40073	0.53892	TB_M6	120.395	249	0.531059	0.826421	Healthy	0.675418	0.0752176	0.940266	0.984615	positive	7
d__Bacteria--p__Actinobacteria--c__Actinobacteria--o__Corynebacteriales--f__Nocardiaceae--g__Rhodococcus--s__Rhodococcus_sp._MTM3W5.2	392	0.0328129	0.0525467	Healthy	0.632279	406	0.0693618	0.0890069	Healthy	0.793205	361	0.226267	0.37694	TB_M6	1.52797	308	0.506165	0.808316	TB_M15	1.02438	0.759024	0.4505	0.729204	positive	7
d__Bacteria--p__Actinobacteria--c__Actinobacteria--o__Corynebacteriales--f__Nocardiaceae--g__Rhodococcus--s__Rhodococcus_sp._p52	370	0.0669177	0.0900602	Healthy	0.451329	422	0.017796	0.0317054	Healthy	0.519056	370	0.127733	0.26381	TB_M6	1.04589	345	0.109762	0.335891	Healthy	0.800391	0.7143	0.477523	0.742828	positive	7
d__Bacteria--p__Actinobacteria--c__Actinobacteria--o__Corynebacteriales--f__Nocardiaceae--g__Rhodococcus--s__Rhodococcus_sp._PBTS_1	335	0.340868	0.367035	TB_M0	1.19207	412	0.0532862	0.0715533	TB_M2	1.07097	332	0.528684	0.648683	TB_M6	2.27366	268	0.874394	0.970296	TB_M15	1.20389	0.0110862	0.991188	0.996435	positive	7
d__Bacteria--p__Actinobacteria--c__Actinobacteria--o__Corynebacteriales--f__Nocardiaceae--g__Rhodococcus--s__Rhodococcus_sp._PBTS_2	318	0.542618	0.563225	TB_M0	1.27292	364	0.315889	0.337776	Healthy	0.937717	307	0.89625	0.927322	TB_M6	3.90622	266	0.839525	0.962792	TB_M15	1.61722	0.401728	0.689162	0.868731	positive	7
d__Bacteria--p__Actinobacteria--c__Actinobacteria--o__Corynebacteriales--f__Nocardiaceae--g__Rhodococcus--s__Rhodococcus_sp._S2-17	389	0.0382346	0.0584664	Healthy	0.603782	418	0.0404492	0.0576675	Healthy	0.617916	384	0.0949109	0.222149	TB_M6	1.97879	331	0.248685	0.566321	Healthy	0.86035	0.472272	0.638268	0.842644	positive	7
d__Bacteria--p__Actinobacteria--c__Actinobacteria--o__Corynebacteriales--f__Nocardiaceae--g__Rhodococcus--s__Rhodococcus_sp._WB1	414.5	0.00699137	0.0186214	Healthy	0.130479	429	0.0155961	0.0287322	Healthy	0.594985	390	0.0651186	0.1774	TB_M6	1.29009	301	0.59608	0.862734	TB_M15	1.26012	1.48354	0.14262	0.451643	positive	7
d__Bacteria--p__Actinobacteria--c__Actinobacteria--o__Corynebacteriales--f__Nocardiaceae--g__Rhodococcus--s__Rhodococcus_sp._WMMA185	409	0.0129427	0.0275248	Healthy	0.524503	375	0.224258	0.246603	Healthy	0.971475	353	0.293669	0.444702	TB_M6	2.1853	299	0.635114	0.877219	TB_M15	1.09112	0.732002	0.46672	0.735411	positive	7
d__Bacteria--p__Actinobacteria--c__Actinobacteria--o__Corynebacteriales--f__Nocardiaceae--g__Rhodococcus--s__Rhodococcus_sp._YL-1	231	0.233379	0.261251	TB_M0	4.1663	349	0.458707	0.477653	TB_M2	1.06682	317	0.73101	0.803246	TB_M6	307.954	291	0.749513	0.930654	Healthy	0.641074	0.0619462	0.95079	0.986373	positive	7
d__Bacteria--p__Actinobacteria--c__Actinobacteria--o__Corynebacteriales--f__Segniliparaceae	418	0.00757796	0.0194401	Healthy	0.586755	421	0.0350828	0.0518763	Healthy	0.76369	396	0.05562	0.160178	Healthy	0.896601	299	0.635114	0.877219	TB_M15	1.31239	2.098	0.0396792	0.239813	positive	5
d__Bacteria--p__Actinobacteria--c__Actinobacteria--o__Corynebacteriales--f__Segniliparaceae--g__Segniliparus	418	0.00757796	0.0194401	Healthy	0.586755	421	0.0350828	0.0518763	Healthy	0.76369	396	0.05562	0.160178	Healthy	0.896601	299	0.635114	0.877219	TB_M15	1.31239	2.098	0.0396792	0.239813	positive	6
d__Bacteria--p__Actinobacteria--c__Actinobacteria--o__Corynebacteriales--f__Segniliparaceae--g__Segniliparus--s__Segniliparus_rotundus	418	0.00757796	0.0194401	Healthy	0.586755	421	0.0350828	0.0518763	Healthy	0.76369	396	0.05562	0.160178	Healthy	0.896601	299	0.635114	0.877219	TB_M15	1.31239	2.098	0.0396792	0.239813	positive	7
d__Bacteria--p__Actinobacteria--c__Actinobacteria--o__Corynebacteriales--f__Tsukamurellaceae	393	0.0302667	0.0495882	Healthy	0.634813	431	0.021384	0.0359205	Healthy	0.577656	391	0.0702886	0.184606	Healthy	0.72524	279	0.957979	0.989974	Healthy	0.994183	1.91358	0.059947	0.295143	positive	5
d__Bacteria--p__Actinobacteria--c__Actinobacteria--o__Corynebacteriales--f__Tsukamurellaceae--g__Tsukamurella	393	0.0302667	0.0495882	Healthy	0.634813	431	0.021384	0.0359205	Healthy	0.577656	391	0.0702886	0.184606	Healthy	0.72524	279	0.957979	0.989974	Healthy	0.994183	1.91358	0.059947	0.295143	positive	6
d__Bacteria--p__Actinobacteria--c__Actinobacteria--o__Corynebacteriales--f__Tsukamurellaceae--g__Tsukamurella--s__Tsukamurella_paurometabola	393	0.0311765	0.0507519	Healthy	0.708489	401	0.0856929	0.106143	Healthy	0.651092	347	0.352359	0.497453	TB_M6	1.08353	211	0.171437	0.453034	TB_M15	1.35862	2.32264	0.0232444	0.180793	positive	7
d__Bacteria--p__Actinobacteria--c__Actinobacteria--o__Corynebacteriales--f__Tsukamurellaceae--g__Tsukamurella--s__Tsukamurella_tyrosinosolvens	405	0.0162944	0.0319282	Healthy	0.544142	466	0.00286897	0.00957467	Healthy	0.508916	435	0.00713933	0.0471089	Healthy	0.44113	336	0.207514	0.508395	Healthy	0.698708	0.990797	0.32535	0.637419	positive	7
d__Bacteria--p__Actinobacteria--c__Actinobacteria--o__Frankiales	406	0.0144286	0.0296646	Healthy	0.616561	450	0.00679984	0.0163269	Healthy	0.586799	334	0.50625	0.628274	TB_M6	1.0142	270	0.907716	0.977952	TB_M15	1.10571	2.58812	0.0118232	0.128163	positive	4
d__Bacteria--p__Actinobacteria--c__Actinobacteria--o__Frankiales--f__--g__--s__Frankineae_bacterium_MT45	410	0.0122328	0.0264803	Healthy	0.7215	365	0.307936	0.329633	Healthy	0.840505	346	0.366085	0.50909	Healthy	0.865169	285	0.857812	0.96694	Healthy	0.977861	0.68936	0.492977	0.753245	positive	7
d__Bacteria--p__Actinobacteria--c__Actinobacteria--o__Frankiales--f__Frankiaceae	412	0.00996919	0.023194	Healthy	0.616574	463	0.00291054	0.00957467	Healthy	0.566798	341	0.421347	0.556437	TB_M6	1.01005	265	0.824837	0.959739	TB_M15	1.13889	2.73788	0.00791247	0.105142	positive	5
d__Bacteria--p__Actinobacteria--c__Actinobacteria--o__Frankiales--f__Frankiaceae--g__Frankia	415	0.00823002	0.020484	Healthy	0.580247	473	0.00143115	0.00606578	Healthy	0.504496	360	0.236382	0.384697	Healthy	0.922628	271	0.92444	0.982039	TB_M15	1.09949	2.9489	0.00438756	0.0782404	positive	6
d__Bacteria--p__Actinobacteria--c__Actinobacteria--o__Frankiales--f__Frankiaceae--g__Frankia--s__Frankia_alni	429	0.00315781	0.011631	Healthy	0.475286	503	0.000209988	0.00193117	Healthy	0.337779	401	0.0437177	0.138819	Healthy	0.654295	321	0.343613	0.66848	Healthy	0.772977	2.42674	0.0179318	0.160618	positive	7
d__Bacteria--p__Actinobacteria--c__Actinobacteria--o__Frankiales--f__Frankiaceae--g__Frankia--s__Frankia_casuarinae	398	0.0229798	0.0404967	Healthy	0.629049	412	0.053229	0.0715533	Healthy	0.659791	391	0.0700464	0.184606	Healthy	0.855022	261	0.757634	0.931565	TB_M15	1.10433	2.02885	0.0464508	0.258507	positive	7
d__Bacteria--p__Actinobacteria--c__Actinobacteria--o__Frankiales--f__Frankiaceae--g__Frankia--s__Frankia_inefficax	392	0.0319363	0.0516294	Healthy	0.693807	472	0.00194846	0.00739789	Healthy	0.516158	382	0.103478	0.233145	TB_M6	1.13041	269	0.891031	0.975614	TB_M15	1.32026	2.67693	0.00933347	0.111934	positive	7
d__Bacteria--p__Actinobacteria--c__Actinobacteria--o__Frankiales--f__Frankiaceae--g__Frankia--s__Frankia_sp._EAN1pec	426	0.00391249	0.0131292	Healthy	0.496755	458	0.00471252	0.0127793	Healthy	0.493564	371	0.159876	0.303609	TB_M6	1.01821	244	0.506165	0.808316	TB_M15	1.27876	2.83377	0.00607318	0.0925052	positive	7
d__Bacteria--p__Actinobacteria--c__Actinobacteria--o__Frankiales--f__Frankiaceae--g__Frankia--s__Frankia_sp._QA3	389	0.0382188	0.0584664	Healthy	0.844541	452	0.00673814	0.016301	Healthy	0.55637	409	0.0290994	0.108461	Healthy	0.620126	268	0.873184	0.970296	TB_M15	1.14415	1.65476	0.10265	0.382177	positive	7
d__Bacteria--p__Actinobacteria--c__Actinobacteria--o__Frankiales--f__Frankiaceae--g__Frankia--s__Frankia_symbiont_of_Datisca_glomerata	429	0.00376299	0.0127837	Healthy	0.546564	477	0.00139415	0.00600415	Healthy	0.43238	414	0.0231935	0.0961749	Healthy	0.561085	266	0.84129	0.962792	TB_M15	1.11599	3.08889	0.00292354	0.0652664	positive	7
d__Bacteria--p__Actinobacteria--c__Actinobacteria--o__Frankiales--f__Frankiaceae--g__Jatrophihabitans	378	0.0649635	0.0875511	TB_M0	1.02168	358	0.376935	0.398246	TB_M2	1.26423	320	0.696507	0.77867	TB_M6	1.98931	237	0.416142	0.733454	TB_M15	1.58112	0.728236	0.469007	0.737425	positive	6
d__Bacteria--p__Actinobacteria--c__Actinobacteria--o__Frankiales--f__Frankiaceae--g__Jatrophihabitans--s__Jatrophihabitans_sp._GAS493	378	0.0649635	0.0875511	TB_M0	1.02168	358	0.376935	0.398246	TB_M2	1.26423	320	0.696507	0.77867	TB_M6	1.98931	237	0.416142	0.733454	TB_M15	1.58112	0.728236	0.469007	0.737425	positive	7
d__Bacteria--p__Actinobacteria--c__Actinobacteria--o__Geodermatophilales	432	0.00253572	0.0102427	Healthy	0.484744	475	0.00160188	0.0065612	Healthy	0.466845	398	0.0505752	0.151777	Healthy	0.659464	343	0.158376	0.431988	Healthy	0.676597	1.50876	0.136063	0.438958	positive	4
d__Bacteria--p__Actinobacteria--c__Actinobacteria--o__Geodermatophilales--f__Geodermatophilaceae	432	0.00253572	0.0102427	Healthy	0.484744	475	0.00160188	0.0065612	Healthy	0.466845	398	0.0505752	0.151777	Healthy	0.659464	343	0.158376	0.431988	Healthy	0.676597	1.50876	0.136063	0.438958	positive	5
d__Bacteria--p__Actinobacteria--c__Actinobacteria--o__Geodermatophilales--f__Geodermatophilaceae--g__Blastococcus	428	0.00402087	0.013168	Healthy	0.477766	505	0.000185196	0.00178057	Healthy	0.370234	382	0.103478	0.233145	TB_M6	1.00161	277	0.991592	0.996705	TB_M15	1.00449	2.79113	0.00683626	0.0967838	positive	6
d__Bacteria--p__Actinobacteria--c__Actinobacteria--o__Geodermatophilales--f__Geodermatophilaceae--g__Blastococcus--s__Blastococcus_saxobsidens	428	0.00402087	0.013168	Healthy	0.477766	505	0.000185196	0.00178057	Healthy	0.370234	382	0.103478	0.233145	TB_M6	1.00161	277	0.991592	0.996705	TB_M15	1.00449	2.79113	0.00683626	0.0967838	positive	7
d__Bacteria--p__Actinobacteria--c__Actinobacteria--o__Geodermatophilales--f__Geodermatophilaceae--g__Geodermatophilus	441	0.00127199	0.0071606	Healthy	0.398078	484	0.000865178	0.00443491	Healthy	0.401024	429	0.00929352	0.05479	Healthy	0.448097	372	0.0413321	0.167505	Healthy	0.478698	0.59178	0.55599	0.79606	positive	6
d__Bacteria--p__Actinobacteria--c__Actinobacteria--o__Geodermatophilales--f__Geodermatophilaceae--g__Geodermatophilus--s__Geodermatophilus_obscurus	441	0.00127199	0.0071606	Healthy	0.398078	484	0.000865178	0.00443491	Healthy	0.401024	429	0.00929352	0.05479	Healthy	0.448097	372	0.0413321	0.167505	Healthy	0.478698	0.59178	0.55599	0.79606	positive	7
d__Bacteria--p__Actinobacteria--c__Actinobacteria--o__Geodermatophilales--f__Geodermatophilaceae--g__Modestobacter	419	0.00712515	0.0187303	Healthy	0.538673	457	0.00501254	0.0133653	Healthy	0.57722	399	0.0481974	0.147364	Healthy	0.639521	363	0.0652919	0.232396	Healthy	0.64118	0.462725	0.645061	0.84284	positive	6
d__Bacteria--p__Actinobacteria--c__Actinobacteria--o__Geodermatophilales--f__Geodermatophilaceae--g__Modestobacter--s__Modestobacter_marinus	419	0.00712515	0.0187303	Healthy	0.538673	457	0.00501254	0.0133653	Healthy	0.57722	399	0.0481974	0.147364	Healthy	0.639521	363	0.0652919	0.232396	Healthy	0.64118	0.462725	0.645061	0.84284	positive	7
d__Bacteria--p__Actinobacteria--c__Actinobacteria--o__Glycomycetales	401	0.0203531	0.0370858	Healthy	0.571702	430	0.0224964	0.0372175	Healthy	0.607721	364	0.206068	0.35263	Healthy	0.794218	293	0.72793	0.918828	Healthy	0.991313	1.96762	0.0532536	0.277665	positive	4
d__Bacteria--p__Actinobacteria--c__Actinobacteria--o__Glycomycetales--f__Glycomycetaceae	401	0.0203531	0.0370858	Healthy	0.571702	430	0.0224964	0.0372175	Healthy	0.607721	364	0.206068	0.35263	Healthy	0.794218	293	0.72793	0.918828	Healthy	0.991313	1.96762	0.0532536	0.277665	positive	5
d__Bacteria--p__Actinobacteria--c__Actinobacteria--o__Glycomycetales--f__Glycomycetaceae--g__Stackebrandtia	401	0.0203531	0.0370858	Healthy	0.571702	430	0.0224964	0.0372175	Healthy	0.607721	364	0.206068	0.35263	Healthy	0.794218	293	0.72793	0.918828	Healthy	0.991313	1.96762	0.0532536	0.277665	positive	6
d__Bacteria--p__Actinobacteria--c__Actinobacteria--o__Glycomycetales--f__Glycomycetaceae--g__Stackebrandtia--s__Stackebrandtia_nassauensis	401	0.0203531	0.0370858	Healthy	0.571702	430	0.0224964	0.0372175	Healthy	0.607721	364	0.206068	0.35263	Healthy	0.794218	293	0.72793	0.918828	Healthy	0.991313	1.96762	0.0532536	0.277665	positive	7
d__Bacteria--p__Actinobacteria--c__Actinobacteria--o__Jiangellales	399	0.0217175	0.0387392	Healthy	0.66621	451	0.00715566	0.0169379	Healthy	0.710897	372	0.153961	0.29681	Healthy	0.962318	276	1	1	TB_M15	1.14178	1.83197	0.071401	0.320264	positive	4
d__Bacteria--p__Actinobacteria--c__Actinobacteria--o__Jiangellales--f__Jiangellaceae	399	0.0217175	0.0387392	Healthy	0.66621	451	0.00715566	0.0169379	Healthy	0.710897	372	0.153961	0.29681	Healthy	0.962318	276	1	1	TB_M15	1.14178	1.83197	0.071401	0.320264	positive	5
d__Bacteria--p__Actinobacteria--c__Actinobacteria--o__Jiangellales--f__Jiangellaceae--g__Jiangella	399	0.0217175	0.0387392	Healthy	0.66621	451	0.00715566	0.0169379	Healthy	0.710897	372	0.153961	0.29681	Healthy	0.962318	276	1	1	TB_M15	1.14178	1.83197	0.071401	0.320264	positive	6
d__Bacteria--p__Actinobacteria--c__Actinobacteria--o__Jiangellales--f__Jiangellaceae--g__Jiangella--s__Jiangella_alkaliphila	383	0.051342	0.0732616	Healthy	0.822225	413	0.0509696	0.0688568	Healthy	0.827686	349	0.335167	0.481669	Healthy	0.876144	261	0.759843	0.931565	TB_M15	1.09348	1.2241	0.225202	0.552983	positive	7
d__Bacteria--p__Actinobacteria--c__Actinobacteria--o__Jiangellales--f__Jiangellaceae--g__Jiangella--s__Jiangella_sp._DSM_45060	438	0.00160953	0.0080808	Healthy	0.500584	463	0.00346488	0.0106265	Healthy	0.637875	403	0.0395883	0.130968	Healthy	0.842487	310	0.479464	0.788501	TB_M15	1.14631	1.80522	0.0755334	0.326823	positive	7
d__Bacteria--p__Actinobacteria--c__Actinobacteria--o__Kineosporiales	402	0.0182794	0.034312	Healthy	0.654986	429	0.0236154	0.0387193	Healthy	0.663272	366	0.191996	0.338554	Healthy	0.920523	280	0.941197	0.984285	TB_M15	1.10041	1.80338	0.0758247	0.326823	positive	4
d__Bacteria--p__Actinobacteria--c__Actinobacteria--o__Kineosporiales--f__Kineosporiaceae	402	0.0182794	0.034312	Healthy	0.654986	429	0.0236154	0.0387193	Healthy	0.663272	366	0.191996	0.338554	Healthy	0.920523	280	0.941197	0.984285	TB_M15	1.10041	1.80338	0.0758247	0.326823	positive	5
d__Bacteria--p__Actinobacteria--c__Actinobacteria--o__Kineosporiales--f__Kineosporiaceae--g__Kineococcus	402	0.0182794	0.034312	Healthy	0.654986	429	0.0236154	0.0387193	Healthy	0.663272	366	0.191996	0.338554	Healthy	0.920523	280	0.941197	0.984285	TB_M15	1.10041	1.80338	0.0758247	0.326823	positive	6
d__Bacteria--p__Actinobacteria--c__Actinobacteria--o__Kineosporiales--f__Kineosporiaceae--g__Kineococcus--s__Kineococcus_radiotolerans	402	0.0182794	0.034312	Healthy	0.654986	429	0.0236154	0.0387193	Healthy	0.663272	366	0.191996	0.338554	Healthy	0.920523	280	0.941197	0.984285	TB_M15	1.10041	1.80338	0.0758247	0.326823	positive	7
d__Bacteria--p__Actinobacteria--c__Actinobacteria--o__Micrococcales	365	0.115307	0.14074	TB_M0	1.12007	347	0.506228	0.52341	TB_M2	1.07986	328	0.585481	0.690836	Healthy	0.947919	356	0.0908177	0.292296	Healthy	0.823206	-1.36225	0.17768	0.506096	negative	4
d__Bacteria--p__Actinobacteria--c__Actinobacteria--o__Micrococcales--f__--g__Tropheryma	445.5	0.00114645	0.0068495	Healthy	0.445431	499.5	0.000255749	0.00216793	Healthy	0.240657	439.5	0.00524196	0.0401582	Healthy	0.22489	318.5	0.371405	0.693922	Healthy	0.44761	0.350101	0.727361	0.884956	positive	6
d__Bacteria--p__Actinobacteria--c__Actinobacteria--o__Micrococcales--f__--g__Tropheryma--s__Tropheryma_whipplei	445.5	0.00114645	0.0068495	Healthy	0.445431	499.5	0.000255749	0.00216793	Healthy	0.240657	439.5	0.00524196	0.0401582	Healthy	0.22489	318.5	0.371405	0.693922	Healthy	0.44761	0.350101	0.727361	0.884956	positive	7
d__Bacteria--p__Actinobacteria--c__Actinobacteria--o__Micrococcales--f__Beutenbergiaceae	426	0.00457857	0.0142296	Healthy	0.588283	393	0.118649	0.140085	Healthy	0.777381	408	0.030664	0.111469	Healthy	0.657164	335	0.215333	0.520144	Healthy	0.819395	0.901375	0.370618	0.670713	positive	5
d__Bacteria--p__Actinobacteria--c__Actinobacteria--o__Micrococcales--f__Beutenbergiaceae--g__Beutenbergia	419	0.00712515	0.0187303	Healthy	0.538724	381	0.18514	0.207728	Healthy	0.838219	374	0.142623	0.282685	Healthy	0.744433	301	0.605301	0.862734	Healthy	0.966513	1.70346	0.093117	0.362611	positive	6
d__Bacteria--p__Actinobacteria--c__Actinobacteria--o__Micrococcales--f__Beutenbergiaceae--g__Beutenbergia--s__Beutenbergia_cavernae	419	0.00712515	0.0187303	Healthy	0.538724	381	0.18514	0.207728	Healthy	0.838219	374	0.142623	0.282685	Healthy	0.744433	301	0.605301	0.862734	Healthy	0.966513	1.70346	0.093117	0.362611	positive	7
d__Bacteria--p__Actinobacteria--c__Actinobacteria--o__Micrococcales--f__Beutenbergiaceae--g__Miniimonas	422	0.00590883	0.0164882	Healthy	0.611768	425	0.0289166	0.044851	Healthy	0.704069	425	0.0118501	0.0644756	Healthy	0.569785	369	0.0483401	0.187338	Healthy	0.694679	0.204725	0.838408	0.935376	positive	6
d__Bacteria--p__Actinobacteria--c__Actinobacteria--o__Micrococcales--f__Beutenbergiaceae--g__Miniimonas--s__Miniimonas_sp._S16	422	0.00590883	0.0164882	Healthy	0.611768	425	0.0289166	0.044851	Healthy	0.704069	425	0.0118501	0.0644756	Healthy	0.569785	369	0.0483401	0.187338	Healthy	0.694679	0.204725	0.838408	0.935376	positive	7
d__Bacteria--p__Actinobacteria--c__Actinobacteria--o__Micrococcales--f__Brevibacteriaceae	401	0.0193696	0.0356715	Healthy	0.665223	401	0.0857457	0.106143	Healthy	0.71727	322	0.669926	0.755281	TB_M6	1.12673	301	0.605301	0.862734	Healthy	0.954837	1.26453	0.210421	0.535944	positive	5
d__Bacteria--p__Actinobacteria--c__Actinobacteria--o__Micrococcales--f__Brevibacteriaceae--g__Brevibacterium	401	0.0193696	0.0356715	Healthy	0.665223	401	0.0857457	0.106143	Healthy	0.71727	322	0.669926	0.755281	TB_M6	1.12673	301	0.605301	0.862734	Healthy	0.954837	1.26453	0.210421	0.535944	positive	6
d__Bacteria--p__Actinobacteria--c__Actinobacteria--o__Micrococcales--f__Brevibacteriaceae--g__Brevibacterium--s__Brevibacterium_linens	405	0.0153189	0.0308017	Healthy	0.6276	405	0.0722586	0.092149	Healthy	0.674181	328	0.585481	0.690836	TB_M6	1.32098	318	0.380597	0.699475	Healthy	0.908197	0.960415	0.3403	0.647885	positive	7
d__Bacteria--p__Actinobacteria--c__Actinobacteria--o__Micrococcales--f__Brevibacteriaceae--g__Brevibacterium--s__Brevibacterium_sandarakinum	398	0.0239511	0.0418054	Healthy	0.72863	414	0.048706	0.0664901	Healthy	0.709577	399	0.0481974	0.147364	Healthy	0.706056	338	0.192485	0.487506	Healthy	0.778391	0.273601	0.785233	0.909831	positive	7
d__Bacteria--p__Actinobacteria--c__Actinobacteria--o__Micrococcales--f__Brevibacteriaceae--g__Brevibacterium--s__Brevibacterium_siliguriense	421	0.00627897	0.0172528	Healthy	0.634916	465	0.00305632	0.00985348	Healthy	0.535765	345	0.376767	0.518137	Healthy	0.900972	254	0.650245	0.882895	TB_M15	1.57615	3.12729	0.0026102	0.062751	positive	7
d__Bacteria--p__Actinobacteria--c__Actinobacteria--o__Micrococcales--f__Cellulomonadaceae	447	0.000781202	0.00580591	Healthy	0.454369	424	0.0294901	0.0454752	Healthy	0.65242	385	0.0911761	0.21547	Healthy	0.665826	310	0.479464	0.788501	Healthy	0.863333	2.11951	0.0377565	0.232216	positive	5
d__Bacteria--p__Actinobacteria--c__Actinobacteria--o__Micrococcales--f__Cellulomonadaceae--g__Cellulomonas	439	0.00148899	0.00779721	Healthy	0.451364	433	0.0183404	0.0321754	Healthy	0.592323	386	0.087342	0.210665	Healthy	0.642008	312	0.453537	0.767887	Healthy	0.866716	2.45741	0.0165887	0.154129	positive	6
d__Bacteria--p__Actinobacteria--c__Actinobacteria--o__Micrococcales--f__Cellulomonadaceae--g__Cellulomonas--s__Cellulomonas_fimi	436	0.00235417	0.00980044	Healthy	0.362781	438	0.014807	0.0277139	Healthy	0.510835	412	0.0248037	0.0996405	Healthy	0.473963	320	0.35795	0.681188	Healthy	0.786546	2.46989	0.0160687	0.15238	positive	7
d__Bacteria--p__Actinobacteria--c__Actinobacteria--o__Micrococcales--f__Cellulomonadaceae--g__Cellulomonas--s__Cellulomonas_flavigena	382	0.0532972	0.0755905	Healthy	0.801919	410	0.0582947	0.0770436	Healthy	0.811286	376	0.131926	0.269237	Healthy	0.708963	311	0.466403	0.779738	Healthy	0.876826	0.270231	0.787813	0.911557	positive	7
d__Bacteria--p__Actinobacteria--c__Actinobacteria--o__Micrococcales--f__Cellulomonadaceae--g__Cellulomonas--s__Cellulomonas_gilvus	428	0.00402087	0.013168	Healthy	0.603001	376	0.217506	0.239937	Healthy	0.797835	351	0.315502	0.462383	Healthy	0.854409	284	0.874394	0.970296	TB_M15	1.0791	1.80375	0.0757659	0.326823	positive	7
d__Bacteria--p__Actinobacteria--c__Actinobacteria--o__Micrococcales--f__Cellulomonadaceae--g__Cellulomonas--s__Cellulomonas_sp._PSBB021	403	0.0182156	0.034312	Healthy	0.317932	411	0.0556674	0.0740808	Healthy	0.371746	366	0.191996	0.338554	Healthy	0.635546	268	0.874394	0.970296	Healthy	0.69972	2.36819	0.0207679	0.172738	positive	7
d__Bacteria--p__Actinobacteria--c__Actinobacteria--o__Micrococcales--f__Cellulomonadaceae--g__Paraoerskovia	443	0.00143955	0.00763347	Healthy	0.460894	393	0.118001	0.139432	Healthy	0.967071	392	0.0669427	0.179527	Healthy	0.794982	313	0.44087	0.760084	Healthy	0.847072	0.644815	0.521249	0.773363	positive	6
d__Bacteria--p__Actinobacteria--c__Actinobacteria--o__Micrococcales--f__Cellulomonadaceae--g__Paraoerskovia--s__Paraoerskovia_marina	443	0.00143955	0.00763347	Healthy	0.460894	393	0.118001	0.139432	Healthy	0.967071	392	0.0669427	0.179527	Healthy	0.794982	313	0.44087	0.760084	Healthy	0.847072	0.644815	0.521249	0.773363	positive	7
d__Bacteria--p__Actinobacteria--c__Actinobacteria--o__Micrococcales--f__Dermabacteraceae	393	0.0302667	0.0495882	Healthy	0.701423	416	0.0437527	0.0612078	Healthy	0.728215	329	0.571892	0.680707	TB_M6	1.11132	269	0.891031	0.975614	TB_M15	1.10083	1.78796	0.0783039	0.330422	positive	5
d__Bacteria--p__Actinobacteria--c__Actinobacteria--o__Micrococcales--f__Dermabacteraceae--g__Brachybacterium	400	0.0205149	0.0372529	Healthy	0.676317	416	0.0437527	0.0612078	Healthy	0.71677	326	0.613091	0.711643	TB_M6	1.17015	268	0.874394	0.970296	TB_M15	1.18153	1.96565	0.0534853	0.278324	positive	6
d__Bacteria--p__Actinobacteria--c__Actinobacteria--o__Micrococcales--f__Dermabacteraceae--g__Brachybacterium--s__Brachybacterium_faecium	376	0.0709597	0.0942049	Healthy	0.783318	374	0.232376	0.25424	TB_M2	1.06126	361	0.228529	0.377376	Healthy	0.828522	281	0.92444	0.982039	TB_M15	1.0835	0.712852	0.478413	0.743793	positive	7
d__Bacteria--p__Actinobacteria--c__Actinobacteria--o__Micrococcales--f__Dermabacteraceae--g__Brachybacterium--s__Brachybacterium_ginsengisoli	382.5	0.0525289	0.0748639	Healthy	0.703611	401	0.0856703	0.106143	Healthy	0.687458	342	0.409927	0.547287	Healthy	0.954548	264	0.808459	0.953007	Healthy	0.973909	0.936032	0.352619	0.657464	positive	7
d__Bacteria--p__Actinobacteria--c__Actinobacteria--o__Micrococcales--f__Dermabacteraceae--g__Brachybacterium--s__Brachybacterium_saurashtrense	379	0.0620233	0.0843465	Healthy	0.720174	418	0.0404781	0.0576675	Healthy	0.654775	341	0.421347	0.556437	TB_M6	1.5325	319	0.369167	0.691046	Healthy	0.885537	0.539826	0.591107	0.813553	positive	7
d__Bacteria--p__Actinobacteria--c__Actinobacteria--o__Micrococcales--f__Dermabacteraceae--g__Brachybacterium--s__Brachybacterium_sp._P6-10-X1	416	0.0085617	0.0210586	Healthy	0.506778	437	0.0156212	0.0287322	Healthy	0.562048	351	0.315502	0.462383	TB_M6	1.84315	304	0.561778	0.841084	TB_M15	1.1535	1.22113	0.226315	0.554321	positive	7
d__Bacteria--p__Actinobacteria--c__Actinobacteria--o__Micrococcales--f__Dermabacteraceae--g__Brachybacterium--s__Brachybacterium_sp._VM2412	417	0.00805125	0.0202326	Healthy	0.49607	434	0.0182966	0.0321754	Healthy	0.488872	349	0.335167	0.481669	Healthy	0.741753	288	0.808459	0.953007	Healthy	0.935218	2.48392	0.0155016	0.150114	positive	7
d__Bacteria--p__Actinobacteria--c__Actinobacteria--o__Micrococcales--f__Dermabacteraceae--g__Brachybacterium--s__Brachybacterium_sp._VR2415	344	0.25241	0.280771	Healthy	0.965135	383	0.170795	0.193713	TB_M2	1.17082	365	0.197039	0.345261	Healthy	0.841271	234	0.380597	0.699475	TB_M15	2.74474	1.90415	0.0611854	0.296008	positive	7
d__Bacteria--p__Actinobacteria--c__Actinobacteria--o__Micrococcales--f__Dermabacteraceae--g__Dermabacter	389	0.0374157	0.0577578	Healthy	0.958251	366	0.298743	0.320379	Healthy	0.833233	358	0.252647	0.401885	Healthy	0.906084	330	0.257549	0.576625	Healthy	0.73373	-0.553111	0.582028	0.808811	negative	6
d__Bacteria--p__Actinobacteria--c__Actinobacteria--o__Micrococcales--f__Dermabacteraceae--g__Dermabacter--s__Dermabacter_vaginalis	389	0.0374157	0.0577578	Healthy	0.958251	366	0.298743	0.320379	Healthy	0.833233	358	0.252647	0.401885	Healthy	0.906084	330	0.257549	0.576625	Healthy	0.73373	-0.553111	0.582028	0.808811	negative	7
d__Bacteria--p__Actinobacteria--c__Actinobacteria--o__Micrococcales--f__Dermabacteraceae--g__Devriesea	407	0.0135833	0.0285787	Healthy	0.613853	419	0.0386158	0.0557203	Healthy	0.699743	370	0.164518	0.31091	Healthy	0.904084	292	0.743832	0.925517	Healthy	0.905453	1.16841	0.246782	0.574661	positive	6
d__Bacteria--p__Actinobacteria--c__Actinobacteria--o__Micrococcales--f__Dermabacteraceae--g__Devriesea--s__Devriesea_agamarum	407	0.0135833	0.0285787	Healthy	0.613853	419	0.0386158	0.0557203	Healthy	0.699743	370	0.164518	0.31091	Healthy	0.904084	292	0.743832	0.925517	Healthy	0.905453	1.16841	0.246782	0.574661	positive	7
d__Bacteria--p__Actinobacteria--c__Actinobacteria--o__Micrococcales--f__Dermacoccaceae	368	0.101506	0.126106	Healthy	0.753569	425	0.0289166	0.044851	Healthy	0.801129	379	0.117038	0.249928	Healthy	0.760885	296	0.680929	0.899091	TB_M15	1.01176	1.27237	0.20764	0.53454	positive	5
d__Bacteria--p__Actinobacteria--c__Actinobacteria--o__Micrococcales--f__Dermacoccaceae--g__Dermacoccus	381	0.0559616	0.0787014	Healthy	0.825879	431	0.0213747	0.0359205	Healthy	0.624306	415	0.0210586	0.0903681	Healthy	0.720567	268	0.874394	0.970296	TB_M15	1.20735	1.83362	0.0711527	0.320264	positive	6
d__Bacteria--p__Actinobacteria--c__Actinobacteria--o__Micrococcales--f__Dermacoccaceae--g__Dermacoccus--s__Dermacoccus_nishinomiyaensis	381	0.0559616	0.0787014	Healthy	0.825879	431	0.0213747	0.0359205	Healthy	0.624306	415	0.0210586	0.0903681	Healthy	0.720567	268	0.874394	0.970296	TB_M15	1.20735	1.83362	0.0711527	0.320264	positive	7
d__Bacteria--p__Actinobacteria--c__Actinobacteria--o__Micrococcales--f__Dermacoccaceae--g__Kytococcus	360	0.141463	0.16763	Healthy	0.908998	425	0.0289051	0.044851	TB_M2	1.06231	374	0.142623	0.282685	Healthy	0.784305	275	0.991592	0.996705	TB_M15	1.02731	0.23429	0.815474	0.923966	positive	6
d__Bacteria--p__Actinobacteria--c__Actinobacteria--o__Micrococcales--f__Dermacoccaceae--g__Kytococcus--s__Kytococcus_sedentarius	360	0.141463	0.16763	Healthy	0.908998	425	0.0289051	0.044851	TB_M2	1.06231	374	0.142623	0.282685	Healthy	0.784305	275	0.991592	0.996705	TB_M15	1.02731	0.23429	0.815474	0.923966	positive	7
d__Bacteria--p__Actinobacteria--c__Actinobacteria--o__Micrococcales--f__Dermacoccaceae--g__Luteipulveratus	406	0.0153982	0.0308017	Healthy	0.619339	431	0.021384	0.0359205	Healthy	0.789607	382	0.103478	0.233145	Healthy	0.734173	333	0.231591	0.542824	Healthy	0.853233	0.637677	0.525857	0.776702	positive	6
d__Bacteria--p__Actinobacteria--c__Actinobacteria--o__Micrococcales--f__Dermacoccaceae--g__Luteipulveratus--s__Luteipulveratus_mongoliensis	406	0.0153982	0.0308017	Healthy	0.619339	431	0.021384	0.0359205	Healthy	0.789607	382	0.103478	0.233145	Healthy	0.734173	333	0.231591	0.542824	Healthy	0.853233	0.637677	0.525857	0.776702	positive	7
d__Bacteria--p__Actinobacteria--c__Actinobacteria--o__Micrococcales--f__Dermatophilaceae	372	0.085108	0.108769	TB_M0	1.91089	371	0.255955	0.278165	TB_M2	1.307	341	0.421347	0.556437	TB_M6	1.12089	191	0.0719086	0.247657	TB_M15	1.73262	-0.195345	0.845714	0.939373	negative	5
d__Bacteria--p__Actinobacteria--c__Actinobacteria--o__Micrococcales--f__Dermatophilaceae--g__Austwickia	384	0.0489267	0.07059	TB_M0	2.36335	375	0.22487	0.246952	TB_M2	1.53535	348	0.345285	0.489617	TB_M6	1.03512	195	0.0867519	0.28279	TB_M15	1.90437	-0.429918	0.668635	0.859149	negative	6
d__Bacteria--p__Actinobacteria--c__Actinobacteria--o__Micrococcales--f__Dermatophilaceae--g__Austwickia--s__Austwickia_chelonae	384	0.0489267	0.07059	TB_M0	2.36335	375	0.22487	0.246952	TB_M2	1.53535	348	0.345285	0.489617	TB_M6	1.03512	195	0.0867519	0.28279	TB_M15	1.90437	-0.429918	0.668635	0.859149	negative	7
d__Bacteria--p__Actinobacteria--c__Actinobacteria--o__Micrococcales--f__Dermatophilaceae--g__Dermatophilus	367.5	0.103229	0.128057	Healthy	0.76865	404.5	0.0739502	0.0939069	Healthy	0.727957	306.5	0.904481	0.933364	TB_M6	1.33861	238.5	0.431027	0.750639	TB_M15	1.29984	1.80551	0.0754872	0.326823	positive	6
d__Bacteria--p__Actinobacteria--c__Actinobacteria--o__Micrococcales--f__Dermatophilaceae--g__Dermatophilus--s__Dermatophilus_congolensis	367.5	0.103229	0.128057	Healthy	0.76865	404.5	0.0739502	0.0939069	Healthy	0.727957	306.5	0.904481	0.933364	TB_M6	1.33861	238.5	0.431027	0.750639	TB_M15	1.29984	1.80551	0.0754872	0.326823	positive	7
d__Bacteria--p__Actinobacteria--c__Actinobacteria--o__Micrococcales--f__Intrasporangiaceae	421	0.00553034	0.0159669	Healthy	0.848755	445	0.00922665	0.0198407	Healthy	0.594184	388	0.0800571	0.201102	Healthy	0.650705	332	0.240033	0.553952	Healthy	0.930181	0.591644	0.55608	0.79606	positive	5
d__Bacteria--p__Actinobacteria--c__Actinobacteria--o__Micrococcales--f__Intrasporangiaceae--g__Arsenicicoccus	382	0.0532972	0.0755905	Healthy	0.832083	413	0.0503995	0.0683484	Healthy	0.71837	387	0.0836366	0.205197	Healthy	0.752426	319	0.369167	0.691046	Healthy	0.890862	0.399237	0.690988	0.869346	positive	6
d__Bacteria--p__Actinobacteria--c__Actinobacteria--o__Micrococcales--f__Intrasporangiaceae--g__Arsenicicoccus--s__Arsenicicoccus_sp._oral_taxon_190	382	0.0532972	0.0755905	Healthy	0.832083	413	0.0503995	0.0683484	Healthy	0.71837	387	0.0836366	0.205197	Healthy	0.752426	319	0.369167	0.691046	Healthy	0.890862	0.399237	0.690988	0.869346	positive	7
d__Bacteria--p__Actinobacteria--c__Actinobacteria--o__Micrococcales--f__Intrasporangiaceae--g__Intrasporangium	416	0.00771256	0.0196219	Healthy	0.687819	396	0.104891	0.125955	TB_M2	1.054	343	0.398689	0.53657	Healthy	0.963858	301	0.605301	0.862734	Healthy	0.880509	0.163707	0.870454	0.953246	positive	6
d__Bacteria--p__Actinobacteria--c__Actinobacteria--o__Micrococcales--f__Intrasporangiaceae--g__Intrasporangium--s__Intrasporangium_calvum	416	0.00771256	0.0196219	Healthy	0.687819	396	0.104891	0.125955	TB_M2	1.054	343	0.398689	0.53657	Healthy	0.963858	301	0.605301	0.862734	Healthy	0.880509	0.163707	0.870454	0.953246	positive	7
d__Bacteria--p__Actinobacteria--c__Actinobacteria--o__Micrococcales--f__Intrasporangiaceae--g__Janibacter	437	0.00173878	0.00843993	Healthy	0.409504	417	0.0424307	0.0595578	Healthy	0.658918	416	0.0199227	0.0878129	Healthy	0.555019	361	0.0719086	0.247657	TB_M15	2.33686	1.67352	0.0988872	0.376067	positive	6
d__Bacteria--p__Actinobacteria--c__Actinobacteria--o__Micrococcales--f__Intrasporangiaceae--g__Janibacter--s__Janibacter_indicus	437	0.00173878	0.00843993	Healthy	0.409504	417	0.0424307	0.0595578	Healthy	0.658918	416	0.0199227	0.0878129	Healthy	0.555019	361	0.0719086	0.247657	TB_M15	2.33686	1.67352	0.0988872	0.376067	positive	7
d__Bacteria--p__Actinobacteria--c__Actinobacteria--o__Micrococcales--f__Intrasporangiaceae--g__Ornithinimicrobium	429	0.00315781	0.011631	Healthy	0.479339	472	0.00195287	0.00739789	Healthy	0.355458	396	0.05562	0.160178	Healthy	0.548082	359	0.079053	0.26372	Healthy	0.49515	0.388947	0.698549	0.871547	positive	6
d__Bacteria--p__Actinobacteria--c__Actinobacteria--o__Micrococcales--f__Intrasporangiaceae--g__Ornithinimicrobium--s__Ornithinimicrobium_sp._AMA3305	429	0.00315781	0.011631	Healthy	0.479339	472	0.00195287	0.00739789	Healthy	0.355458	396	0.05562	0.160178	Healthy	0.548082	359	0.079053	0.26372	Healthy	0.49515	0.388947	0.698549	0.871547	positive	7
d__Bacteria--p__Actinobacteria--c__Actinobacteria--o__Micrococcales--f__Intrasporangiaceae--g__Phycicoccus	390	0.0355081	0.0555759	Healthy	0.789159	446	0.00952523	0.0202703	Healthy	0.593052	386	0.087342	0.210665	Healthy	0.696544	283	0.891031	0.975614	Healthy	0.984978	1.33511	0.18636	0.516598	positive	6
d__Bacteria--p__Actinobacteria--c__Actinobacteria--o__Micrococcales--f__Intrasporangiaceae--g__Phycicoccus--s__Phycicoccus_dokdonensis	390	0.0355081	0.0555759	Healthy	0.789159	446	0.00952523	0.0202703	Healthy	0.593052	386	0.087342	0.210665	Healthy	0.696544	283	0.891031	0.975614	Healthy	0.984978	1.33511	0.18636	0.516598	positive	7
d__Bacteria--p__Actinobacteria--c__Actinobacteria--o__Micrococcales--f__Intrasporangiaceae--g__Serinicoccus	418	0.00757796	0.0194401	TB_M0	2.19185	457	0.00434961	0.0121727	Healthy	0.538969	406	0.0340063	0.119175	Healthy	0.602043	332	0.240033	0.553952	Healthy	0.827238	-0.657755	0.512949	0.767559	negative	6
d__Bacteria--p__Actinobacteria--c__Actinobacteria--o__Micrococcales--f__Intrasporangiaceae--g__Serinicoccus--s__Serinicoccus_sp._JLT9	418	0.00757796	0.0194401	TB_M0	2.19185	457	0.00434961	0.0121727	Healthy	0.538969	406	0.0340063	0.119175	Healthy	0.602043	332	0.240033	0.553952	Healthy	0.827238	-0.657755	0.512949	0.767559	negative	7
d__Bacteria--p__Actinobacteria--c__Actinobacteria--o__Micrococcales--f__Jonesiaceae	373	0.0814371	0.105033	TB_M0	1.27916	473	0.00181991	0.00710234	TB_M2	1.08568	392	0.067243	0.180002	Healthy	0.814576	267	0.857812	0.96694	TB_M15	10.402	2.45711	0.0166014	0.154129	positive	5
d__Bacteria--p__Actinobacteria--c__Actinobacteria--o__Micrococcales--f__Jonesiaceae--g__Jonesia	373	0.0814371	0.105033	TB_M0	1.27916	473	0.00181991	0.00710234	TB_M2	1.08568	392	0.067243	0.180002	Healthy	0.814576	267	0.857812	0.96694	TB_M15	10.402	2.45711	0.0166014	0.154129	positive	6
d__Bacteria--p__Actinobacteria--c__Actinobacteria--o__Micrococcales--f__Jonesiaceae--g__Jonesia--s__Jonesia_denitrificans	373	0.0814371	0.105033	TB_M0	1.27916	473	0.00181991	0.00710234	TB_M2	1.08568	392	0.067243	0.180002	Healthy	0.814576	267	0.857812	0.96694	TB_M15	10.402	2.45711	0.0166014	0.154129	positive	7
d__Bacteria--p__Actinobacteria--c__Actinobacteria--o__Micrococcales--f__Microbacteriaceae	391	0.0336826	0.0535934	TB_M0	1.30482	441	0.0116828	0.0234821	Healthy	0.85665	346	0.366085	0.50909	Healthy	0.912195	326	0.295135	0.61619	Healthy	0.927241	-0.501021	0.617999	0.827967	negative	5
d__Bacteria--p__Actinobacteria--c__Actinobacteria--o__Micrococcales--f__Microbacteriaceae--g__Agrococcus	416	0.00771256	0.0196219	Healthy	0.60807	475	0.00123396	0.00555298	Healthy	0.597389	413	0.023497	0.0961749	Healthy	0.69447	324	0.315215	0.63285	Healthy	0.845806	1.02311	0.309934	0.622957	positive	6
d__Bacteria--p__Actinobacteria--c__Actinobacteria--o__Micrococcales--f__Microbacteriaceae--g__Agrococcus--s__Agrococcus_carbonis	417	0.00722385	0.0188214	Healthy	0.74033	460	0.00417684	0.0118556	Healthy	0.54011	396	0.0561269	0.161241	TB_M6	1.09864	277	0.991592	0.996705	TB_M15	1.15502	1.31613	0.192614	0.52327	positive	7
d__Bacteria--p__Actinobacteria--c__Actinobacteria--o__Micrococcales--f__Microbacteriaceae--g__Agrococcus--s__Agrococcus_jejuensis	438	0.00160953	0.0080808	Healthy	0.524926	459	0.0044402	0.0122814	Healthy	0.513395	460	0.00142233	0.0204769	Healthy	0.448194	349	0.123625	0.364396	Healthy	0.804153	1.59534	0.115342	0.404486	positive	7
d__Bacteria--p__Actinobacteria--c__Actinobacteria--o__Micrococcales--f__Microbacteriaceae--g__Agromyces	378	0.0646131	0.0873606	TB_M0	2.60071	399	0.0932001	0.11402	TB_M2	1.53354	339	0.44473	0.576002	TB_M6	1.11213	299	0.635114	0.877219	Healthy	0.902688	-1.14827	0.254942	0.579236	negative	6
d__Bacteria--p__Actinobacteria--c__Actinobacteria--o__Micrococcales--f__Microbacteriaceae--g__Agromyces--s__Agromyces_aureus	356	0.165425	0.192437	TB_M0	1.52867	337	0.634244	0.648434	TB_M2	1.03927	281	0.713828	0.790006	TB_M6	1.17289	265	0.824837	0.959739	TB_M15	1.08597	-0.53698	0.59306	0.815039	negative	7
d__Bacteria--p__Actinobacteria--c__Actinobacteria--o__Micrococcales--f__Microbacteriaceae--g__Agromyces--s__Agromyces_flavus	420	0.00591703	0.0164882	TB_M0	4.24854	415	0.0458826	0.0634588	TB_M2	2.32066	373	0.148211	0.290026	TB_M6	1.18326	317	0.392237	0.709935	Healthy	0.734077	-1.11697	0.267998	0.589515	negative	7
d__Bacteria--p__Actinobacteria--c__Actinobacteria--o__Micrococcales--f__Microbacteriaceae--g__Agromyces--s__Agromyces_sp._30A	400	0.0214856	0.0385088	TB_M0	1.13717	411	0.0557262	0.0740808	Healthy	0.815342	356	0.26966	0.41881	Healthy	0.863877	272	0.941197	0.984285	Healthy	0.992795	-0.0579461	0.953964	0.988088	negative	7
d__Bacteria--p__Actinobacteria--c__Actinobacteria--o__Micrococcales--f__Microbacteriaceae--g__Aurantimicrobium	393	0.0302667	0.0495882	Healthy	0.638099	430	0.0225061	0.0372175	Healthy	0.592551	378	0.121849	0.255722	Healthy	0.797024	312	0.453537	0.767887	Healthy	0.841913	1.15486	0.252251	0.577561	positive	6
d__Bacteria--p__Actinobacteria--c__Actinobacteria--o__Micrococcales--f__Microbacteriaceae--g__Aurantimicrobium--s__Aurantimicrobium_minutum	408	0.0135946	0.0285818	Healthy	0.384854	448.5	0.00801527	0.0182115	Healthy	0.365164	446	0.0035664	0.0330061	Healthy	0.350592	355.5	0.0923876	0.297022	Healthy	0.557137	1.05627	0.294639	0.610842	positive	7
d__Bacteria--p__Actinobacteria--c__Actinobacteria--o__Micrococcales--f__Microbacteriaceae--g__Aurantimicrobium--s__Aurantimicrobium_sp._MWH-Mo1	388	0.0401977	0.0607223	Healthy	0.711262	413	0.0508805	0.0688568	Healthy	0.695443	378	0.121849	0.255722	Healthy	0.688523	303	0.57612	0.848652	Healthy	0.901974	0.822088	0.413943	0.705598	positive	7
d__Bacteria--p__Actinobacteria--c__Actinobacteria--o__Micrococcales--f__Microbacteriaceae--g__Aurantimicrobium--s__Aurantimicrobium_sp._MWH-Uga1	339	0.297477	0.32501	Healthy	0.858491	461.5	0.00367404	0.0110424	Healthy	0.421281	348	0.341866	0.489617	Healthy	0.785198	288	0.806639	0.953007	TB_M15	1.04026	1.43045	0.157236	0.478497	positive	7
d__Bacteria--p__Actinobacteria--c__Actinobacteria--o__Micrococcales--f__Microbacteriaceae--g__Candidatus_Aquiluna	346	0.235641	0.263206	Healthy	0.938597	420	0.0367998	0.0537223	Healthy	0.699817	387	0.0834726	0.205197	Healthy	0.741356	328	0.275914	0.592779	Healthy	0.894429	0.184982	0.853802	0.944381	positive	6
d__Bacteria--p__Actinobacteria--c__Actinobacteria--o__Micrococcales--f__Microbacteriaceae--g__Candidatus_Aquiluna--s__Candidatus_Aquiluna_sp._UB-MaderosW2red	346	0.235641	0.263206	Healthy	0.938597	420	0.0367998	0.0537223	Healthy	0.699817	387	0.0834726	0.205197	Healthy	0.741356	328	0.275914	0.592779	Healthy	0.894429	0.184982	0.853802	0.944381	positive	7
d__Bacteria--p__Actinobacteria--c__Actinobacteria--o__Micrococcales--f__Microbacteriaceae--g__Clavibacter	420	0.00591703	0.0164882	Healthy	0.798579	459	0.0038119	0.0112218	Healthy	0.523152	413	0.023497	0.0961749	Healthy	0.613069	289	0.792163	0.94523	TB_M15	1.04626	1.49439	0.139768	0.445934	positive	6
d__Bacteria--p__Actinobacteria--c__Actinobacteria--o__Micrococcales--f__Microbacteriaceae--g__Clavibacter--s__Clavibacter_capsici	415.5	0.00880828	0.0215024	Healthy	0.678092	464	0.00322069	0.0101936	Healthy	0.510976	401	0.0444095	0.140306	Healthy	0.576018	344.5	0.147742	0.41385	Healthy	0.738326	0.47434	0.6368	0.84207	positive	7
d__Bacteria--p__Actinobacteria--c__Actinobacteria--o__Micrococcales--f__Microbacteriaceae--g__Clavibacter--s__Clavibacter_insidiosus	379	0.0580789	0.0808433	TB_M0	1.22219	386	0.147942	0.170179	TB_M2	1.23963	346	0.359293	0.504563	Healthy	0.69246	380	0.0263465	0.119345	Healthy	0.375423	-1.33037	0.187906	0.519035	negative	7
d__Bacteria--p__Actinobacteria--c__Actinobacteria--o__Micrococcales--f__Microbacteriaceae--g__Clavibacter--s__Clavibacter_michiganensis	420	0.00669233	0.0180505	TB_M0	1.59514	479	0.00121267	0.00555298	Healthy	0.31368	409	0.0297723	0.110634	Healthy	0.617224	268	0.874394	0.970296	TB_M15	1.26615	0.298591	0.766176	0.899739	positive	7
d__Bacteria--p__Actinobacteria--c__Actinobacteria--o__Micrococcales--f__Microbacteriaceae--g__Clavibacter--s__Clavibacter_nebraskensis	444	0.00132164	0.00741155	Healthy	0.492903	406	0.069402	0.0890069	Healthy	0.819304	349	0.335167	0.481669	Healthy	0.930246	245	0.519797	0.817363	TB_M15	1.7331	3.32374	0.00144253	0.050523	positive	7
d__Bacteria--p__Actinobacteria--c__Actinobacteria--o__Micrococcales--f__Microbacteriaceae--g__Clavibacter--s__Clavibacter_sepedonicus	435	0.00251443	0.0102427	Healthy	0.591164	472	0.00193626	0.00739789	Healthy	0.44239	394	0.061252	0.170737	Healthy	0.657576	276	1	1	TB_M15	1.20097	2.72084	0.00828847	0.106548	positive	7
d__Bacteria--p__Actinobacteria--c__Actinobacteria--o__Micrococcales--f__Microbacteriaceae--g__Cnuibacter	360	0.140184	0.166761	TB_M0	1.5874	381	0.183097	0.206028	Healthy	0.806358	337	0.464991	0.596169	TB_M6	1.5693	231	0.346945	0.668512	TB_M15	1.82868	0.82467	0.412485	0.704211	positive	6
d__Bacteria--p__Actinobacteria--c__Actinobacteria--o__Micrococcales--f__Microbacteriaceae--g__Cnuibacter--s__Cnuibacter_physcomitrellae	360	0.140184	0.166761	TB_M0	1.5874	381	0.183097	0.206028	Healthy	0.806358	337	0.464991	0.596169	TB_M6	1.5693	231	0.346945	0.668512	TB_M15	1.82868	0.82467	0.412485	0.704211	positive	7
d__Bacteria--p__Actinobacteria--c__Actinobacteria--o__Micrococcales--f__Microbacteriaceae--g__Cryobacterium	434	0.00218437	0.00948042	Healthy	0.570226	423	0.0310242	0.0473912	Healthy	0.664169	347	0.355591	0.499964	Healthy	0.980336	310	0.479464	0.788501	Healthy	0.858446	1.52103	0.132959	0.435918	positive	6
d__Bacteria--p__Actinobacteria--c__Actinobacteria--o__Micrococcales--f__Microbacteriaceae--g__Cryobacterium--s__Cryobacterium_arcticum	425	0.0048829	0.014798	Healthy	0.532499	442	0.011912	0.023642	Healthy	0.463292	371	0.159876	0.303609	Healthy	0.760983	274	0.97478	0.995549	Healthy	0.97472	2.46436	0.0162975	0.153008	positive	7
d__Bacteria--p__Actinobacteria--c__Actinobacteria--o__Micrococcales--f__Microbacteriaceae--g__Cryobacterium--s__Cryobacterium_sp._LW097	451	0.000557234	0.00528243	Healthy	0.531435	398	0.0968516	0.117993	Healthy	0.773293	379	0.117038	0.249928	TB_M6	1.13402	370	0.0459029	0.181378	Healthy	0.805429	0.963705	0.338659	0.646586	positive	7
d__Bacteria--p__Actinobacteria--c__Actinobacteria--o__Micrococcales--f__Microbacteriaceae--g__Curtobacterium	454	0.000429499	0.00469558	Healthy	0.403738	458	0.00407288	0.0117236	Healthy	0.438571	411	0.0261715	0.10364	Healthy	0.635029	346	0.14019	0.396822	Healthy	0.736449	1.72304	0.0894945	0.356422	positive	6
d__Bacteria--p__Actinobacteria--c__Actinobacteria--o__Micrococcales--f__Microbacteriaceae--g__Curtobacterium--s__Curtobacterium_pusillum	461	0.000375133	0.00444161	Healthy	0.224814	438	0.0147615	0.0277139	Healthy	0.441484	410	0.0285202	0.108461	Healthy	0.743415	363	0.0652919	0.232396	Healthy	0.519174	0.760409	0.449678	0.729184	positive	7
d__Bacteria--p__Actinobacteria--c__Actinobacteria--o__Micrococcales--f__Microbacteriaceae--g__Curtobacterium--s__Curtobacterium_sp._BH-2-1-1	415	0.00908951	0.021892	Healthy	0.689202	471.5	0.00200074	0.00757433	Healthy	0.504066	406	0.0348398	0.121129	Healthy	0.627508	330.5	0.250461	0.5697	Healthy	0.861461	1.11305	0.269665	0.592292	positive	7
d__Bacteria--p__Actinobacteria--c__Actinobacteria--o__Micrococcales--f__Microbacteriaceae--g__Curtobacterium--s__Curtobacterium_sp._MR_MD2014	457	0.000329015	0.00424815	Healthy	0.41505	500	0.000271267	0.00224014	Healthy	0.315423	454	0.00213498	0.0243522	Healthy	0.394799	305	0.547607	0.832659	Healthy	0.932502	3.36725	0.00126137	0.046335	positive	7
d__Bacteria--p__Actinobacteria--c__Actinobacteria--o__Micrococcales--f__Microbacteriaceae--g__Frondihabitans	429	0.00376582	0.0127837	Healthy	0.667476	416	0.0444469	0.0617506	Healthy	0.695627	377	0.126811	0.262091	Healthy	0.760245	310	0.479464	0.788501	TB_M15	1.00723	1.59145	0.116216	0.405358	positive	6
d__Bacteria--p__Actinobacteria--c__Actinobacteria--o__Micrococcales--f__Microbacteriaceae--g__Frondihabitans--s__Frondihabitans_sp._PAMC_28766	429	0.00376582	0.0127837	Healthy	0.667476	416	0.0444469	0.0617506	Healthy	0.695627	377	0.126811	0.262091	Healthy	0.760245	310	0.479464	0.788501	TB_M15	1.00723	1.59145	0.116216	0.405358	positive	7
d__Bacteria--p__Actinobacteria--c__Actinobacteria--o__Micrococcales--f__Microbacteriaceae--g__Humibacter	406	0.0153732	0.0308017	Healthy	0.895024	400	0.0888682	0.109844	TB_M2	1.02431	385	0.090863	0.21547	Healthy	0.701721	250	0.590629	0.857284	TB_M15	1.18307	0.597109	0.552447	0.793577	positive	6
d__Bacteria--p__Actinobacteria--c__Actinobacteria--o__Micrococcales--f__Microbacteriaceae--g__Humibacter--s__Humibacter_sp._BT305	406	0.0153732	0.0308017	Healthy	0.895024	400	0.0888682	0.109844	TB_M2	1.02431	385	0.090863	0.21547	Healthy	0.701721	250	0.590629	0.857284	TB_M15	1.18307	0.597109	0.552447	0.793577	positive	7
d__Bacteria--p__Actinobacteria--c__Actinobacteria--o__Micrococcales--f__Microbacteriaceae--g__Leifsonia	388	0.0401977	0.0607223	Healthy	0.872713	430	0.0225061	0.0372175	Healthy	0.69657	328	0.585481	0.690836	TB_M6	1.33572	247	0.547607	0.832659	TB_M15	1.33704	1.73287	0.0877186	0.352877	positive	6
d__Bacteria--p__Actinobacteria--c__Actinobacteria--o__Micrococcales--f__Microbacteriaceae--g__Leifsonia--s__Leifsonia_sp._21MFCrub1.1	382	0.0537978	0.076015	Healthy	0.803723	422	0.0334347	0.0502008	Healthy	0.642405	364	0.206068	0.35263	TB_M6	1.08901	276	1	1	TB_M15	1.27648	1.66705	0.100172	0.379474	positive	7
d__Bacteria--p__Actinobacteria--c__Actinobacteria--o__Micrococcales--f__Microbacteriaceae--g__Leifsonia--s__Leifsonia_xyli	394	0.0295977	0.0487654	Healthy	0.852061	451	0.00715151	0.0169379	Healthy	0.668845	340	0.432949	0.565376	TB_M6	1.043	237	0.416142	0.733454	TB_M15	1.30497	2.00992	0.0484687	0.264453	positive	7
d__Bacteria--p__Actinobacteria--c__Actinobacteria--o__Micrococcales--f__Microbacteriaceae--g__Microbacterium	402	0.0182794	0.034312	TB_M0	2.5156	413	0.0503995	0.0683484	TB_M2	1.32653	337	0.468822	0.597416	TB_M6	1.05287	294	0.712141	0.912089	TB_M15	1.00333	-0.995247	0.323197	0.634856	negative	6
d__Bacteria--p__Actinobacteria--c__Actinobacteria--o__Micrococcales--f__Microbacteriaceae--g__Microbacterium--s__Microbacterium_aurum	403	0.0172423	0.0330873	TB_M0	2.30751	395	0.109118	0.130548	Healthy	0.780561	337	0.468822	0.597416	Healthy	0.933565	295	0.696472	0.905977	TB_M15	1.07668	-0.584229	0.561028	0.799058	negative	7
d__Bacteria--p__Actinobacteria--c__Actinobacteria--o__Micrococcales--f__Microbacteriaceae--g__Microbacterium--s__Microbacterium_chocolatum	405	0.0162682	0.0319282	TB_M0	5.92977	444	0.00979402	0.0206881	Healthy	0.607868	389	0.0766008	0.195868	Healthy	0.750972	255	0.665518	0.89081	TB_M15	1.18762	-0.797781	0.427816	0.715146	negative	7
d__Bacteria--p__Actinobacteria--c__Actinobacteria--o__Micrococcales--f__Microbacteriaceae--g__Microbacterium--s__Microbacterium_foliorum	404	0.0162561	0.0319282	TB_M0	1.39498	410	0.0583129	0.0770436	Healthy	0.722943	350	0.32524	0.472041	TB_M6	1.17246	322	0.336154	0.655932	Healthy	0.976869	-0.242259	0.80932	0.922385	negative	7
d__Bacteria--p__Actinobacteria--c__Actinobacteria--o__Micrococcales--f__Microbacteriaceae--g__Microbacterium--s__Microbacterium_hominis	435	0.00202561	0.00921451	TB_M0	1.915	413	0.0509696	0.0688568	Healthy	0.766355	398	0.0505752	0.151777	Healthy	0.777394	354	0.0993987	0.311847	Healthy	0.707191	-0.790071	0.432274	0.7189	negative	7
d__Bacteria--p__Actinobacteria--c__Actinobacteria--o__Micrococcales--f__Microbacteriaceae--g__Microbacterium--s__Microbacterium_paludicola	354	0.178474	0.205653	TB_M0	7.32947	346	0.518665	0.534473	TB_M2	9.94422	310	0.850674	0.893926	TB_M6	2.20445	247	0.547607	0.832659	TB_M15	1.61695	-1.31209	0.193966	0.523808	negative	7
d__Bacteria--p__Actinobacteria--c__Actinobacteria--o__Micrococcales--f__Microbacteriaceae--g__Microbacterium--s__Microbacterium_paraoxydans	323.5	0.467008	0.490401	Healthy	0.961767	431	0.0196662	0.0338217	Healthy	0.363829	378	0.117678	0.251203	Healthy	0.405241	324	0.310396	0.632692	Healthy	0.565088	-0.677967	0.500128	0.758819	negative	7
d__Bacteria--p__Actinobacteria--c__Actinobacteria--o__Micrococcales--f__Microbacteriaceae--g__Microbacterium--s__Microbacterium_pygmaeum	401	0.0203531	0.0370858	TB_M0	3.1572	416	0.0444316	0.0617506	Healthy	0.774854	351	0.315502	0.462383	Healthy	0.927349	341	0.171437	0.453034	Healthy	0.70531	-0.955015	0.343003	0.648649	negative	7
d__Bacteria--p__Actinobacteria--c__Actinobacteria--o__Micrococcales--f__Microbacteriaceae--g__Microbacterium--s__Microbacterium_sp._1.5R	405	0.0147055	0.0299591	TB_M0	1.18919	434	0.0156827	0.0288362	Healthy	0.52657	431	0.00827026	0.05105	Healthy	0.360794	320	0.352905	0.679548	TB_M15	2.53925	1.52882	0.131016	0.432211	positive	7
d__Bacteria--p__Actinobacteria--c__Actinobacteria--o__Micrococcales--f__Microbacteriaceae--g__Microbacterium--s__Microbacterium_sp._BH-3-3-3	422	0.00516614	0.0152998	TB_M0	1.98646	411	0.0557262	0.0740808	Healthy	0.79583	362	0.220859	0.369193	Healthy	0.998889	325	0.305067	0.624224	Healthy	0.888897	-0.679067	0.499435	0.757964	negative	7
d__Bacteria--p__Actinobacteria--c__Actinobacteria--o__Micrococcales--f__Microbacteriaceae--g__Microbacterium--s__Microbacterium_sp._CGR1	320.5	0.497837	0.519973	TB_M0	2.47843	330	0.72883	0.739322	TB_M2	1.26786	301	0.99185	0.993965	TB_M6	1.38626	232.5	0.357836	0.681188	TB_M15	1.53904	-0.530873	0.597263	0.817231	negative	7
d__Bacteria--p__Actinobacteria--c__Actinobacteria--o__Micrococcales--f__Microbacteriaceae--g__Microbacterium--s__Microbacterium_sp._LKL04	401	0.0193696	0.0356715	TB_M0	3.41013	476	0.00149491	0.00627376	Healthy	0.484491	343	0.398689	0.53657	TB_M6	1.04128	325	0.305067	0.624224	Healthy	0.767814	-0.852647	0.396893	0.687691	negative	7
d__Bacteria--p__Actinobacteria--c__Actinobacteria--o__Micrococcales--f__Microbacteriaceae--g__Microbacterium--s__Microbacterium_sp._No._7	426	0.00457857	0.0142296	TB_M0	1.41799	429	0.0236791	0.0387193	Healthy	0.724985	337	0.468822	0.597416	TB_M6	1.15638	263	0.792163	0.94523	TB_M15	1.4351	0.452155	0.652618	0.848239	positive	7
d__Bacteria--p__Actinobacteria--c__Actinobacteria--o__Micrococcales--f__Microbacteriaceae--g__Microbacterium--s__Microbacterium_sp._PAMC_28756	347	0.227671	0.255441	TB_M0	1.99562	349.5	0.472355	0.491165	TB_M2	1.20084	303	0.960492	0.97095	TB_M6	1.1187	243	0.49272	0.7984	TB_M15	1.33053	-0.468978	0.640608	0.842644	negative	7
d__Bacteria--p__Actinobacteria--c__Actinobacteria--o__Micrococcales--f__Microbacteriaceae--g__Microbacterium--s__Microbacterium_sp._PM5	354	0.176816	0.204064	TB_M0	2.22582	354	0.42021	0.440178	TB_M2	1.02034	321	0.684447	0.767362	TB_M6	2.32142	317	0.392237	0.709935	Healthy	0.77036	-0.701077	0.485683	0.747714	negative	7
d__Bacteria--p__Actinobacteria--c__Actinobacteria--o__Micrococcales--f__Microbacteriaceae--g__Microbacterium--s__Microbacterium_sp._str._China	410	0.00886935	0.0216424	TB_M0	1.10795	388	0.127633	0.149126	TB_M2	2.09544	383.5	0.088639	0.213441	TB_M6	1.17349	310	0.468601	0.78319	Healthy	0.969476	-0.695858	0.488924	0.749992	negative	7
d__Bacteria--p__Actinobacteria--c__Actinobacteria--o__Micrococcales--f__Microbacteriaceae--g__Microbacterium--s__Microbacterium_sp._TPU_3598	411	0.011531	0.0256399	TB_M0	1.31634	463	0.00346957	0.0106265	Healthy	0.509191	358	0.252647	0.401885	Healthy	0.944997	300	0.620131	0.86967	TB_M15	1.00483	0.0129348	0.989718	0.996435	positive	7
d__Bacteria--p__Actinobacteria--c__Actinobacteria--o__Micrococcales--f__Microbacteriaceae--g__Microbacterium--s__Microbacterium_sp._XT11	413	0.0102333	0.0236915	TB_M0	1.51166	428	0.0248943	0.0401731	Healthy	0.528458	419	0.0177852	0.0813075	Healthy	0.498933	304	0.561778	0.841084	Healthy	0.811703	-0.468576	0.640893	0.842644	negative	7
d__Bacteria--p__Actinobacteria--c__Actinobacteria--o__Micrococcales--f__Microbacteriaceae--g__Microbacterium--s__Microbacterium_testaceum	396	0.0266455	0.0452393	TB_M0	2.64312	437	0.0155988	0.0287322	Healthy	0.724489	438	0.00595442	0.0424236	Healthy	0.492006	355	0.0950322	0.300404	Healthy	0.654178	-1.06471	0.290828	0.606004	negative	7
d__Bacteria--p__Actinobacteria--c__Actinobacteria--o__Micrococcales--f__Microbacteriaceae--g__Microcella	394	0.0286711	0.0476135	Healthy	0.91878	467	0.00269599	0.00920656	Healthy	0.525253	391	0.0702886	0.184606	Healthy	0.711184	309	0.489147	0.7984	Healthy	0.942324	0.612151	0.54251	0.787323	positive	6
d__Bacteria--p__Actinobacteria--c__Actinobacteria--o__Micrococcales--f__Microbacteriaceae--g__Microcella--s__Microcella_alkaliphila	394	0.0286711	0.0476135	Healthy	0.91878	467	0.00269599	0.00920656	Healthy	0.525253	391	0.0702886	0.184606	Healthy	0.711184	309	0.489147	0.7984	Healthy	0.942324	0.612151	0.54251	0.787323	positive	7
d__Bacteria--p__Actinobacteria--c__Actinobacteria--o__Micrococcales--f__Microbacteriaceae--g__Microterricola	414	0.00877764	0.0214455	Healthy	0.703542	426	0.0275215	0.0433423	Healthy	0.742151	393	0.063951	0.174953	Healthy	0.67964	293	0.72793	0.918828	Healthy	0.94342	0.994758	0.323433	0.634856	positive	6
d__Bacteria--p__Actinobacteria--c__Actinobacteria--o__Micrococcales--f__Microbacteriaceae--g__Microterricola--s__Microterricola_viridarii	414	0.00877764	0.0214455	Healthy	0.703542	426	0.0275215	0.0433423	Healthy	0.742151	393	0.063951	0.174953	Healthy	0.67964	293	0.72793	0.918828	Healthy	0.94342	0.994758	0.323433	0.634856	positive	7
d__Bacteria--p__Actinobacteria--c__Actinobacteria--o__Micrococcales--f__Microbacteriaceae--g__Mycetocola	394	0.0286711	0.0476135	Healthy	0.749576	417	0.0423861	0.0595578	Healthy	0.746936	398	0.0511524	0.152857	Healthy	0.739537	310	0.479464	0.788501	Healthy	0.824488	0.0822932	0.934659	0.984615	positive	6
d__Bacteria--p__Actinobacteria--c__Actinobacteria--o__Micrococcales--f__Microbacteriaceae--g__Mycetocola--s__Mycetocola_sp._CGMCC_1.16372	394	0.0286711	0.0476135	Healthy	0.749576	417	0.0423861	0.0595578	Healthy	0.746936	398	0.0511524	0.152857	Healthy	0.739537	310	0.479464	0.788501	Healthy	0.824488	0.0822932	0.934659	0.984615	positive	7
d__Bacteria--p__Actinobacteria--c__Actinobacteria--o__Micrococcales--f__Microbacteriaceae--g__Plantibacter	404	0.017236	0.0330873	Healthy	0.84653	418	0.0404781	0.0576675	Healthy	0.730879	339	0.44473	0.576002	TB_M6	1.11261	243	0.49272	0.7984	TB_M15	1.21817	1.15237	0.253264	0.577561	positive	6
d__Bacteria--p__Actinobacteria--c__Actinobacteria--o__Micrococcales--f__Microbacteriaceae--g__Plantibacter--s__Plantibacter_flavus	404	0.017236	0.0330873	Healthy	0.84653	418	0.0404781	0.0576675	Healthy	0.730879	339	0.44473	0.576002	TB_M6	1.11261	243	0.49272	0.7984	TB_M15	1.21817	1.15237	0.253264	0.577561	positive	7
d__Bacteria--p__Actinobacteria--c__Actinobacteria--o__Micrococcales--f__Microbacteriaceae--g__Pontimonas	354.5	0.172564	0.199669	Healthy	0.635918	337.5	0.627061	0.641651	TB_M2	1.22595	334	0.502247	0.627451	Healthy	0.936371	227	0.301723	0.624224	TB_M15	1.21567	0.797948	0.42772	0.715146	positive	6
d__Bacteria--p__Actinobacteria--c__Actinobacteria--o__Micrococcales--f__Microbacteriaceae--g__Pontimonas--s__Pontimonas_salivibrio	354.5	0.172564	0.199669	Healthy	0.635918	337.5	0.627061	0.641651	TB_M2	1.22595	334	0.502247	0.627451	Healthy	0.936371	227	0.301723	0.624224	TB_M15	1.21567	0.797948	0.42772	0.715146	positive	7
d__Bacteria--p__Actinobacteria--c__Actinobacteria--o__Micrococcales--f__Microbacteriaceae--g__Rathayibacter	385	0.0466074	0.0679817	Healthy	0.692456	407	0.066474	0.0859873	Healthy	0.555225	353	0.293706	0.444702	Healthy	0.677446	293	0.72793	0.918828	Healthy	0.732583	0.498417	0.619822	0.829977	positive	6
d__Bacteria--p__Actinobacteria--c__Actinobacteria--o__Micrococcales--f__Microbacteriaceae--g__Rathayibacter--s__Rathayibacter_toxicus	349.5	0.208341	0.236573	Healthy	0.823208	403	0.078712	0.0987548	Healthy	0.999564	330	0.554989	0.669067	TB_M6	1.23582	285.5	0.848065	0.96694	Healthy	0.773947	-0.239431	0.811502	0.923439	negative	7
d__Bacteria--p__Actinobacteria--c__Actinobacteria--o__Micrococcales--f__Microbacteriaceae--g__Rathayibacter--s__Rathayibacter_tritici	390	0.0363383	0.0564758	Healthy	0.657614	441	0.0125779	0.0245596	Healthy	0.439751	389	0.0767196	0.195868	Healthy	0.532071	294	0.709569	0.912089	Healthy	0.72124	0.758385	0.45088	0.729204	positive	7
d__Bacteria--p__Actinobacteria--c__Actinobacteria--o__Micrococcales--f__Microbacteriaceae--g__Rhodoluna	432	0.00308639	0.0115646	Healthy	0.357835	485	0.000806725	0.00430472	Healthy	0.352622	357	0.261059	0.409366	Healthy	0.808994	349	0.123625	0.364396	Healthy	0.458718	0.544351	0.588007	0.811767	positive	6
d__Bacteria--p__Actinobacteria--c__Actinobacteria--o__Micrococcales--f__Microbacteriaceae--g__Rhodoluna--s__Candidatus_Rhodoluna_planktonica	437	0.00219789	0.00948042	Healthy	0.314963	524	3.97439311944746e-05	0.000827268	Healthy	0.137681	413	0.023497	0.0961749	Healthy	0.670737	395	0.0107263	0.0590656	Healthy	0.30609	0.347953	0.728966	0.88587	positive	7
d__Bacteria--p__Actinobacteria--c__Actinobacteria--o__Micrococcales--f__Microbacteriaceae--g__Rhodoluna--s__Rhodoluna_lacicola	383	0.0513231	0.0732616	Healthy	0.514807	410	0.0579807	0.0768477	TB_M2	1.15385	303	0.960121	0.97095	TB_M6	1.32152	229	0.322363	0.643746	TB_M15	1.05698	0.478005	0.634203	0.839898	positive	7
d__Bacteria--p__Actinobacteria--c__Actinobacteria--o__Micrococcales--f__Microbacteriaceae--g__Salinibacterium	423	0.00554707	0.0159669	Healthy	0.500559	433	0.0192591	0.0333652	Healthy	0.551462	346	0.366085	0.50909	Healthy	0.933794	303	0.57612	0.848652	TB_M15	1.21553	2.72794	0.00812987	0.106379	positive	6
d__Bacteria--p__Actinobacteria--c__Actinobacteria--o__Micrococcales--f__Microbacteriaceae--g__Salinibacterium--s__Salinibacterium_sp._CGMCC_1.16371	423	0.00554707	0.0159669	Healthy	0.500559	433	0.0192591	0.0333652	Healthy	0.551462	346	0.366085	0.50909	Healthy	0.933794	303	0.57612	0.848652	TB_M15	1.21553	2.72794	0.00812987	0.106379	positive	7
d__Bacteria--p__Actinobacteria--c__Actinobacteria--o__Micrococcales--f__Micrococcaceae	332	0.373099	0.398513	TB_M0	1.25985	308	0.946306	0.949716	TB_M2	1.41441	305	0.928949	0.948738	TB_M6	1.03828	374	0.0371455	0.155051	Healthy	0.635856	-2.52382	0.0139858	0.139987	negative	5
d__Bacteria--p__Actinobacteria--c__Actinobacteria--o__Micrococcales--f__Micrococcaceae--g__Arthrobacter	399	0.0217175	0.0387392	Healthy	0.646076	414	0.0480974	0.0660379	Healthy	0.738713	329	0.571892	0.680707	TB_M6	1.23256	264	0.808459	0.953007	TB_M15	1.05779	1.46316	0.148098	0.461249	positive	6
d__Bacteria--p__Actinobacteria--c__Actinobacteria--o__Micrococcales--f__Micrococcaceae--g__Arthrobacter--s__Arthrobacter_alpinus	395	0.0271471	0.0459178	Healthy	0.728762	403	0.078772	0.0987548	Healthy	0.90922	307	0.897515	0.927322	TB_M6	1.56126	230	0.336154	0.655932	TB_M15	1.35476	1.73129	0.0880023	0.353035	positive	7
d__Bacteria--p__Actinobacteria--c__Actinobacteria--o__Micrococcales--f__Micrococcaceae--g__Arthrobacter--s__Arthrobacter_crystallopoietes	391	0.0345519	0.0544434	Healthy	0.702135	431	0.0213747	0.0359205	Healthy	0.643606	370	0.165958	0.311019	Healthy	0.746934	240	0.453537	0.767887	TB_M15	1.26868	2.84373	0.00590654	0.0911723	positive	7
d__Bacteria--p__Actinobacteria--c__Actinobacteria--o__Micrococcales--f__Micrococcaceae--g__Arthrobacter--s__Arthrobacter_sp._ATCC_21022	290	0.974047	0.975048	Healthy	0.928349	367	0.261829	0.284021	Healthy	0.318035	312	0.808097	0.863929	Healthy	0.715169	211	0.161377	0.439762	TB_M15	1.97942	1.95434	0.0548359	0.281594	positive	7
d__Bacteria--p__Actinobacteria--c__Actinobacteria--o__Micrococcales--f__Micrococcaceae--g__Arthrobacter--s__Arthrobacter_sp._DCT5	411	0.0115377	0.0256399	Healthy	0.610372	431	0.021384	0.0359205	Healthy	0.663437	311	0.835167	0.883663	TB_M6	1.82501	260	0.743832	0.925517	TB_M15	1.15164	1.01453	0.313978	0.626136	positive	7
d__Bacteria--p__Actinobacteria--c__Actinobacteria--o__Micrococcales--f__Micrococcaceae--g__Arthrobacter--s__Arthrobacter_sp._ERGS101	356	0.165425	0.192437	Healthy	0.746461	375	0.224837	0.246952	TB_M2	1.13075	322	0.669926	0.755281	TB_M6	2.12209	277	0.991592	0.996705	TB_M15	1.03652	0.263619	0.792882	0.913803	positive	7
d__Bacteria--p__Actinobacteria--c__Actinobacteria--o__Micrococcales--f__Micrococcaceae--g__Arthrobacter--s__Arthrobacter_sp._FB24	362	0.129624	0.15581	Healthy	0.926951	393	0.117975	0.139432	Healthy	0.793239	313	0.804345	0.860076	TB_M6	2.15561	207	0.146068	0.410282	TB_M15	1.42437	0.917713	0.362061	0.664458	positive	7
d__Bacteria--p__Actinobacteria--c__Actinobacteria--o__Micrococcales--f__Micrococcaceae--g__Arthrobacter--s__Arthrobacter_sp._IHBB_11108	409	0.0129574	0.0275248	Healthy	0.385763	451	0.00715151	0.0169379	Healthy	0.374281	381	0.107389	0.238504	Healthy	0.582228	304	0.561778	0.841084	Healthy	0.722167	2.07448	0.0418802	0.247681	positive	7
d__Bacteria--p__Actinobacteria--c__Actinobacteria--o__Micrococcales--f__Micrococcaceae--g__Arthrobacter--s__Arthrobacter_sp._LS16	348	0.215282	0.243368	Healthy	0.916195	388	0.136059	0.157962	Healthy	0.978009	324	0.636933	0.734213	TB_M6	1.09711	201	0.112757	0.343205	TB_M15	1.9186	2.26188	0.0269539	0.196086	positive	7
d__Bacteria--p__Actinobacteria--c__Actinobacteria--o__Micrococcales--f__Micrococcaceae--g__Arthrobacter--s__Arthrobacter_sp._PAMC_25486	375	0.0744808	0.0976549	Healthy	0.864736	350	0.46639	0.485308	Healthy	0.975497	310	0.850674	0.893926	Healthy	0.909974	294	0.709569	0.912089	Healthy	0.820707	-0.612808	0.542078	0.787323	negative	7
d__Bacteria--p__Actinobacteria--c__Actinobacteria--o__Micrococcales--f__Micrococcaceae--g__Arthrobacter--s__Arthrobacter_sp._PGP41	407	0.0145377	0.0296646	Healthy	0.551109	415	0.0465433	0.0640847	Healthy	0.829026	320	0.699082	0.778696	TB_M6	2.27261	325	0.305067	0.624224	Healthy	0.738615	0.177064	0.859993	0.947694	positive	7
d__Bacteria--p__Actinobacteria--c__Actinobacteria--o__Micrococcales--f__Micrococcaceae--g__Arthrobacter--s__Arthrobacter_sp._QXT-31	406	0.0144286	0.0296646	Healthy	0.553746	425	0.0289051	0.044851	Healthy	0.666472	410	0.0276026	0.106216	Healthy	0.624757	315	0.416142	0.733454	Healthy	0.767624	0.88623	0.378663	0.677379	positive	7
d__Bacteria--p__Actinobacteria--c__Actinobacteria--o__Micrococcales--f__Micrococcaceae--g__Arthrobacter--s__Arthrobacter_sp._Rue61a	341	0.268151	0.296207	Healthy	0.505473	394.5	0.0998198	0.12113	Healthy	0.388171	327	0.588239	0.693951	Healthy	0.862776	201.5	0.112284	0.343072	TB_M15	1.68156	4.17361	8.83420582149366e-05	0.0143531	positive	7
d__Bacteria--p__Actinobacteria--c__Actinobacteria--o__Micrococcales--f__Micrococcaceae--g__Arthrobacter--s__Arthrobacter_sp._U41	373	0.0814371	0.105033	Healthy	0.702552	385	0.15908	0.181412	Healthy	0.691313	355	0.278449	0.428366	Healthy	0.704862	303	0.57612	0.848652	Healthy	0.705106	0.0184243	0.985355	0.994537	positive	7
d__Bacteria--p__Actinobacteria--c__Actinobacteria--o__Micrococcales--f__Micrococcaceae--g__Arthrobacter--s__Arthrobacter_sp._YC-RL1	462	0.000331672	0.00427302	Healthy	0.348871	440	0.0132479	0.0255532	Healthy	0.555979	423.5	0.0134954	0.0701643	Healthy	0.592305	304	0.558342	0.841084	TB_M15	1.02457	2.72238	0.00825376	0.106548	positive	7
d__Bacteria--p__Actinobacteria--c__Actinobacteria--o__Micrococcales--f__Micrococcaceae--g__Arthrobacter--s__Arthrobacter_sp._YN	395	0.0280882	0.0469528	Healthy	0.61664	396	0.104891	0.125955	Healthy	0.793967	353	0.296596	0.444931	TB_M6	1.17363	209	0.158376	0.431988	TB_M15	1.50105	2.29281	0.0250052	0.187912	positive	7
d__Bacteria--p__Actinobacteria--c__Actinobacteria--o__Micrococcales--f__Micrococcaceae--g__Arthrobacter--s__Arthrobacter_sp._ZXY-2	383.5	0.0499105	0.0719917	Healthy	0.482913	474.5	0.00158683	0.0065612	Healthy	0.250247	426	0.011596	0.0641674	Healthy	0.343383	254.5	0.654847	0.887799	Healthy	0.80231	2.96658	0.0041709	0.0760478	positive	7
d__Bacteria--p__Actinobacteria--c__Actinobacteria--o__Micrococcales--f__Micrococcaceae--g__Glutamicibacter	392	0.0319363	0.0516294	Healthy	0.608327	385	0.160501	0.182783	Healthy	0.728641	324	0.641251	0.734994	TB_M6	1.52756	248	0.561778	0.841084	TB_M15	1.25484	1.69017	0.0956433	0.368523	positive	6
d__Bacteria--p__Actinobacteria--c__Actinobacteria--o__Micrococcales--f__Micrococcaceae--g__Glutamicibacter--s__Glutamicibacter_arilaitensis	392	0.0319363	0.0516294	Healthy	0.608327	385	0.160501	0.182783	Healthy	0.728641	324	0.641251	0.734994	TB_M6	1.52756	248	0.561778	0.841084	TB_M15	1.25484	1.69017	0.0956433	0.368523	positive	7
d__Bacteria--p__Actinobacteria--c__Actinobacteria--o__Micrococcales--f__Micrococcaceae--g__Kocuria	392	0.0319363	0.0516294	Healthy	0.816889	445	0.00922665	0.0198407	Healthy	0.582565	367	0.185226	0.331109	Healthy	0.862582	336	0.207514	0.508395	Healthy	0.798048	0.392602	0.69586	0.871249	positive	6
d__Bacteria--p__Actinobacteria--c__Actinobacteria--o__Micrococcales--f__Micrococcaceae--g__Kocuria--s__Kocuria_flava	421	0.00629171	0.0172528	TB_M0	1.23932	467	0.0026979	0.00920656	Healthy	0.482663	411	0.0261715	0.10364	Healthy	0.6338	367	0.0535341	0.201719	Healthy	0.708823	-0.462892	0.644942	0.84284	negative	7
d__Bacteria--p__Actinobacteria--c__Actinobacteria--o__Micrococcales--f__Micrococcaceae--g__Kocuria--s__Kocuria_palustris	433	0.00235418	0.00980044	Healthy	0.530125	469	0.00237325	0.00835205	Healthy	0.53592	385	0.0911761	0.21547	Healthy	0.857964	325	0.305067	0.624224	Healthy	0.855083	1.71445	0.091069	0.357972	positive	7
d__Bacteria--p__Actinobacteria--c__Actinobacteria--o__Micrococcales--f__Micrococcaceae--g__Kocuria--s__Kocuria_rhizophila	351	0.19548	0.223356	TB_M0	1.12826	333	0.689725	0.701722	TB_M2	1.37693	302	0.976046	0.983519	TB_M6	1.29258	337	0.197184	0.498297	Healthy	0.801519	-1.12838	0.263184	0.585013	negative	7
d__Bacteria--p__Actinobacteria--c__Actinobacteria--o__Micrococcales--f__Micrococcaceae--g__Kocuria--s__Kocuria_sp._BT304	273	0.764604	0.775745	Healthy	0.767349	329	0.748335	0.758318	Healthy	0.629614	361.5	0.219072	0.368947	Healthy	0.460838	250.5	0.594328	0.861798	Healthy	0.712107	-0.0542988	0.956859	0.989245	negative	7
d__Bacteria--p__Actinobacteria--c__Actinobacteria--o__Micrococcales--f__Micrococcaceae--g__Kocuria--s__Kocuria_turfanensis	368	0.101506	0.126106	Healthy	0.782691	400	0.0892909	0.109844	Healthy	0.673754	371	0.159876	0.303609	Healthy	0.963944	403	0.00628373	0.038886	Healthy	0.457048	-1.02278	0.310093	0.623062	negative	7
d__Bacteria--p__Actinobacteria--c__Actinobacteria--o__Micrococcales--f__Micrococcaceae--g__Micrococcus	408	0.0127812	0.0273937	Healthy	0.451727	370	0.266769	0.28863	Healthy	0.665909	331	0.545164	0.659906	Healthy	0.940179	346	0.14019	0.396822	Healthy	0.615779	0.422354	0.674119	0.861734	positive	6
d__Bacteria--p__Actinobacteria--c__Actinobacteria--o__Micrococcales--f__Micrococcaceae--g__Micrococcus--s__Micrococcus_luteus	408	0.0127812	0.0273937	Healthy	0.451727	370	0.266769	0.28863	Healthy	0.665909	331	0.545164	0.659906	Healthy	0.940179	346	0.14019	0.396822	Healthy	0.615779	0.422354	0.674119	0.861734	positive	7
d__Bacteria--p__Actinobacteria--c__Actinobacteria--o__Micrococcales--f__Micrococcaceae--g__Neomicrococcus	419	0.00712515	0.0187303	Healthy	0.452601	413	0.0509863	0.0688568	TB_M2	1.57376	341	0.417928	0.556192	TB_M6	1.54371	282	0.907716	0.977952	TB_M15	1.36074	0.624792	0.53423	0.783488	positive	6
d__Bacteria--p__Actinobacteria--c__Actinobacteria--o__Micrococcales--f__Micrococcaceae--g__Neomicrococcus--s__Neomicrococcus_aestuarii	419	0.00712515	0.0187303	Healthy	0.452601	413	0.0509863	0.0688568	TB_M2	1.57376	341	0.417928	0.556192	TB_M6	1.54371	282	0.907716	0.977952	TB_M15	1.36074	0.624792	0.53423	0.783488	positive	7
d__Bacteria--p__Actinobacteria--c__Actinobacteria--o__Micrococcales--f__Micrococcaceae--g__Paenarthrobacter	361.5	0.129253	0.155769	Healthy	0.474801	405	0.0686297	0.0884953	Healthy	0.698538	408.5	0.028851	0.108461	Healthy	0.473664	250	0.587137	0.857284	Healthy	0.931046	1.31068	0.194442	0.52458	positive	6
d__Bacteria--p__Actinobacteria--c__Actinobacteria--o__Micrococcales--f__Micrococcaceae--g__Paenarthrobacter--s__Paenarthrobacter_aurescens	361.5	0.129253	0.155769	Healthy	0.474801	405	0.0686297	0.0884953	Healthy	0.698538	408.5	0.028851	0.108461	Healthy	0.473664	250	0.587137	0.857284	Healthy	0.931046	1.31068	0.194442	0.52458	positive	7
d__Bacteria--p__Actinobacteria--c__Actinobacteria--o__Micrococcales--f__Micrococcaceae--g__Pseudarthrobacter	383	0.0507375	0.0727898	Healthy	0.8161	374	0.234662	0.256597	Healthy	0.893792	346	0.366085	0.50909	TB_M6	1.60397	233	0.369167	0.691046	TB_M15	1.15088	0.762503	0.448436	0.728179	positive	6
d__Bacteria--p__Actinobacteria--c__Actinobacteria--o__Micrococcales--f__Micrococcaceae--g__Pseudarthrobacter--s__Pseudarthrobacter_chlorophenolicus	372	0.0851519	0.108769	Healthy	0.727965	357	0.390804	0.411858	TB_M2	1.04502	373	0.147017	0.289786	TB_M6	1.07837	245	0.519797	0.817363	TB_M15	1.35035	1.2544	0.214055	0.539448	positive	7
d__Bacteria--p__Actinobacteria--c__Actinobacteria--o__Micrococcales--f__Micrococcaceae--g__Pseudarthrobacter--s__Pseudarthrobacter_equi	377	0.0677265	0.091038	Healthy	0.834712	374	0.232343	0.25424	Healthy	0.735229	338	0.456688	0.586168	TB_M6	1.86473	243	0.49272	0.7984	TB_M15	1.03205	0.388271	0.699047	0.871791	positive	7
d__Bacteria--p__Actinobacteria--c__Actinobacteria--o__Micrococcales--f__Micrococcaceae--g__Pseudarthrobacter--s__Pseudarthrobacter_phenanthrenivorans	347	0.227671	0.255441	Healthy	0.870686	365	0.30775	0.329555	TB_M2	1.12702	314	0.787139	0.84899	TB_M6	2.22421	241.5	0.469318	0.783716	TB_M15	1.41153	0.574314	0.567678	0.803376	positive	7
d__Bacteria--p__Actinobacteria--c__Actinobacteria--o__Micrococcales--f__Micrococcaceae--g__Pseudarthrobacter--s__Pseudarthrobacter_sulfonivorans	377	0.0680178	0.091038	Healthy	0.864918	411	0.0552756	0.0737303	Healthy	0.692436	364	0.206068	0.35263	TB_M6	1.10467	286	0.84129	0.962792	TB_M15	1.04862	0.917885	0.361972	0.664458	positive	7
d__Bacteria--p__Actinobacteria--c__Actinobacteria--o__Micrococcales--f__Micrococcaceae--g__Renibacterium	434	0.00265817	0.010671	Healthy	0.424382	504	0.000198901	0.00185545	Healthy	0.30507	421	0.0159418	0.0766562	Healthy	0.57367	287	0.824837	0.959739	Healthy	0.873883	3.27484	0.00167536	0.0541391	positive	6
d__Bacteria--p__Actinobacteria--c__Actinobacteria--o__Micrococcales--f__Micrococcaceae--g__Renibacterium--s__Renibacterium_salmoninarum	434	0.00265817	0.010671	Healthy	0.424382	504	0.000198901	0.00185545	Healthy	0.30507	421	0.0159418	0.0766562	Healthy	0.57367	287	0.824837	0.959739	Healthy	0.873883	3.27484	0.00167536	0.0541391	positive	7
d__Bacteria--p__Actinobacteria--c__Actinobacteria--o__Micrococcales--f__Micrococcaceae--g__Rothia	311	0.64562	0.662613	TB_M0	1.66705	307	0.930998	0.935155	TB_M2	1.88941	312	0.819722	0.872084	Healthy	0.933617	424	0.00129029	0.0112621	Healthy	0.35217	-3.11066	0.00274179	0.0632669	negative	6
d__Bacteria--p__Actinobacteria--c__Actinobacteria--o__Micrococcales--f__Micrococcaceae--g__Rothia--s__Rothia_dentocariosa	434	0.00218437	0.00948042	Healthy	0.485056	468	0.00253082	0.00874996	Healthy	0.414888	454	0.00213834	0.0243522	Healthy	0.335502	424	0.00129029	0.0112621	Healthy	0.252096	-1.10042	0.275085	0.5934	negative	7
d__Bacteria--p__Actinobacteria--c__Actinobacteria--o__Micrococcales--f__Micrococcaceae--g__Rothia--s__Rothia_mucilaginosa	299	0.830167	0.838481	TB_M0	1.97587	294	0.736235	0.746315	TB_M2	2.27644	299	0.992095	0.993965	TB_M6	1.09168	424	0.00129029	0.0112621	Healthy	0.378734	-3.09213	0.00289576	0.0648938	negative	7
d__Bacteria--p__Actinobacteria--c__Actinobacteria--o__Micrococcales--f__Micrococcaceae--g__Sinomonas	409	0.0129648	0.0275248	Healthy	0.545262	424	0.0303722	0.046541	Healthy	0.594259	313	0.804345	0.860076	TB_M6	1.22654	262	0.775956	0.937366	TB_M15	1.21244	2.78341	0.00698337	0.0977171	positive	6
d__Bacteria--p__Actinobacteria--c__Actinobacteria--o__Micrococcales--f__Micrococcaceae--g__Sinomonas--s__Sinomonas_atrocyanea	409	0.0129648	0.0275248	Healthy	0.545262	424	0.0303722	0.046541	Healthy	0.594259	313	0.804345	0.860076	TB_M6	1.22654	262	0.775956	0.937366	TB_M15	1.21244	2.78341	0.00698337	0.0977171	positive	7
d__Bacteria--p__Actinobacteria--c__Actinobacteria--o__Micrococcales--f__Micrococcaceae--g__Zhihengliuella	388	0.040149	0.0607223	TB_M0	1.80982	428	0.0249047	0.0401731	Healthy	0.67511	353	0.296596	0.444931	Healthy	0.781274	296	0.680929	0.899091	TB_M15	1.07033	-0.478791	0.633646	0.839898	negative	6
d__Bacteria--p__Actinobacteria--c__Actinobacteria--o__Micrococcales--f__Micrococcaceae--g__Zhihengliuella--s__Zhihengliuella_sp._ISTPL4	388	0.040149	0.0607223	TB_M0	1.80982	428	0.0249047	0.0401731	Healthy	0.67511	353	0.296596	0.444931	Healthy	0.781274	296	0.680929	0.899091	TB_M15	1.07033	-0.478791	0.633646	0.839898	negative	7
d__Bacteria--p__Actinobacteria--c__Actinobacteria--o__Micrococcales--f__Promicromonosporaceae	398	0.0229798	0.0404967	Healthy	0.660303	436	0.015537	0.0287322	Healthy	0.5886	345	0.376767	0.518137	Healthy	0.99448	312	0.453537	0.767887	Healthy	0.960391	1.63686	0.106348	0.389901	positive	5
d__Bacteria--p__Actinobacteria--c__Actinobacteria--o__Micrococcales--f__Promicromonosporaceae--g__Cellulosimicrobium	442	0.00117457	0.0068495	Healthy	0.490695	453	0.00563073	0.0145114	Healthy	0.487887	380	0.112374	0.242985	TB_M6	1.06087	362	0.068536	0.240287	Healthy	0.681607	0.737782	0.463223	0.734312	positive	6
d__Bacteria--p__Actinobacteria--c__Actinobacteria--o__Micrococcales--f__Promicromonosporaceae--g__Cellulosimicrobium--s__Cellulosimicrobium_cellulans	438	0.00205117	0.00921451	Healthy	0.473647	459	0.0038119	0.0112218	Healthy	0.45282	440	0.00457597	0.0372251	Healthy	0.494611	335	0.215333	0.520144	Healthy	0.711276	1.81346	0.074239	0.325994	positive	7
d__Bacteria--p__Actinobacteria--c__Actinobacteria--o__Micrococcales--f__Promicromonosporaceae--g__Cellulosimicrobium--s__Cellulosimicrobium_sp._TH-20	405.5	0.0158407	0.031622	Healthy	0.532627	423.5	0.0311233	0.0475053	Healthy	0.566064	373.5	0.14428	0.285872	Healthy	0.640032	344	0.150814	0.421185	Healthy	0.676305	0.864747	0.390263	0.68426	positive	7
d__Bacteria--p__Actinobacteria--c__Actinobacteria--o__Micrococcales--f__Promicromonosporaceae--g__Isoptericola	364	0.120215	0.145879	Healthy	0.849752	423	0.0318779	0.0483353	Healthy	0.604171	343	0.398689	0.53657	Healthy	0.923536	261	0.759843	0.931565	TB_M15	1.29594	2.15824	0.0344965	0.22519	positive	6
d__Bacteria--p__Actinobacteria--c__Actinobacteria--o__Micrococcales--f__Promicromonosporaceae--g__Isoptericola--s__Isoptericola_dokdonensis	361.5	0.132253	0.158255	Healthy	0.912901	413.5	0.0496569	0.0677024	Healthy	0.642924	342.5	0.400896	0.53892	Healthy	0.940022	251	0.605301	0.862734	TB_M15	1.49739	2.22935	0.0291476	0.205651	positive	7
d__Bacteria--p__Actinobacteria--c__Actinobacteria--o__Micrococcales--f__Promicromonosporaceae--g__Isoptericola--s__Isoptericola_variabilis	373	0.0814088	0.105033	Healthy	0.779534	427	0.0261741	0.0418	Healthy	0.564994	345	0.376767	0.518137	Healthy	0.917949	284	0.873184	0.970296	TB_M15	1.07667	1.72152	0.0897705	0.356462	positive	7
d__Bacteria--p__Actinobacteria--c__Actinobacteria--o__Micrococcales--f__Promicromonosporaceae--g__Xylanimonas	398	0.0239511	0.0418054	Healthy	0.711145	426	0.0266131	0.0422989	Healthy	0.624137	381	0.107855	0.238504	Healthy	0.734855	299	0.635114	0.877219	Healthy	0.949694	1.57449	0.120085	0.414382	positive	6
d__Bacteria--p__Actinobacteria--c__Actinobacteria--o__Micrococcales--f__Promicromonosporaceae--g__Xylanimonas--s__Xylanimonas_cellulosilytica	398	0.0239511	0.0418054	Healthy	0.711145	426	0.0266131	0.0422989	Healthy	0.624137	381	0.107855	0.238504	Healthy	0.734855	299	0.635114	0.877219	Healthy	0.949694	1.57449	0.120085	0.414382	positive	7
d__Bacteria--p__Actinobacteria--c__Actinobacteria--o__Micrococcales--f__Sanguibacteraceae	372	0.085108	0.108769	Healthy	0.736748	374	0.232376	0.25424	Healthy	0.787714	321	0.684447	0.767362	TB_M6	1.04881	298	0.650245	0.882895	Healthy	0.943873	0.878843	0.382628	0.677879	positive	5
d__Bacteria--p__Actinobacteria--c__Actinobacteria--o__Micrococcales--f__Sanguibacteraceae--g__Sanguibacter	372	0.085108	0.108769	Healthy	0.736748	374	0.232376	0.25424	Healthy	0.787714	321	0.684447	0.767362	TB_M6	1.04881	298	0.650245	0.882895	Healthy	0.943873	0.878843	0.382628	0.677879	positive	6
d__Bacteria--p__Actinobacteria--c__Actinobacteria--o__Micrococcales--f__Sanguibacteraceae--g__Sanguibacter--s__Sanguibacter_keddieii	372	0.085108	0.108769	Healthy	0.736748	374	0.232376	0.25424	Healthy	0.787714	321	0.684447	0.767362	TB_M6	1.04881	298	0.650245	0.882895	Healthy	0.943873	0.878843	0.382628	0.677879	positive	7
d__Bacteria--p__Actinobacteria--c__Actinobacteria--o__Micromonosporales	418	0.00676255	0.0180613	Healthy	0.578612	426	0.0266131	0.0422989	Healthy	0.633565	353	0.296596	0.444931	Healthy	0.85061	271	0.92444	0.982039	TB_M15	1.01501	2.35523	0.0214476	0.173892	positive	4
d__Bacteria--p__Actinobacteria--c__Actinobacteria--o__Micromonosporales--f__Micromonosporaceae	418	0.00676255	0.0180613	Healthy	0.578612	426	0.0266131	0.0422989	Healthy	0.633565	353	0.296596	0.444931	Healthy	0.85061	271	0.92444	0.982039	TB_M15	1.01501	2.35523	0.0214476	0.173892	positive	5
d__Bacteria--p__Actinobacteria--c__Actinobacteria--o__Micromonosporales--f__Micromonosporaceae--g__Actinoplanes	407	0.0135833	0.0285787	Healthy	0.656921	438	0.0138806	0.0265232	Healthy	0.734596	348	0.345285	0.489617	Healthy	0.919228	248	0.561778	0.841084	TB_M15	1.25451	2.71046	0.0085253	0.108444	positive	6
d__Bacteria--p__Actinobacteria--c__Actinobacteria--o__Micromonosporales--f__Micromonosporaceae--g__Actinoplanes--s__Actinoplanes_derwentensis	383	0.0507375	0.0727898	Healthy	0.779686	390	0.132306	0.153942	Healthy	0.868516	333	0.51906	0.638885	TB_M6	1.03675	222	0.257549	0.576625	TB_M15	1.43764	2.21838	0.0299217	0.209595	positive	7
d__Bacteria--p__Actinobacteria--c__Actinobacteria--o__Micromonosporales--f__Micromonosporaceae--g__Actinoplanes--s__Actinoplanes_friuliensis	428	0.00402087	0.013168	Healthy	0.569473	452	0.00674608	0.016301	Healthy	0.604434	406	0.0340063	0.119175	Healthy	0.772549	294	0.712141	0.912089	Healthy	0.96298	1.69426	0.0948591	0.367194	positive	7
d__Bacteria--p__Actinobacteria--c__Actinobacteria--o__Micromonosporales--f__Micromonosporaceae--g__Actinoplanes--s__Actinoplanes_missouriensis	403	0.018225	0.034312	Healthy	0.58179	378	0.203364	0.226086	Healthy	0.815059	326	0.613091	0.711643	TB_M6	1.17444	240	0.453537	0.767887	TB_M15	1.32146	2.20998	0.0305271	0.211306	positive	7
d__Bacteria--p__Actinobacteria--c__Actinobacteria--o__Micromonosporales--f__Micromonosporaceae--g__Actinoplanes--s__Actinoplanes_sp._N902-109	406	0.0153899	0.0308017	Healthy	0.635051	444	0.0106566	0.0218972	Healthy	0.706466	375	0.137196	0.276519	Healthy	0.794697	271	0.92444	0.982039	TB_M15	1.08601	1.7991	0.0765065	0.32831	positive	7
d__Bacteria--p__Actinobacteria--c__Actinobacteria--o__Micromonosporales--f__Micromonosporaceae--g__Micromonospora	406	0.0144286	0.0296646	Healthy	0.646591	413	0.0503995	0.0683484	Healthy	0.716826	353	0.296596	0.444931	Healthy	0.935347	273	0.957979	0.989974	TB_M15	1.13114	2.33285	0.0226677	0.179999	positive	6
d__Bacteria--p__Actinobacteria--c__Actinobacteria--o__Micromonosporales--f__Micromonosporaceae--g__Micromonospora--s__Micromonospora_aurantiaca	375.5	0.0706069	0.0942049	Healthy	0.880722	422.5	0.0307922	0.0471723	Healthy	0.662272	386	0.0854909	0.208958	TB_M6	1.4934	344.5	0.146874	0.412148	Healthy	0.614316	-0.224496	0.823055	0.928098	negative	7
d__Bacteria--p__Actinobacteria--c__Actinobacteria--o__Micromonosporales--f__Micromonosporaceae--g__Micromonospora--s__Micromonospora_auratinigra	396	0.0266455	0.0452393	Healthy	0.719755	346	0.515258	0.531868	TB_M2	1.25422	300	1	1	TB_M6	1.65875	233	0.369167	0.691046	TB_M15	1.45634	1.29224	0.200713	0.529487	positive	7
d__Bacteria--p__Actinobacteria--c__Actinobacteria--o__Micromonosporales--f__Micromonosporaceae--g__Micromonospora--s__Micromonospora_chokoriensis	391	0.0345077	0.0544434	Healthy	0.730035	447	0.00894966	0.0195525	Healthy	0.551964	376	0.131034	0.269237	Healthy	0.958114	322	0.332878	0.655932	Healthy	0.754576	0.417582	0.677588	0.863368	positive	7
d__Bacteria--p__Actinobacteria--c__Actinobacteria--o__Micromonosporales--f__Micromonosporaceae--g__Micromonospora--s__Micromonospora_coriariae	412	0.0108715	0.0246417	Healthy	0.477245	381	0.18336	0.206035	Healthy	0.852906	332	0.528653	0.648683	Healthy	0.944716	297	0.662632	0.89081	Healthy	0.859397	0.907022	0.367646	0.666985	positive	7
d__Bacteria--p__Actinobacteria--c__Actinobacteria--o__Micromonosporales--f__Micromonosporaceae--g__Micromonospora--s__Micromonospora_coxensis	390	0.0363535	0.0564758	Healthy	0.644502	399	0.0928605	0.113953	TB_M2	1.00958	311	0.835167	0.883663	TB_M6	1.35494	229	0.325577	0.645415	TB_M15	1.4821	2.01371	0.0480591	0.262954	positive	7
d__Bacteria--p__Actinobacteria--c__Actinobacteria--o__Micromonosporales--f__Micromonosporaceae--g__Micromonospora--s__Micromonospora_echinaurantiaca	358.5	0.148804	0.175404	TB_M0	1.21786	418.5	0.0393908	0.0567479	TB_M2	1.21274	381.5	0.105143	0.236532	Healthy	0.750812	240	0.453537	0.767887	TB_M15	1.20531	0.448365	0.655337	0.849606	positive	7
d__Bacteria--p__Actinobacteria--c__Actinobacteria--o__Micromonosporales--f__Micromonosporaceae--g__Micromonospora--s__Micromonospora_echinofusca	434	0.0026955	0.0107119	Healthy	0.499619	488	0.000652622	0.00380957	Healthy	0.34376	408	0.030664	0.111469	Healthy	0.581929	311	0.466403	0.779738	Healthy	0.813339	1.83407	0.0710849	0.320264	positive	7
d__Bacteria--p__Actinobacteria--c__Actinobacteria--o__Micromonosporales--f__Micromonosporaceae--g__Micromonospora--s__Micromonospora_echinospora	425.5	0.00471834	0.0146406	Healthy	0.445058	509	0.000134785	0.00156596	Healthy	0.364986	398	0.0511524	0.152857	Healthy	0.666636	294.5	0.701663	0.911445	TB_M15	1.00623	3.33	0.00141504	0.049859	positive	7
d__Bacteria--p__Actinobacteria--c__Actinobacteria--o__Micromonosporales--f__Micromonosporaceae--g__Micromonospora--s__Micromonospora_inositola	385	0.0464944	0.0679817	Healthy	0.689917	397	0.100664	0.121799	Healthy	0.772908	341	0.421347	0.556437	Healthy	0.971894	242	0.479464	0.788501	TB_M15	1.78282	3.24474	0.00183579	0.0554589	positive	7
d__Bacteria--p__Actinobacteria--c__Actinobacteria--o__Micromonosporales--f__Micromonosporaceae--g__Micromonospora--s__Micromonospora_krabiensis	432	0.00308397	0.0115646	Healthy	0.458835	454	0.00599662	0.0150173	Healthy	0.523342	439	0.00489263	0.0384121	Healthy	0.764887	343	0.158376	0.431988	Healthy	0.738092	1.06044	0.292751	0.608062	positive	7
d__Bacteria--p__Actinobacteria--c__Actinobacteria--o__Micromonosporales--f__Micromonosporaceae--g__Micromonospora--s__Micromonospora_narathiwatensis	421	0.00626484	0.0172528	Healthy	0.408051	473	0.00180329	0.00708359	Healthy	0.367331	385	0.0909455	0.21547	Healthy	0.61643	318	0.377085	0.699475	Healthy	0.868813	3.27888	0.00165485	0.0541391	positive	7
d__Bacteria--p__Actinobacteria--c__Actinobacteria--o__Micromonosporales--f__Micromonosporaceae--g__Micromonospora--s__Micromonospora_purpureochromogenes	384	0.0489267	0.07059	Healthy	0.543159	424	0.0303364	0.046541	Healthy	0.500104	371	0.158433	0.303609	Healthy	0.654386	291	0.759843	0.931565	Healthy	0.824027	1.56214	0.122967	0.420114	positive	7
d__Bacteria--p__Actinobacteria--c__Actinobacteria--o__Micromonosporales--f__Micromonosporaceae--g__Micromonospora--s__Micromonospora_rifamycinica	400	0.0214962	0.0385088	Healthy	0.714011	439	0.0140096	0.0265492	Healthy	0.599976	359	0.244421	0.393077	TB_M6	2.04124	216	0.207514	0.508395	TB_M15	1.79948	1.35093	0.181261	0.510559	positive	7
d__Bacteria--p__Actinobacteria--c__Actinobacteria--o__Micromonosporales--f__Micromonosporaceae--g__Micromonospora--s__Micromonospora_siamensis	363	0.124457	0.150621	Healthy	0.806376	371	0.255738	0.278165	TB_M2	1.08814	380	0.111743	0.242985	Healthy	0.99011	266	0.839777	0.962792	TB_M15	1.3151	1.06235	0.291891	0.607536	positive	7
d__Bacteria--p__Actinobacteria--c__Actinobacteria--o__Micromonosporales--f__Micromonosporaceae--g__Micromonospora--s__Micromonospora_sp._B006	406	0.0153899	0.0308017	Healthy	0.747943	397	0.100746	0.121799	TB_M2	1.15698	366	0.190083	0.338524	Healthy	0.899838	266	0.84129	0.962792	TB_M15	1.24462	0.831523	0.408632	0.700482	positive	7
d__Bacteria--p__Actinobacteria--c__Actinobacteria--o__Micromonosporales--f__Micromonosporaceae--g__Micromonospora--s__Micromonospora_sp._L5	327.5	0.41921	0.443874	Healthy	0.675091	353	0.429159	0.449043	Healthy	0.571545	297	0.959897	0.97095	TB_M6	1.24104	190	0.0686656	0.240597	TB_M15	1.37139	2.19045	0.0319755	0.213987	positive	7
d__Bacteria--p__Actinobacteria--c__Actinobacteria--o__Micromonosporales--f__Micromonosporaceae--g__Micromonospora--s__Micromonospora_sp._WMMA2032	412	0.010837	0.0246417	Healthy	0.631618	401	0.0856703	0.106143	Healthy	0.575915	401	0.0444258	0.140306	Healthy	0.54339	322	0.332878	0.655932	Healthy	0.669102	0.473975	0.637059	0.84207	positive	7
d__Bacteria--p__Actinobacteria--c__Actinobacteria--o__Micromonosporales--f__Micromonosporaceae--g__Micromonospora--s__Micromonospora_viridifaciens	390	0.0363535	0.0564758	Healthy	0.648154	396	0.104841	0.125955	Healthy	0.641022	316	0.758681	0.825279	Healthy	0.908894	288	0.808459	0.953007	Healthy	0.956443	1.45783	0.149559	0.463866	positive	7
d__Bacteria--p__Actinobacteria--c__Actinobacteria--o__Micromonosporales--f__Micromonosporaceae--g__Micromonospora--s__Micromonospora_zamorensis	431	0.00329678	0.0118902	Healthy	0.611623	378	0.20319	0.226086	Healthy	0.991157	338	0.453209	0.585602	TB_M6	1.03589	233	0.369167	0.691046	TB_M15	1.41373	2.17976	0.032794	0.217721	positive	7
d__Bacteria--p__Actinobacteria--c__Actinobacteria--o__Micromonosporales--f__Micromonosporaceae--g__Plantactinospora	426	0.00457857	0.0142296	Healthy	0.334922	441	0.0125842	0.0245596	Healthy	0.325422	386	0.087342	0.210665	Healthy	0.381872	325	0.305067	0.624224	Healthy	0.412689	0.635741	0.527111	0.777572	positive	6
d__Bacteria--p__Actinobacteria--c__Actinobacteria--o__Micromonosporales--f__Micromonosporaceae--g__Plantactinospora--s__Plantactinospora_sp._BB1	408	0.0133178	0.0282333	Healthy	0.48278	435	0.0170496	0.0307774	Healthy	0.47035	398	0.0506785	0.15201	Healthy	0.522408	295	0.693714	0.905977	Healthy	0.761633	1.48881	0.14123	0.448455	positive	7
d__Bacteria--p__Actinobacteria--c__Actinobacteria--o__Micromonosporales--f__Micromonosporaceae--g__Plantactinospora--s__Plantactinospora_sp._BC1	354.5	0.170193	0.197478	Healthy	0.646077	387.5	0.138672	0.16039	TB_M2	1.19652	327	0.594034	0.699799	TB_M6	1.39001	258.5	0.716215	0.916906	TB_M15	1.32304	0.862154	0.391678	0.684587	positive	7
d__Bacteria--p__Actinobacteria--c__Actinobacteria--o__Micromonosporales--f__Micromonosporaceae--g__Plantactinospora--s__Plantactinospora_sp._KBS50	429	0.00376299	0.0127837	Healthy	0.296284	441	0.0125779	0.0245596	Healthy	0.250679	386	0.087342	0.210665	Healthy	0.303474	355	0.0950322	0.300404	Healthy	0.294807	0.0098592	0.992163	0.996435	positive	7
d__Bacteria--p__Actinobacteria--c__Actinobacteria--o__Micromonosporales--f__Micromonosporaceae--g__Salinispora	422	0.00590478	0.0164882	Healthy	0.4811	438	0.0138806	0.0265232	Healthy	0.533674	361	0.228529	0.377376	Healthy	0.887542	273	0.957979	0.989974	TB_M15	1.0469	2.47397	0.0159019	0.152226	positive	6
d__Bacteria--p__Actinobacteria--c__Actinobacteria--o__Micromonosporales--f__Micromonosporaceae--g__Salinispora--s__Salinispora_arenicola	390	0.0363078	0.0564758	Healthy	0.516122	444	0.0106265	0.0218972	Healthy	0.467378	378	0.121849	0.255722	Healthy	0.807974	269	0.891031	0.975614	Healthy	0.894494	1.88101	0.0643163	0.303621	positive	7
d__Bacteria--p__Actinobacteria--c__Actinobacteria--o__Micromonosporales--f__Micromonosporaceae--g__Salinispora--s__Salinispora_tropica	432	0.00307915	0.0115646	Healthy	0.451495	440	0.0132833	0.0255532	Healthy	0.553689	368	0.176905	0.324678	Healthy	0.940846	267	0.856448	0.96694	TB_M15	1.16881	2.5734	0.0122896	0.129705	positive	7
d__Bacteria--p__Actinobacteria--c__Actinobacteria--o__Micromonosporales--f__Micromonosporaceae--g__Verrucosispora	384	0.0489083	0.07059	Healthy	0.979032	431	0.0213559	0.0359205	Healthy	0.81585	336	0.477693	0.607265	TB_M6	1.13281	276	1	1	TB_M15	1.00945	0.0643859	0.948855	0.985369	positive	6
d__Bacteria--p__Actinobacteria--c__Actinobacteria--o__Micromonosporales--f__Micromonosporaceae--g__Verrucosispora--s__Verrucosispora_maris	384	0.0489083	0.07059	Healthy	0.979032	431	0.0213559	0.0359205	Healthy	0.81585	336	0.477693	0.607265	TB_M6	1.13281	276	1	1	TB_M15	1.00945	0.0643859	0.948855	0.985369	positive	7
d__Bacteria--p__Actinobacteria--c__Actinobacteria--o__Nakamurellales	375	0.0743157	0.0976549	Healthy	0.704785	398	0.0971139	0.118067	Healthy	0.761363	286	0.789042	0.84899	TB_M6	1.45797	248	0.561778	0.841084	TB_M15	1.31747	2.03092	0.0462342	0.258502	positive	4
d__Bacteria--p__Actinobacteria--c__Actinobacteria--o__Nakamurellales--f__Nakamurellaceae	375	0.0743157	0.0976549	Healthy	0.704785	398	0.0971139	0.118067	Healthy	0.761363	286	0.789042	0.84899	TB_M6	1.45797	248	0.561778	0.841084	TB_M15	1.31747	2.03092	0.0462342	0.258502	positive	5
d__Bacteria--p__Actinobacteria--c__Actinobacteria--o__Nakamurellales--f__Nakamurellaceae--g__Nakamurella	375	0.0743157	0.0976549	Healthy	0.704785	398	0.0971139	0.118067	Healthy	0.761363	286	0.789042	0.84899	TB_M6	1.45797	248	0.561778	0.841084	TB_M15	1.31747	2.03092	0.0462342	0.258502	positive	6
d__Bacteria--p__Actinobacteria--c__Actinobacteria--o__Nakamurellales--f__Nakamurellaceae--g__Nakamurella--s__Nakamurella_multipartita	394	0.0286711	0.0476135	Healthy	0.655903	397	0.100664	0.121799	Healthy	0.729766	322	0.669926	0.755281	TB_M6	1.08413	242	0.479464	0.788501	TB_M15	1.41397	2.68633	0.0091003	0.110916	positive	7
d__Bacteria--p__Actinobacteria--c__Actinobacteria--o__Nakamurellales--f__Nakamurellaceae--g__Nakamurella--s__Nakamurella_panacisegetis	354	0.176816	0.204064	Healthy	0.784013	376	0.217539	0.239937	Healthy	0.804817	287	0.804345	0.860076	TB_M6	2.01271	253	0.635114	0.877219	TB_M15	1.19659	0.985634	0.327859	0.638023	positive	7
d__Bacteria--p__Actinobacteria--c__Actinobacteria--o__Propionibacteriales	430	0.00293679	0.0113083	Healthy	0.488653	468	0.00205411	0.0076368	Healthy	0.510089	376	0.131926	0.269237	Healthy	0.740719	344	0.152129	0.421237	Healthy	0.706771	1.64548	0.104554	0.386071	positive	4
d__Bacteria--p__Actinobacteria--c__Actinobacteria--o__Propionibacteriales--f__Nocardioidaceae	395	0.0271471	0.0459178	Healthy	0.648902	454	0.00528258	0.0139265	Healthy	0.548192	371	0.159876	0.303609	Healthy	0.814109	303	0.57612	0.848652	Healthy	0.961778	2.03479	0.0458321	0.258258	positive	5
d__Bacteria--p__Actinobacteria--c__Actinobacteria--o__Propionibacteriales--f__Nocardioidaceae--g__Actinopolymorpha	382	0.0532972	0.0755905	Healthy	0.738624	428	0.0248734	0.0401731	Healthy	0.577272	361	0.228529	0.377376	Healthy	0.727857	292	0.741475	0.925517	TB_M15	1.08538	1.9723	0.0527053	0.277665	positive	6
d__Bacteria--p__Actinobacteria--c__Actinobacteria--o__Propionibacteriales--f__Nocardioidaceae--g__Actinopolymorpha--s__Actinopolymorpha_singaporensis	382	0.0532972	0.0755905	Healthy	0.738624	428	0.0248734	0.0401731	Healthy	0.577272	361	0.228529	0.377376	Healthy	0.727857	292	0.741475	0.925517	TB_M15	1.08538	1.9723	0.0527053	0.277665	positive	7
d__Bacteria--p__Actinobacteria--c__Actinobacteria--o__Propionibacteriales--f__Nocardioidaceae--g__Aeromicrobium	379	0.0616165	0.0842635	Healthy	0.705471	432	0.020311	0.0345647	Healthy	0.62324	380	0.112374	0.242985	Healthy	0.72962	309	0.49272	0.7984	Healthy	0.960186	1.68134	0.0973538	0.373147	positive	6
d__Bacteria--p__Actinobacteria--c__Actinobacteria--o__Propionibacteriales--f__Nocardioidaceae--g__Aeromicrobium--s__Aeromicrobium_choanae	387	0.0421955	0.063099	Healthy	0.843669	429	0.023669	0.0387193	Healthy	0.631135	379	0.117038	0.249928	Healthy	0.766295	287	0.824837	0.959739	TB_M15	1.13873	1.55343	0.125032	0.423214	positive	7
d__Bacteria--p__Actinobacteria--c__Actinobacteria--o__Propionibacteriales--f__Nocardioidaceae--g__Aeromicrobium--s__Aeromicrobium_erythreum	378	0.0646131	0.0873606	Healthy	0.584709	426	0.027488	0.0433423	Healthy	0.575228	396	0.0561269	0.161241	Healthy	0.604717	263	0.792163	0.94523	Healthy	0.953564	2.40982	0.0187136	0.163226	positive	7
d__Bacteria--p__Actinobacteria--c__Actinobacteria--o__Propionibacteriales--f__Nocardioidaceae--g__Aeromicrobium--s__Aeromicrobium_marinum	401	0.0203531	0.0370858	Healthy	0.716788	410	0.0582947	0.0770436	Healthy	0.782044	368	0.177005	0.324678	Healthy	0.82305	323	0.325577	0.645415	Healthy	0.835892	0.38645	0.700388	0.87233	positive	7
d__Bacteria--p__Actinobacteria--c__Actinobacteria--o__Propionibacteriales--f__Nocardioidaceae--g__Aeromicrobium--s__Aeromicrobium_sp._592	392	0.0328271	0.0525467	Healthy	0.585836	460	0.00417956	0.0118556	Healthy	0.495178	392	0.0669427	0.179527	Healthy	0.675558	309	0.49272	0.7984	Healthy	0.837029	1.71049	0.0918029	0.359889	positive	7
d__Bacteria--p__Actinobacteria--c__Actinobacteria--o__Propionibacteriales--f__Nocardioidaceae--g__Friedmanniella	412	0.0108779	0.0246417	Healthy	0.585728	454	0.00528258	0.0139265	Healthy	0.54535	373	0.148211	0.290026	Healthy	0.74251	313	0.44087	0.760084	Healthy	0.876555	1.94349	0.0561595	0.285575	positive	6
d__Bacteria--p__Actinobacteria--c__Actinobacteria--o__Propionibacteriales--f__Nocardioidaceae--g__Friedmanniella--s__Friedmanniella_luteola	408	0.0137352	0.0285999	Healthy	0.544125	453	0.00636521	0.0156603	Healthy	0.559943	351	0.315502	0.462383	Healthy	0.895599	303	0.57612	0.848652	Healthy	0.906018	1.94318	0.0561971	0.285575	positive	7
d__Bacteria--p__Actinobacteria--c__Actinobacteria--o__Propionibacteriales--f__Nocardioidaceae--g__Friedmanniella--s__Friedmanniella_sagamiharensis	406	0.0153982	0.0308017	Healthy	0.630685	458	0.00471852	0.0127793	Healthy	0.545117	401	0.0437177	0.138819	Healthy	0.588356	331	0.248685	0.566321	Healthy	0.797269	1.1575	0.251177	0.577236	positive	7
d__Bacteria--p__Actinobacteria--c__Actinobacteria--o__Propionibacteriales--f__Nocardioidaceae--g__Kribbella	389	0.0382188	0.0584664	Healthy	0.82606	416	0.0444469	0.0617506	Healthy	0.701567	374	0.142623	0.282685	Healthy	0.856206	329	0.266625	0.589052	Healthy	0.967432	0.705131	0.483173	0.747442	positive	6
d__Bacteria--p__Actinobacteria--c__Actinobacteria--o__Propionibacteriales--f__Nocardioidaceae--g__Kribbella--s__Kribbella_flavida	389	0.0382188	0.0584664	Healthy	0.82606	416	0.0444469	0.0617506	Healthy	0.701567	374	0.142623	0.282685	Healthy	0.856206	329	0.266625	0.589052	Healthy	0.967432	0.705131	0.483173	0.747442	positive	7
d__Bacteria--p__Actinobacteria--c__Actinobacteria--o__Propionibacteriales--f__Nocardioidaceae--g__Marmoricola	394	0.0286711	0.0476135	Healthy	0.723092	446	0.00868822	0.0190756	Healthy	0.537221	426	0.0111595	0.0622232	Healthy	0.569182	325	0.305067	0.624224	Healthy	0.927896	1.37811	0.172754	0.501755	positive	6
d__Bacteria--p__Actinobacteria--c__Actinobacteria--o__Propionibacteriales--f__Nocardioidaceae--g__Marmoricola--s__Marmoricola_scoriae	394	0.0286711	0.0476135	Healthy	0.723092	446	0.00868822	0.0190756	Healthy	0.537221	426	0.0111595	0.0622232	Healthy	0.569182	325	0.305067	0.624224	Healthy	0.927896	1.37811	0.172754	0.501755	positive	7
d__Bacteria--p__Actinobacteria--c__Actinobacteria--o__Propionibacteriales--f__Nocardioidaceae--g__Micropruina	395	0.0280882	0.0469528	Healthy	0.733682	416	0.0444469	0.0617506	Healthy	0.717632	356	0.26966	0.41881	TB_M6	1.47339	235	0.392237	0.709935	TB_M15	1.21584	1.1583	0.250853	0.576973	positive	6
d__Bacteria--p__Actinobacteria--c__Actinobacteria--o__Propionibacteriales--f__Nocardioidaceae--g__Micropruina--s__Micropruina_glycogenica	395	0.0280882	0.0469528	Healthy	0.733682	416	0.0444469	0.0617506	Healthy	0.717632	356	0.26966	0.41881	TB_M6	1.47339	235	0.392237	0.709935	TB_M15	1.21584	1.1583	0.250853	0.576973	positive	7
d__Bacteria--p__Actinobacteria--c__Actinobacteria--o__Propionibacteriales--f__Nocardioidaceae--g__Nocardioides	411	0.0106162	0.0243506	Healthy	0.63435	458	0.00407288	0.0117236	Healthy	0.517436	366	0.191996	0.338554	Healthy	0.911073	308	0.506165	0.808316	TB_M15	1.03169	2.00245	0.0492857	0.266672	positive	6
d__Bacteria--p__Actinobacteria--c__Actinobacteria--o__Propionibacteriales--f__Nocardioidaceae--g__Nocardioides--s__Nocardioides_dokdonensis	354	0.178474	0.205653	Healthy	0.818195	421	0.0351091	0.0518763	Healthy	0.691076	314	0.789042	0.84899	TB_M6	1.64053	286	0.84129	0.962792	Healthy	0.936811	0.433948	0.66572	0.856575	positive	7
d__Bacteria--p__Actinobacteria--c__Actinobacteria--o__Propionibacteriales--f__Nocardioidaceae--g__Nocardioides--s__Nocardioides_sp._78	417	0.00722385	0.0188214	Healthy	0.528084	436	0.0164668	0.0298235	Healthy	0.549248	403	0.0395883	0.130968	Healthy	0.795432	348	0.128972	0.376737	Healthy	0.843296	1.2025	0.233401	0.563884	positive	7
d__Bacteria--p__Actinobacteria--c__Actinobacteria--o__Propionibacteriales--f__Nocardioidaceae--g__Nocardioides--s__Nocardioides_sp._CF8	377	0.0677265	0.091038	Healthy	0.86761	434	0.0173612	0.0309723	Healthy	0.654162	362	0.220859	0.369193	Healthy	0.80071	267	0.857812	0.96694	TB_M15	1.59683	2.54441	0.0132574	0.135092	positive	7
d__Bacteria--p__Actinobacteria--c__Actinobacteria--o__Propionibacteriales--f__Nocardioidaceae--g__Nocardioides--s__Nocardioides_sp._JS614	415	0.00909515	0.021892	Healthy	0.521796	477	0.00140121	0.00600415	Healthy	0.366758	359	0.244421	0.393077	Healthy	0.82668	321	0.346945	0.668512	Healthy	0.947686	2.45068	0.0168756	0.155441	positive	7
d__Bacteria--p__Actinobacteria--c__Actinobacteria--o__Propionibacteriales--f__Nocardioidaceae--g__Pimelobacter	404	0.0162561	0.0319282	Healthy	0.469188	489	0.000609327	0.00360724	Healthy	0.354591	394	0.0610685	0.170415	Healthy	0.539474	316	0.404086	0.719578	Healthy	0.682896	1.79157	0.0777183	0.328925	positive	6
d__Bacteria--p__Actinobacteria--c__Actinobacteria--o__Propionibacteriales--f__Nocardioidaceae--g__Pimelobacter--s__Pimelobacter_simplex	404	0.0162561	0.0319282	Healthy	0.469188	489	0.000609327	0.00360724	Healthy	0.354591	394	0.0610685	0.170415	Healthy	0.539474	316	0.404086	0.719578	Healthy	0.682896	1.79157	0.0777183	0.328925	positive	7
d__Bacteria--p__Actinobacteria--c__Actinobacteria--o__Propionibacteriales--f__Propionibacteriaceae	445	0.000921373	0.00622526	Healthy	0.423993	459	0.0038119	0.0112218	Healthy	0.494743	370	0.165958	0.311019	Healthy	0.710463	376	0.0333185	0.143164	Healthy	0.597739	1.27454	0.206876	0.53454	positive	5
d__Bacteria--p__Actinobacteria--c__Actinobacteria--o__Propionibacteriales--f__Propionibacteriaceae--g__Acidipropionibacterium	421	0.00553034	0.0159669	Healthy	0.669267	427	0.0252661	0.040644	Healthy	0.727081	350	0.32524	0.472041	Healthy	0.855441	268	0.874394	0.970296	Healthy	0.985557	1.32227	0.190573	0.52209	positive	6
d__Bacteria--p__Actinobacteria--c__Actinobacteria--o__Propionibacteriales--f__Propionibacteriaceae--g__Acidipropionibacterium--s__Acidipropionibacterium_acidipropionici	415	0.00823002	0.020484	Healthy	0.593199	444	0.00979402	0.0206881	Healthy	0.61941	359	0.244421	0.393077	Healthy	0.934622	274	0.97478	0.995549	TB_M15	1.08376	2.00558	0.0489425	0.266045	positive	7
d__Bacteria--p__Actinobacteria--c__Actinobacteria--o__Propionibacteriales--f__Propionibacteriaceae--g__Acidipropionibacterium--s__Acidipropionibacterium_virtanenii	434	0.0026955	0.0107119	Healthy	0.790493	420	0.0368269	0.0537223	Healthy	0.799099	364	0.206068	0.35263	Healthy	0.801007	304	0.561778	0.841084	Healthy	0.905335	0.359722	0.720187	0.882019	positive	7
d__Bacteria--p__Actinobacteria--c__Actinobacteria--o__Propionibacteriales--f__Propionibacteriaceae--g__Auraticoccus	351	0.19943	0.227204	Healthy	0.974657	400	0.0892218	0.109844	Healthy	0.804992	332	0.532033	0.648845	TB_M6	1.121	266	0.84129	0.962792	Healthy	0.971771	0.187291	0.851998	0.943457	positive	6
d__Bacteria--p__Actinobacteria--c__Actinobacteria--o__Propionibacteriales--f__Propionibacteriaceae--g__Auraticoccus--s__Auraticoccus_monumenti	351	0.19943	0.227204	Healthy	0.974657	400	0.0892218	0.109844	Healthy	0.804992	332	0.532033	0.648845	TB_M6	1.121	266	0.84129	0.962792	Healthy	0.971771	0.187291	0.851998	0.943457	positive	7
d__Bacteria--p__Actinobacteria--c__Actinobacteria--o__Propionibacteriales--f__Propionibacteriaceae--g__Cutibacterium	475	5.78770920264727e-05	0.0029268	Healthy	0.195354	457	0.00434961	0.0121727	Healthy	0.330673	437	0.00558468	0.0411027	Healthy	0.449902	459	4.66440370199751e-05	0.00120165	Healthy	0.195379	-0.437899	0.662868	0.854744	negative	6
d__Bacteria--p__Actinobacteria--c__Actinobacteria--o__Propionibacteriales--f__Propionibacteriaceae--g__Cutibacterium--s__Cutibacterium_acnes	473	7.10843861307228e-05	0.0029268	Healthy	0.142425	462	0.00311593	0.00989418	Healthy	0.288998	435	0.0063618	0.0435833	Healthy	0.423603	488	1.26333629004968e-06	0.000284153	Healthy	0.0898879	-0.815969	0.41741	0.706449	negative	7
d__Bacteria--p__Actinobacteria--c__Actinobacteria--o__Propionibacteriales--f__Propionibacteriaceae--g__Cutibacterium--s__Cutibacterium_avidum	437	0.00219606	0.00948042	Healthy	0.479658	451	0.00638837	0.0156603	Healthy	0.566519	428	0.00988271	0.0571751	Healthy	0.542731	366	0.0562974	0.208768	Healthy	0.671088	1.1628	0.249037	0.575234	positive	7
d__Bacteria--p__Actinobacteria--c__Actinobacteria--o__Propionibacteriales--f__Propionibacteriaceae--g__Cutibacterium--s__Cutibacterium_granulosum	457	0.000329015	0.00424815	Healthy	0.337961	453	0.00636521	0.0156603	Healthy	0.453903	427	0.0114042	0.0632855	Healthy	0.59021	357	0.0866478	0.28279	Healthy	0.625736	1.56075	0.123294	0.420634	positive	7
d__Bacteria--p__Actinobacteria--c__Actinobacteria--o__Propionibacteriales--f__Propionibacteriaceae--g__Microlunatus	408	0.0137352	0.0285999	Healthy	0.426942	426	0.0275215	0.0433423	Healthy	0.498473	339	0.44473	0.576002	Healthy	0.893753	303	0.57612	0.848652	Healthy	0.763075	1.48155	0.143147	0.452822	positive	6
d__Bacteria--p__Actinobacteria--c__Actinobacteria--o__Propionibacteriales--f__Propionibacteriaceae--g__Microlunatus--s__Microlunatus_phosphovorus	359	0.14599	0.172574	Healthy	0.688338	407	0.0664348	0.0859873	Healthy	0.788264	357	0.261059	0.409366	Healthy	0.811467	265	0.824837	0.959739	TB_M15	1.04	1.25033	0.215527	0.540805	positive	7
d__Bacteria--p__Actinobacteria--c__Actinobacteria--o__Propionibacteriales--f__Propionibacteriaceae--g__Microlunatus--s__Microlunatus_soli	416	0.0085617	0.0210586	Healthy	0.352948	439	0.0140303	0.0265492	Healthy	0.416459	341	0.421347	0.556437	Healthy	0.916246	307	0.516273	0.817363	Healthy	0.684774	1.27783	0.205717	0.533115	positive	7
d__Bacteria--p__Actinobacteria--c__Actinobacteria--o__Propionibacteriales--f__Propionibacteriaceae--g__Propionibacterium	473	7.10843861307228e-05	0.0029268	Healthy	0.35334	457	0.00434961	0.0121727	Healthy	0.513744	390	0.0732648	0.190795	Healthy	0.75611	332	0.240033	0.553952	Healthy	0.817745	2.53598	0.0135513	0.137104	positive	6
d__Bacteria--p__Actinobacteria--c__Actinobacteria--o__Propionibacteriales--f__Propionibacteriaceae--g__Propionibacterium--s__Propionibacterium_freudenreichii	470	9.61680534304395e-05	0.00304047	Healthy	0.336966	474	0.00132926	0.00585455	Healthy	0.480271	383	0.0992415	0.227633	Healthy	0.780752	328	0.275914	0.592779	Healthy	0.839756	2.5577	0.0128054	0.13233	positive	7
d__Bacteria--p__Actinobacteria--c__Actinobacteria--o__Propionibacteriales--f__Propionibacteriaceae--g__Propionibacterium--s__Propionibacterium_sp._oral_taxon_193	420	0.00591703	0.0164882	Healthy	0.44197	392	0.122637	0.144153	Healthy	0.695925	394	0.0610685	0.170415	Healthy	0.621993	313	0.44087	0.760084	Healthy	0.697951	0.836267	0.405978	0.6981	positive	7
d__Bacteria--p__Actinobacteria--c__Actinobacteria--o__Propionibacteriales--f__Propionibacteriaceae--g__Propionimicrobium	397	0.0252315	0.0436854	TB_M0	1.67263	443	0.0112541	0.02286	Healthy	0.723667	409	0.0290994	0.108461	Healthy	0.906004	306	0.533612	0.826421	Healthy	0.998535	-0.526757	0.600102	0.817951	negative	6
d__Bacteria--p__Actinobacteria--c__Actinobacteria--o__Propionibacteriales--f__Propionibacteriaceae--g__Propionimicrobium--s__Propionimicrobium_sp._Marseille-P3275	397	0.0252315	0.0436854	TB_M0	1.67263	443	0.0112541	0.02286	Healthy	0.723667	409	0.0290994	0.108461	Healthy	0.906004	306	0.533612	0.826421	Healthy	0.998535	-0.526757	0.600102	0.817951	negative	7
d__Bacteria--p__Actinobacteria--c__Actinobacteria--o__Propionibacteriales--f__Propionibacteriaceae--g__Pseudopropionibacterium	375	0.0743157	0.0976549	Healthy	0.502017	433	0.0183404	0.0321754	Healthy	0.537012	374	0.142623	0.282685	TB_M6	1.15748	369	0.0483401	0.187338	Healthy	0.500231	-0.00619049	0.995079	0.998322	negative	6
d__Bacteria--p__Actinobacteria--c__Actinobacteria--o__Propionibacteriales--f__Propionibacteriaceae--g__Pseudopropionibacterium--s__Pseudopropionibacterium_propionicum	375	0.0743157	0.0976549	Healthy	0.502017	433	0.0183404	0.0321754	Healthy	0.537012	374	0.142623	0.282685	TB_M6	1.15748	369	0.0483401	0.187338	Healthy	0.500231	-0.00619049	0.995079	0.998322	negative	7
d__Bacteria--p__Actinobacteria--c__Actinobacteria--o__Propionibacteriales--f__Propionibacteriaceae--g__Tessaracoccus	407	0.0135833	0.0285787	Healthy	0.575509	433	0.0183404	0.0321754	Healthy	0.634851	367	0.185226	0.331109	Healthy	0.833449	300	0.620131	0.86967	Healthy	0.927569	1.80723	0.0752155	0.326823	positive	6
d__Bacteria--p__Actinobacteria--c__Actinobacteria--o__Propionibacteriales--f__Propionibacteriaceae--g__Tessaracoccus--s__Tessaracoccus_aquimaris	409	0.0129648	0.0275248	Healthy	0.624596	417	0.0424159	0.0595578	Healthy	0.645647	352	0.305954	0.453159	Healthy	0.958749	318	0.380597	0.699475	Healthy	0.919255	1.3216	0.190795	0.522454	positive	7
d__Bacteria--p__Actinobacteria--c__Actinobacteria--o__Propionibacteriales--f__Propionibacteriaceae--g__Tessaracoccus--s__Tessaracoccus_flavescens	412	0.0108779	0.0246417	Healthy	0.521322	403	0.078772	0.0987548	Healthy	0.666043	434	0.00678494	0.0451481	Healthy	0.477913	340	0.178256	0.465793	Healthy	0.725446	0.916385	0.362752	0.664682	positive	7
d__Bacteria--p__Actinobacteria--c__Actinobacteria--o__Propionibacteriales--f__Propionibacteriaceae--g__Tessaracoccus--s__Tessaracoccus_flavus	391	0.0336826	0.0535934	Healthy	0.772545	451	0.00715151	0.0169379	Healthy	0.578349	386	0.087342	0.210665	Healthy	0.750534	347	0.133515	0.388018	Healthy	0.698857	-0.0785648	0.937613	0.984615	negative	7
d__Bacteria--p__Actinobacteria--c__Actinobacteria--o__Propionibacteriales--f__Propionibacteriaceae--g__Tessaracoccus--s__Tessaracoccus_sp._Marseille-P5995	422	0.00516614	0.0152998	Healthy	0.587211	451	0.00715151	0.0169379	Healthy	0.594637	362	0.220859	0.369193	Healthy	0.997728	255	0.665518	0.89081	TB_M15	1.24919	2.53883	0.0134513	0.136592	positive	7
d__Bacteria--p__Actinobacteria--c__Actinobacteria--o__Propionibacteriales--f__Propionibacteriaceae--g__Tessaracoccus--s__Tessaracoccus_sp._T2.5-30	431	0.00272969	0.0107154	Healthy	0.44723	429	0.0227451	0.0375066	Healthy	0.724599	374	0.142623	0.282685	Healthy	0.91857	314	0.428404	0.74763	Healthy	0.937029	1.51636	0.134133	0.437285	positive	7
d__Bacteria--p__Actinobacteria--c__Actinobacteria--o__Pseudonocardiales	403	0.0172423	0.0330873	Healthy	0.631829	420	0.0360351	0.0528497	Healthy	0.683075	330	0.558452	0.669067	Healthy	0.932077	277	0.991592	0.996705	TB_M15	1.05004	2.28066	0.0257551	0.190219	positive	4
d__Bacteria--p__Actinobacteria--c__Actinobacteria--o__Pseudonocardiales--f__Pseudonocardiaceae	403	0.0172423	0.0330873	Healthy	0.631829	420	0.0360351	0.0528497	Healthy	0.683075	330	0.558452	0.669067	Healthy	0.932077	277	0.991592	0.996705	TB_M15	1.05004	2.28066	0.0257551	0.190219	positive	5
d__Bacteria--p__Actinobacteria--c__Actinobacteria--o__Pseudonocardiales--f__Pseudonocardiaceae--g__Actinoalloteichus	382	0.0532972	0.0755905	Healthy	0.711398	371	0.258477	0.280593	Healthy	0.849752	305	0.928949	0.948738	TB_M6	1.3706	226	0.295135	0.61619	TB_M15	1.27371	1.52226	0.13265	0.435393	positive	6
d__Bacteria--p__Actinobacteria--c__Actinobacteria--o__Pseudonocardiales--f__Pseudonocardiaceae--g__Actinoalloteichus--s__Actinoalloteichus_hoggarensis	343	0.261058	0.289454	Healthy	0.910146	344	0.540711	0.555918	Healthy	0.843518	317	0.743633	0.81284	Healthy	0.899331	230	0.332878	0.655932	TB_M15	1.07155	0.698609	0.487214	0.747957	positive	7
d__Bacteria--p__Actinobacteria--c__Actinobacteria--o__Pseudonocardiales--f__Pseudonocardiaceae--g__Actinoalloteichus--s__Actinoalloteichus_hymeniacidonis	379.5	0.0605321	0.082994	Healthy	0.721097	372.5	0.243864	0.266162	Healthy	0.911197	342.5	0.400896	0.53892	Healthy	0.820949	220	0.237501	0.553952	TB_M15	1.48215	2.63641	0.0104033	0.118383	positive	7
d__Bacteria--p__Actinobacteria--c__Actinobacteria--o__Pseudonocardiales--f__Pseudonocardiaceae--g__Actinoalloteichus--s__Actinoalloteichus_sp._ADI127-7	283.5	0.924428	0.928555	Healthy	0.962665	361.5	0.229461	0.251616	Healthy	0.779031	298	0.972309	0.982387	Healthy	0.994923	191.5	0.0548782	0.206119	TB_M15	5.80503	3.13705	0.0025357	0.062751	positive	7
d__Bacteria--p__Actinobacteria--c__Actinobacteria--o__Pseudonocardiales--f__Pseudonocardiaceae--g__Actinoalloteichus--s__Actinoalloteichus_sp._AHMU_CJ021	389	0.0374157	0.0577578	Healthy	0.630396	346	0.515319	0.531868	TB_M2	1.07649	337	0.468822	0.597416	TB_M6	2.38699	285	0.857812	0.96694	Healthy	0.904986	0.169553	0.865873	0.950186	positive	7
d__Bacteria--p__Actinobacteria--c__Actinobacteria--o__Pseudonocardiales--f__Pseudonocardiaceae--g__Actinosynnema	387	0.0422458	0.063099	Healthy	0.779295	369	0.275239	0.297189	Healthy	0.866708	348	0.345285	0.489617	Healthy	0.827214	347	0.134492	0.388018	Healthy	0.708982	-0.585296	0.560315	0.798948	negative	6
d__Bacteria--p__Actinobacteria--c__Actinobacteria--o__Pseudonocardiales--f__Pseudonocardiaceae--g__Actinosynnema--s__Actinosynnema_mirum	396.5	0.0259121	0.044524	Healthy	0.697718	403.5	0.0771449	0.0972877	Healthy	0.786836	343	0.398689	0.53657	TB_M6	1.15009	349.5	0.120283	0.358518	Healthy	0.703023	-0.0530743	0.957831	0.98964	negative	7
d__Bacteria--p__Actinobacteria--c__Actinobacteria--o__Pseudonocardiales--f__Pseudonocardiaceae--g__Actinosynnema--s__Actinosynnema_pretiosum	340	0.288145	0.316213	TB_M0	1.04701	364	0.317276	0.339197	Healthy	0.732037	353	0.293706	0.444702	Healthy	0.659056	325	0.301989	0.624224	Healthy	0.589049	-1.10671	0.272379	0.5934	negative	7
d__Bacteria--p__Actinobacteria--c__Actinobacteria--o__Pseudonocardiales--f__Pseudonocardiaceae--g__Alloactinosynnema	418	0.00676255	0.0180613	Healthy	0.562886	443	0.0112658	0.02286	Healthy	0.612122	410	0.0276026	0.106216	TB_M6	1.65254	312	0.453537	0.767887	Healthy	0.896083	0.642444	0.522777	0.775089	positive	6
d__Bacteria--p__Actinobacteria--c__Actinobacteria--o__Pseudonocardiales--f__Pseudonocardiaceae--g__Alloactinosynnema--s__Alloactinosynnema_sp._L-07	418	0.00676255	0.0180613	Healthy	0.562886	443	0.0112658	0.02286	Healthy	0.612122	410	0.0276026	0.106216	TB_M6	1.65254	312	0.453537	0.767887	Healthy	0.896083	0.642444	0.522777	0.775089	positive	7
d__Bacteria--p__Actinobacteria--c__Actinobacteria--o__Pseudonocardiales--f__Pseudonocardiaceae--g__Allokutzneria	402	0.0182794	0.034312	Healthy	0.690304	428	0.0249047	0.0401731	Healthy	0.670677	375	0.137196	0.276519	Healthy	0.810737	286	0.84129	0.962792	TB_M15	1.10122	1.81761	0.0735952	0.325376	positive	6
d__Bacteria--p__Actinobacteria--c__Actinobacteria--o__Pseudonocardiales--f__Pseudonocardiaceae--g__Allokutzneria--s__Allokutzneria_albata	402	0.0182794	0.034312	Healthy	0.690304	428	0.0249047	0.0401731	Healthy	0.670677	375	0.137196	0.276519	Healthy	0.810737	286	0.84129	0.962792	TB_M15	1.10122	1.81761	0.0735952	0.325376	positive	7
d__Bacteria--p__Actinobacteria--c__Actinobacteria--o__Pseudonocardiales--f__Pseudonocardiaceae--g__Amycolatopsis	401	0.0193696	0.0356715	Healthy	0.636621	440	0.0123792	0.0243381	Healthy	0.611783	359	0.244421	0.393077	Healthy	0.846834	272	0.941197	0.984285	TB_M15	1.12317	2.66316	0.00968529	0.113982	positive	6
d__Bacteria--p__Actinobacteria--c__Actinobacteria--o__Pseudonocardiales--f__Pseudonocardiaceae--g__Amycolatopsis--s__Amycolatopsis_albispora	409	0.0120205	0.0264714	Healthy	0.653384	446	0.00951489	0.0202703	Healthy	0.617922	355	0.278449	0.428366	TB_M6	1.0689	248	0.561778	0.841084	TB_M15	1.33914	2.39794	0.0192802	0.165838	positive	7
d__Bacteria--p__Actinobacteria--c__Actinobacteria--o__Pseudonocardiales--f__Pseudonocardiaceae--g__Amycolatopsis--s__Amycolatopsis_japonica	407	0.0143991	0.0296646	Healthy	0.479882	485	0.000789504	0.00429164	Healthy	0.249329	429	0.0101622	0.0586178	Healthy	0.288403	355	0.0950322	0.300404	Healthy	0.445458	0.75	0.45588	0.732144	positive	7
d__Bacteria--p__Actinobacteria--c__Actinobacteria--o__Pseudonocardiales--f__Pseudonocardiaceae--g__Amycolatopsis--s__Amycolatopsis_keratiniphila	410	0.0122117	0.0264803	Healthy	0.494179	435	0.0173175	0.0309723	Healthy	0.800769	363	0.211183	0.359355	TB_M6	1.40401	312	0.449942	0.767887	Healthy	0.985425	1.15323	0.252913	0.577561	positive	7
d__Bacteria--p__Actinobacteria--c__Actinobacteria--o__Pseudonocardiales--f__Pseudonocardiaceae--g__Amycolatopsis--s__Amycolatopsis_mediterranei	359	0.147193	0.173575	Healthy	0.993049	414	0.0486194	0.0664901	Healthy	0.699258	320	0.699082	0.778696	TB_M6	1.24119	230	0.336154	0.655932	TB_M15	1.46473	1.92125	0.0589555	0.292974	positive	7
d__Bacteria--p__Actinobacteria--c__Actinobacteria--o__Pseudonocardiales--f__Pseudonocardiaceae--g__Amycolatopsis--s__Amycolatopsis_methanolica	373	0.0814123	0.105033	Healthy	0.87947	389	0.137315	0.15917	Healthy	0.952673	389	0.0766008	0.195868	Healthy	0.670199	307	0.519797	0.817363	Healthy	0.874349	-0.203002	0.839748	0.935854	negative	7
d__Bacteria--p__Actinobacteria--c__Actinobacteria--o__Pseudonocardiales--f__Pseudonocardiaceae--g__Amycolatopsis--s__Amycolatopsis_orientalis	387	0.0414877	0.0623969	Healthy	0.582535	433	0.0192765	0.0333652	Healthy	0.48281	364	0.204073	0.35263	Healthy	0.947502	257	0.696472	0.905977	TB_M15	1.05855	2.00812	0.048665	0.265277	positive	7
d__Bacteria--p__Actinobacteria--c__Actinobacteria--o__Pseudonocardiales--f__Pseudonocardiaceae--g__Amycolatopsis--s__Amycolatopsis_sp._AA4	395	0.0280882	0.0469528	Healthy	0.52801	381	0.183424	0.206035	Healthy	0.759932	328	0.58231	0.690836	Healthy	0.882326	247	0.547607	0.832659	TB_M15	1.15339	2.8864	0.00523964	0.086116	positive	7
d__Bacteria--p__Actinobacteria--c__Actinobacteria--o__Pseudonocardiales--f__Pseudonocardiaceae--g__Amycolatopsis--s__Amycolatopsis_sp._BJA-103	440	0.00178279	0.00852661	Healthy	0.429947	441	0.0125779	0.0245596	Healthy	0.526262	443	0.00437092	0.0365222	Healthy	0.536897	310	0.479464	0.788501	Healthy	0.98656	2.89795	0.00507151	0.085732	positive	7
d__Bacteria--p__Actinobacteria--c__Actinobacteria--o__Pseudonocardiales--f__Pseudonocardiaceae--g__Kibdelosporangium	326	0.43937	0.463541	TB_M0	1.05862	395	0.109632	0.130918	Healthy	0.857048	311	0.835167	0.883663	TB_M6	1.93963	232	0.35795	0.681188	TB_M15	1.33258	0.65889	0.512225	0.767559	positive	6
d__Bacteria--p__Actinobacteria--c__Actinobacteria--o__Pseudonocardiales--f__Pseudonocardiaceae--g__Kibdelosporangium--s__Kibdelosporangium_phytohabitans	326	0.43937	0.463541	TB_M0	1.05862	395	0.109632	0.130918	Healthy	0.857048	311	0.835167	0.883663	TB_M6	1.93963	232	0.35795	0.681188	TB_M15	1.33258	0.65889	0.512225	0.767559	positive	7
d__Bacteria--p__Actinobacteria--c__Actinobacteria--o__Pseudonocardiales--f__Pseudonocardiaceae--g__Kutzneria	378	0.0646131	0.0873606	Healthy	0.646294	444	0.0106566	0.0218972	Healthy	0.543435	376	0.131926	0.269237	Healthy	0.787767	283	0.891031	0.975614	Healthy	0.986669	2.18531	0.0323666	0.215617	positive	6
d__Bacteria--p__Actinobacteria--c__Actinobacteria--o__Pseudonocardiales--f__Pseudonocardiaceae--g__Kutzneria--s__Kutzneria_albida	378	0.0646131	0.0873606	Healthy	0.646294	444	0.0106566	0.0218972	Healthy	0.543435	376	0.131926	0.269237	Healthy	0.787767	283	0.891031	0.975614	Healthy	0.986669	2.18531	0.0323666	0.215617	positive	7
d__Bacteria--p__Actinobacteria--c__Actinobacteria--o__Pseudonocardiales--f__Pseudonocardiaceae--g__Lentzea	426	0.00391249	0.0131292	Healthy	0.471008	467	0.00220463	0.00800428	Healthy	0.476592	469	0.000751447	0.0159247	Healthy	0.344832	329	0.266625	0.589052	Healthy	0.708469	1.53714	0.128969	0.428847	positive	6
d__Bacteria--p__Actinobacteria--c__Actinobacteria--o__Pseudonocardiales--f__Pseudonocardiaceae--g__Lentzea--s__Lentzea_guizhouensis	426	0.00391249	0.0131292	Healthy	0.471008	467	0.00220463	0.00800428	Healthy	0.476592	469	0.000751447	0.0159247	Healthy	0.344832	329	0.266625	0.589052	Healthy	0.708469	1.53714	0.128969	0.428847	positive	7
d__Bacteria--p__Actinobacteria--c__Actinobacteria--o__Pseudonocardiales--f__Pseudonocardiaceae--g__Prauserella	406	0.0153899	0.0308017	Healthy	0.652205	448	0.00850227	0.0189408	Healthy	0.51721	381	0.107855	0.238504	Healthy	0.647986	258	0.712141	0.912089	TB_M15	1.15055	2.66882	0.00953933	0.112946	positive	6
d__Bacteria--p__Actinobacteria--c__Actinobacteria--o__Pseudonocardiales--f__Pseudonocardiaceae--g__Prauserella--s__Prauserella_marina	406	0.0153899	0.0308017	Healthy	0.652205	448	0.00850227	0.0189408	Healthy	0.51721	381	0.107855	0.238504	Healthy	0.647986	258	0.712141	0.912089	TB_M15	1.15055	2.66882	0.00953933	0.112946	positive	7
d__Bacteria--p__Actinobacteria--c__Actinobacteria--o__Pseudonocardiales--f__Pseudonocardiaceae--g__Pseudonocardia	426	0.00457857	0.0142296	Healthy	0.562991	400	0.0894115	0.109844	Healthy	0.816099	391	0.0700464	0.184606	Healthy	0.747081	288	0.808459	0.953007	TB_M15	1.05147	1.87127	0.065675	0.307137	positive	6
d__Bacteria--p__Actinobacteria--c__Actinobacteria--o__Pseudonocardiales--f__Pseudonocardiaceae--g__Pseudonocardia--s__Pseudonocardia_dioxanivorans	442	0.00154975	0.00788902	Healthy	0.480868	456	0.00530545	0.0139265	Healthy	0.545592	404	0.0384474	0.129092	Healthy	0.632358	310	0.479464	0.788501	Healthy	0.976708	2.77726	0.00710284	0.0982234	positive	7
d__Bacteria--p__Actinobacteria--c__Actinobacteria--o__Pseudonocardiales--f__Pseudonocardiaceae--g__Pseudonocardia--s__Pseudonocardia_sp._AL041005-10	405	0.0162944	0.0319282	Healthy	0.514794	379	0.196581	0.219512	Healthy	0.774331	379	0.116406	0.249928	Healthy	0.898612	271	0.92444	0.982039	TB_M15	1.18002	1.75558	0.0837306	0.344402	positive	7
d__Bacteria--p__Actinobacteria--c__Actinobacteria--o__Pseudonocardiales--f__Pseudonocardiaceae--g__Pseudonocardia--s__Pseudonocardia_sp._EC080625-04	365.5	0.0584292	0.0812729	Healthy	0.25388	408	0.0221588	0.0369355	Healthy	0.315093	342.5	0.33864	0.486301	TB_M6	1.08226	175	0.0269008	0.120734	TB_M15	3.79698	4.24885	6.79074965622847e-05	0.012914	positive	7
d__Bacteria--p__Actinobacteria--c__Actinobacteria--o__Pseudonocardiales--f__Pseudonocardiaceae--g__Pseudonocardia--s__Pseudonocardia_sp._HH130629-09	430	0.00352287	0.012289	Healthy	0.436978	407	0.066185	0.0858731	Healthy	0.683781	382	0.103093	0.233145	Healthy	0.660792	302	0.590629	0.857284	Healthy	0.974741	2.13531	0.0363956	0.228738	positive	7
d__Bacteria--p__Actinobacteria--c__Actinobacteria--o__Pseudonocardiales--f__Pseudonocardiaceae--g__Pseudonocardia--s__Pseudonocardia_sp._HH130630-07	384	0.0489083	0.07059	Healthy	0.891572	402	0.0821909	0.102377	Healthy	0.732277	347	0.352359	0.497453	Healthy	0.814935	296	0.678142	0.899091	TB_M15	1.1883	1.39622	0.167257	0.495837	positive	7
d__Bacteria--p__Actinobacteria--c__Actinobacteria--o__Pseudonocardiales--f__Pseudonocardiaceae--g__Saccharomonospora	413	0.00935687	0.0222654	Healthy	0.571555	416	0.0437527	0.0612078	Healthy	0.698186	363	0.213373	0.360803	Healthy	0.831627	282	0.907716	0.977952	TB_M15	1.02094	2.29087	0.0251235	0.187912	positive	6
d__Bacteria--p__Actinobacteria--c__Actinobacteria--o__Pseudonocardiales--f__Pseudonocardiaceae--g__Saccharomonospora--s__Saccharomonospora_azurea	436	0.00235417	0.00980044	Healthy	0.372702	391	0.127386	0.1489	Healthy	0.811616	410	0.0276026	0.106216	Healthy	0.776444	335	0.215333	0.520144	Healthy	0.725376	0.706741	0.482178	0.747287	positive	7
d__Bacteria--p__Actinobacteria--c__Actinobacteria--o__Pseudonocardiales--f__Pseudonocardiaceae--g__Saccharomonospora--s__Saccharomonospora_cyanea	417	0.00805125	0.0202326	Healthy	0.537441	402	0.0821468	0.102377	Healthy	0.682347	332	0.528684	0.648683	TB_M6	1.12751	264	0.808459	0.953007	TB_M15	1.25904	2.429	0.0178295	0.160438	positive	7
d__Bacteria--p__Actinobacteria--c__Actinobacteria--o__Pseudonocardiales--f__Pseudonocardiaceae--g__Saccharomonospora--s__Saccharomonospora_glauca	422	0.0058967	0.0164882	Healthy	0.552593	444	0.0106566	0.0218972	Healthy	0.658798	407	0.0322989	0.11551	Healthy	0.669721	262	0.775956	0.937366	TB_M15	1.14958	3.00926	0.00368818	0.0754272	positive	7
d__Bacteria--p__Actinobacteria--c__Actinobacteria--o__Pseudonocardiales--f__Pseudonocardiaceae--g__Saccharomonospora--s__Saccharomonospora_marina	403	0.0172423	0.0330873	Healthy	0.55782	434	0.0182966	0.0321754	Healthy	0.646054	376	0.131004	0.269237	Healthy	0.772612	262	0.775956	0.937366	TB_M15	1.06883	2.03855	0.0454447	0.256569	positive	7
d__Bacteria--p__Actinobacteria--c__Actinobacteria--o__Pseudonocardiales--f__Pseudonocardiaceae--g__Saccharomonospora--s__Saccharomonospora_viridis	383	0.0507375	0.0727898	Healthy	0.784296	398	0.0966993	0.117993	Healthy	0.659377	349	0.335167	0.481669	Healthy	0.691146	307	0.519797	0.817363	Healthy	0.729773	-0.116556	0.907561	0.97329	negative	7
d__Bacteria--p__Actinobacteria--c__Actinobacteria--o__Pseudonocardiales--f__Pseudonocardiaceae--g__Saccharopolyspora	395	0.0280754	0.0469528	Healthy	0.601971	419	0.0386158	0.0557203	Healthy	0.728361	379	0.117038	0.249928	Healthy	0.825428	308	0.502613	0.808316	Healthy	0.854404	1.001	0.320429	0.632959	positive	6
d__Bacteria--p__Actinobacteria--c__Actinobacteria--o__Pseudonocardiales--f__Pseudonocardiaceae--g__Saccharopolyspora--s__Saccharopolyspora_erythraea	395	0.0280754	0.0469528	Healthy	0.601971	419	0.0386158	0.0557203	Healthy	0.728361	379	0.117038	0.249928	Healthy	0.825428	308	0.502613	0.808316	Healthy	0.854404	1.001	0.320429	0.632959	positive	7
d__Bacteria--p__Actinobacteria--c__Actinobacteria--o__Pseudonocardiales--f__Pseudonocardiaceae--g__Saccharothrix	405	0.0162856	0.0319282	Healthy	0.672762	452	0.00674608	0.016301	Healthy	0.798914	380	0.112374	0.242985	Healthy	0.852325	279	0.957979	0.989974	TB_M15	1.03677	1.09259	0.278486	0.596431	positive	6
d__Bacteria--p__Actinobacteria--c__Actinobacteria--o__Pseudonocardiales--f__Pseudonocardiaceae--g__Saccharothrix--s__Saccharothrix_espanaensis	405	0.0162856	0.0319282	Healthy	0.672762	452	0.00674608	0.016301	Healthy	0.798914	380	0.112374	0.242985	Healthy	0.852325	279	0.957979	0.989974	TB_M15	1.03677	1.09259	0.278486	0.596431	positive	7
d__Bacteria--p__Actinobacteria--c__Actinobacteria--o__Streptomycetales	410	0.0112994	0.0254095	Healthy	0.633412	438	0.0138806	0.0265232	Healthy	0.658324	345	0.376767	0.518137	Healthy	0.925468	268	0.874394	0.970296	TB_M15	1.10067	2.47079	0.0160317	0.15238	positive	4
d__Bacteria--p__Actinobacteria--c__Actinobacteria--o__Streptomycetales--f__Streptomycetaceae	410	0.0112994	0.0254095	Healthy	0.633412	438	0.0138806	0.0265232	Healthy	0.658324	345	0.376767	0.518137	Healthy	0.925468	268	0.874394	0.970296	TB_M15	1.10067	2.47079	0.0160317	0.15238	positive	5
d__Bacteria--p__Actinobacteria--c__Actinobacteria--o__Streptomycetales--f__Streptomycetaceae--g__Kitasatospora	412	0.00996919	0.023194	Healthy	0.601836	459	0.00444306	0.0122814	Healthy	0.555659	387	0.0836366	0.205197	Healthy	0.747082	282	0.907716	0.977952	TB_M15	1.03522	2.57477	0.0122454	0.129705	positive	6
d__Bacteria--p__Actinobacteria--c__Actinobacteria--o__Streptomycetales--f__Streptomycetaceae--g__Kitasatospora--s__Kitasatospora_albolonga	326	0.439134	0.463541	Healthy	0.828598	385	0.158619	0.181027	Healthy	0.514602	286.5	0.794813	0.853678	Healthy	0.802832	265	0.823161	0.959739	Healthy	0.937828	0.98358	0.328861	0.638054	positive	7
d__Bacteria--p__Actinobacteria--c__Actinobacteria--o__Streptomycetales--f__Streptomycetaceae--g__Kitasatospora--s__Kitasatospora_aureofaciens	407	0.0145458	0.0296646	Healthy	0.585427	454	0.00598938	0.0150173	Healthy	0.571694	401	0.0444258	0.140306	Healthy	0.58394	284	0.874394	0.970296	Healthy	0.99372	2.29951	0.0245994	0.186617	positive	7
d__Bacteria--p__Actinobacteria--c__Actinobacteria--o__Streptomycetales--f__Streptomycetaceae--g__Kitasatospora--s__Kitasatospora_setae	430	0.00352287	0.012289	Healthy	0.546277	452	0.00674608	0.016301	Healthy	0.516542	374	0.141552	0.282685	Healthy	0.846735	300	0.616985	0.86967	Healthy	0.912015	1.93892	0.0567244	0.286169	positive	7
d__Bacteria--p__Actinobacteria--c__Actinobacteria--o__Streptomycetales--f__Streptomycetaceae--g__Kitasatospora--s__Kitasatospora_sp._MMS16-BH015	414	0.00965808	0.0227507	Healthy	0.535257	438	0.0147854	0.0277139	Healthy	0.548609	378	0.121849	0.255722	Healthy	0.790433	261	0.759843	0.931565	TB_M15	1.19137	3.26268	0.00173851	0.05473	positive	7
d__Bacteria--p__Actinobacteria--c__Actinobacteria--o__Streptomycetales--f__Streptomycetaceae--g__Streptacidiphilus	386	0.0436576	0.0647941	Healthy	0.689142	428	0.0248943	0.0401731	Healthy	0.677123	343	0.398689	0.53657	TB_M6	1.10378	220	0.240033	0.553952	TB_M15	1.34742	2.41852	0.0183077	0.161883	positive	6
d__Bacteria--p__Actinobacteria--c__Actinobacteria--o__Streptomycetales--f__Streptomycetaceae--g__Streptacidiphilus--s__Streptacidiphilus_sp._DSM_106435	386	0.0436576	0.0647941	Healthy	0.689142	428	0.0248943	0.0401731	Healthy	0.677123	343	0.398689	0.53657	TB_M6	1.10378	220	0.240033	0.553952	TB_M15	1.34742	2.41852	0.0183077	0.161883	positive	7
d__Bacteria--p__Actinobacteria--c__Actinobacteria--o__Streptomycetales--f__Streptomycetaceae--g__Streptomyces	412	0.00996919	0.023194	Healthy	0.632111	441	0.0116828	0.0234821	Healthy	0.65796	345	0.376767	0.518137	Healthy	0.925799	269	0.891031	0.975614	TB_M15	1.0945	2.44959	0.0169225	0.155628	positive	6
d__Bacteria--p__Actinobacteria--c__Actinobacteria--o__Streptomycetales--f__Streptomycetaceae--g__Streptomyces--s__Streptomyces_actuosus	411	0.0115175	0.0256399	Healthy	0.785114	471	0.0020672	0.00765636	Healthy	0.659574	387	0.0834726	0.205197	Healthy	0.749228	247	0.547607	0.832659	TB_M15	1.19271	1.58042	0.11872	0.411369	positive	7
d__Bacteria--p__Actinobacteria--c__Actinobacteria--o__Streptomycetales--f__Streptomycetaceae--g__Streptomyces--s__Streptomyces_albireticuli	366	0.110028	0.135286	TB_M0	1.11743	414	0.048706	0.0664901	Healthy	0.652843	381	0.107362	0.238504	Healthy	0.740474	293	0.725473	0.918828	Healthy	0.960549	-0.0287669	0.977136	0.992924	negative	7
d__Bacteria--p__Actinobacteria--c__Actinobacteria--o__Streptomycetales--f__Streptomycetaceae--g__Streptomyces--s__Streptomyces_alboflavus	396	0.0266455	0.0452393	Healthy	0.761324	422	0.0334601	0.0502008	Healthy	0.64296	356	0.26966	0.41881	Healthy	0.761984	305	0.547607	0.832659	Healthy	0.91209	0.987112	0.327139	0.637834	positive	7
d__Bacteria--p__Actinobacteria--c__Actinobacteria--o__Streptomycetales--f__Streptomycetaceae--g__Streptomyces--s__Streptomyces_albulus	414	0.00964036	0.0227507	Healthy	0.533729	442	0.0118427	0.023642	Healthy	0.548785	355	0.275701	0.426946	Healthy	0.793805	274	0.97478	0.995549	TB_M15	1.32108	2.99285	0.00386727	0.0760478	positive	7
d__Bacteria--p__Actinobacteria--c__Actinobacteria--o__Streptomycetales--f__Streptomycetaceae--g__Streptomyces--s__Streptomyces_albus	376	0.0711892	0.0942049	Healthy	0.713927	422	0.0334601	0.0502008	Healthy	0.729981	364	0.206068	0.35263	Healthy	0.803214	282	0.907716	0.977952	Healthy	0.960878	1.08644	0.281179	0.598471	positive	7
d__Bacteria--p__Actinobacteria--c__Actinobacteria--o__Streptomycetales--f__Streptomycetaceae--g__Streptomyces--s__Streptomyces_alfalfae	395	0.0280754	0.0469528	Healthy	0.667349	468	0.00252537	0.00874996	Healthy	0.529618	361	0.226232	0.37694	TB_M6	1.16227	260	0.743832	0.925517	TB_M15	1.47888	2.76008	0.00744628	0.101632	positive	7
d__Bacteria--p__Actinobacteria--c__Actinobacteria--o__Streptomycetales--f__Streptomycetaceae--g__Streptomyces--s__Streptomyces_ambofaciens	375	0.0743157	0.0976549	TB_M0	1.08016	462	0.00366676	0.0110424	Healthy	0.617232	342	0.409927	0.547287	TB_M6	1.02021	275	0.991592	0.996705	TB_M15	1.22134	1.06697	0.289815	0.605999	positive	7
d__Bacteria--p__Actinobacteria--c__Actinobacteria--o__Streptomycetales--f__Streptomycetaceae--g__Streptomyces--s__Streptomyces_antibioticus	424	0.00520542	0.0152998	Healthy	0.410605	456	0.00532632	0.0139265	Healthy	0.435774	420	0.0168204	0.0789501	Healthy	0.484799	310	0.479464	0.788501	Healthy	0.696168	1.92337	0.058684	0.291873	positive	7
d__Bacteria--p__Actinobacteria--c__Actinobacteria--o__Streptomycetales--f__Streptomycetaceae--g__Streptomyces--s__Streptomyces_anulatus	406.5	0.014874	0.0302496	Healthy	0.554443	447.5	0.00869833	0.0190906	Healthy	0.451583	378	0.120952	0.255722	Healthy	0.686032	268.5	0.881574	0.975614	TB_M15	1.11048	3.18134	0.002222	0.059597	positive	7
d__Bacteria--p__Actinobacteria--c__Actinobacteria--o__Streptomycetales--f__Streptomycetaceae--g__Streptomyces--s__Streptomyces_atratus	411	0.0106162	0.0243506	Healthy	0.567838	413	0.0509696	0.0688568	Healthy	0.745324	399	0.0481974	0.147364	Healthy	0.657659	245	0.516236	0.817363	TB_M15	1.2359	3.00352	0.00374991	0.0758968	positive	7
d__Bacteria--p__Actinobacteria--c__Actinobacteria--o__Streptomycetales--f__Streptomycetaceae--g__Streptomyces--s__Streptomyces_autolyticus	326	0.437322	0.461798	Healthy	0.424604	391	0.121176	0.142751	Healthy	0.432277	353	0.283467	0.435398	Healthy	0.780633	243	0.48553	0.796907	TB_M15	1.3326	2.73425	0.00799136	0.105511	positive	7
d__Bacteria--p__Actinobacteria--c__Actinobacteria--o__Streptomycetales--f__Streptomycetaceae--g__Streptomyces--s__Streptomyces_avermitilis	363	0.124457	0.150621	TB_M0	1.13685	456	0.00528901	0.0139265	Healthy	0.674453	403	0.0403134	0.13247	Healthy	0.628273	254	0.650245	0.882895	TB_M15	1.14766	0.410502	0.682748	0.86437	positive	7
d__Bacteria--p__Actinobacteria--c__Actinobacteria--o__Streptomycetales--f__Streptomycetaceae--g__Streptomyces--s__Streptomyces_bacillaris	322	0.484271	0.507253	TB_M0	1.66902	367	0.286584	0.308471	TB_M2	1.13452	348	0.339387	0.487255	Healthy	0.795693	238	0.423227	0.745491	TB_M15	1.9103	0.750202	0.45576	0.732144	positive	7
d__Bacteria--p__Actinobacteria--c__Actinobacteria--o__Streptomycetales--f__Streptomycetaceae--g__Streptomyces--s__Streptomyces_bingchenggensis	376	0.0711662	0.0942049	Healthy	0.980342	413	0.0503995	0.0683484	Healthy	0.878361	356	0.26966	0.41881	TB_M6	1.05886	244	0.506165	0.808316	TB_M15	1.3676	1.19499	0.236304	0.566975	positive	7
d__Bacteria--p__Actinobacteria--c__Actinobacteria--o__Streptomycetales--f__Streptomycetaceae--g__Streptomyces--s__Streptomyces_cattleya	376	0.0709597	0.0942049	Healthy	0.638108	398	0.0967795	0.117993	Healthy	0.668005	290	0.850674	0.893926	TB_M6	1.88841	233	0.369167	0.691046	TB_M15	1.2396	1.04735	0.298703	0.61383	positive	7
d__Bacteria--p__Actinobacteria--c__Actinobacteria--o__Streptomycetales--f__Streptomycetaceae--g__Streptomyces--s__Streptomyces_cavourensis	429	0.00277996	0.0109054	Healthy	0.399979	452	0.00603197	0.0150902	Healthy	0.419015	406	0.0338426	0.119175	Healthy	0.452534	251	0.600826	0.862734	TB_M15	2.06796	2.97262	0.00409927	0.0760478	positive	7
d__Bacteria--p__Actinobacteria--c__Actinobacteria--o__Streptomycetales--f__Streptomycetaceae--g__Streptomyces--s__Streptomyces_chartreusis	401	0.0193696	0.0356715	Healthy	0.645074	424	0.0294901	0.0454752	Healthy	0.668481	352	0.305954	0.453159	Healthy	0.738798	314	0.428404	0.74763	TB_M15	1.22651	2.1645	0.0339936	0.222403	positive	7
d__Bacteria--p__Actinobacteria--c__Actinobacteria--o__Streptomycetales--f__Streptomycetaceae--g__Streptomyces--s__Streptomyces_clavuligerus	408	0.0137121	0.0285999	Healthy	0.52399	450	0.00755554	0.017517	Healthy	0.478833	352	0.302998	0.453159	Healthy	0.939735	290	0.775956	0.937366	Healthy	0.928057	2.00351	0.0491693	0.266672	positive	7
d__Bacteria--p__Actinobacteria--c__Actinobacteria--o__Streptomycetales--f__Streptomycetaceae--g__Streptomyces--s__Streptomyces_coelicolor	274	0.734788	0.747309	TB_M0	1.33158	341.5	0.452204	0.471133	Healthy	0.640904	277	0.589264	0.69488	TB_M6	1.28452	204.5	0.088878	0.289398	TB_M15	2.68606	1.8356	0.0708552	0.320264	positive	7
d__Bacteria--p__Actinobacteria--c__Actinobacteria--o__Streptomycetales--f__Streptomycetaceae--g__Streptomyces--s__Streptomyces_collinus	438	0.00204944	0.00921451	Healthy	0.431926	435	0.0172772	0.0309723	Healthy	0.655574	377	0.126007	0.262091	Healthy	0.747687	302	0.587342	0.857284	Healthy	0.889935	1.90782	0.0607018	0.295213	positive	7
d__Bacteria--p__Actinobacteria--c__Actinobacteria--o__Streptomycetales--f__Streptomycetaceae--g__Streptomyces--s__Streptomyces_cyaneogriseus	380	0.0590631	0.0814458	Healthy	0.507344	436	0.0163324	0.0298235	Healthy	0.400329	411	0.0270269	0.106216	Healthy	0.825485	294	0.709545	0.912089	Healthy	0.622696	0.622569	0.535681	0.783488	positive	7
d__Bacteria--p__Actinobacteria--c__Actinobacteria--o__Streptomycetales--f__Streptomycetaceae--g__Streptomyces--s__Streptomyces_davaonensis	395	0.0280882	0.0469528	Healthy	0.681723	352	0.443055	0.462177	TB_M2	1.05874	291	0.866239	0.903465	TB_M6	1.36655	202	0.11845	0.353416	TB_M15	2.22786	3.67448	0.000475263	0.0286579	positive	7
d__Bacteria--p__Actinobacteria--c__Actinobacteria--o__Streptomycetales--f__Streptomycetaceae--g__Streptomyces--s__Streptomyces_dengpaensis	428	0.00401789	0.013168	Healthy	0.495187	450	0.00757	0.017517	Healthy	0.628661	398	0.0511702	0.152857	Healthy	0.753449	328	0.275914	0.592779	Healthy	0.989865	1.95939	0.0542295	0.280104	positive	7
d__Bacteria--p__Actinobacteria--c__Actinobacteria--o__Streptomycetales--f__Streptomycetaceae--g__Streptomyces--s__Streptomyces_formicae	431	0.00272969	0.0107154	Healthy	0.383755	417	0.0423861	0.0595578	Healthy	0.665179	347	0.355591	0.499964	TB_M6	1.34066	316	0.40055	0.719578	Healthy	0.744287	0.657612	0.51304	0.767559	positive	7
d__Bacteria--p__Actinobacteria--c__Actinobacteria--o__Streptomycetales--f__Streptomycetaceae--g__Streptomyces--s__Streptomyces_fulvissimus	394.5	0.0286869	0.0476135	Healthy	0.432036	404.5	0.0737768	0.0937477	Healthy	0.621978	391.5	0.0685116	0.182896	Healthy	0.566272	292	0.741475	0.925517	Healthy	0.696753	0.911388	0.365359	0.665519	positive	7
d__Bacteria--p__Actinobacteria--c__Actinobacteria--o__Streptomycetales--f__Streptomycetaceae--g__Streptomyces--s__Streptomyces_gilvosporeus	407	0.0145458	0.0296646	Healthy	0.790011	449	0.00798176	0.0182115	Healthy	0.717799	353	0.296596	0.444931	TB_M6	1.04706	240	0.453537	0.767887	TB_M15	1.3224	1.77527	0.0803946	0.336358	positive	7
d__Bacteria--p__Actinobacteria--c__Actinobacteria--o__Streptomycetales--f__Streptomycetaceae--g__Streptomyces--s__Streptomyces_glaucescens	396	0.0266084	0.0452393	Healthy	0.619876	405	0.0723254	0.092149	Healthy	0.704479	446	0.00361085	0.0331269	Healthy	0.64667	273	0.957979	0.989974	TB_M15	1.11909	1.91599	0.0596342	0.294595	positive	7
d__Bacteria--p__Actinobacteria--c__Actinobacteria--o__Streptomycetales--f__Streptomycetaceae--g__Streptomyces--s__Streptomyces_globisporus	409	0.0129574	0.0275248	Healthy	0.41737	442	0.0118732	0.023642	Healthy	0.699763	399	0.0488326	0.148607	Healthy	0.552373	325	0.301989	0.624224	Healthy	0.681261	0.667668	0.506639	0.765521	positive	7
d__Bacteria--p__Actinobacteria--c__Actinobacteria--o__Streptomycetales--f__Streptomycetaceae--g__Streptomyces--s__Streptomyces_globosus	454	0.000642701	0.00554394	Healthy	0.408161	491	0.000526272	0.00325951	Healthy	0.570745	411	0.0271012	0.106216	Healthy	0.705558	328	0.275914	0.592779	Healthy	0.782019	1.28415	0.203512	0.530203	positive	7
d__Bacteria--p__Actinobacteria--c__Actinobacteria--o__Streptomycetales--f__Streptomycetaceae--g__Streptomyces--s__Streptomyces_griseochromogenes	391	0.0345519	0.0544434	Healthy	0.67754	426	0.0274508	0.0433423	Healthy	0.627819	347	0.355591	0.499964	Healthy	0.768704	312	0.449942	0.767887	Healthy	0.883878	1.14818	0.254977	0.579236	positive	7
d__Bacteria--p__Actinobacteria--c__Actinobacteria--o__Streptomycetales--f__Streptomycetaceae--g__Streptomyces--s__Streptomyces_griseus	378	0.0645633	0.0873606	Healthy	0.762145	444	0.0105592	0.0218467	Healthy	0.461703	346.5	0.35745	0.502337	TB_M6	1.50458	205	0.134492	0.388018	TB_M15	1.48022	2.3714	0.0206026	0.172738	positive	7
d__Bacteria--p__Actinobacteria--c__Actinobacteria--o__Streptomycetales--f__Streptomycetaceae--g__Streptomyces--s__Streptomyces_hygroscopicus	376	0.0711892	0.0942049	Healthy	0.650352	411	0.0557791	0.0740808	Healthy	0.541291	351	0.315502	0.462383	Healthy	0.748156	284	0.874394	0.970296	Healthy	0.902726	1.50126	0.137986	0.442965	positive	7
d__Bacteria--p__Actinobacteria--c__Actinobacteria--o__Streptomycetales--f__Streptomycetaceae--g__Streptomyces--s__Streptomyces_katrae	424	0.00519444	0.0152998	Healthy	0.63127	432	0.0202538	0.0345647	Healthy	0.606761	408	0.0315118	0.113914	Healthy	0.739051	322	0.332878	0.655932	TB_M15	1.03814	1.36064	0.178188	0.506324	positive	7
d__Bacteria--p__Actinobacteria--c__Actinobacteria--o__Streptomycetales--f__Streptomycetaceae--g__Streptomyces--s__Streptomyces_lavendulae	412	0.0108585	0.0246417	Healthy	0.658111	410	0.0583129	0.0770436	Healthy	0.79664	404	0.0376486	0.127213	Healthy	0.599367	317	0.38873	0.709935	Healthy	0.916157	0.979251	0.330979	0.639753	positive	7
d__Bacteria--p__Actinobacteria--c__Actinobacteria--o__Streptomycetales--f__Streptomycetaceae--g__Streptomyces--s__Streptomyces_leeuwenhoekii	403	0.0181652	0.034312	Healthy	0.687612	396	0.104757	0.125955	Healthy	0.867354	315	0.771794	0.837076	TB_M6	1.30877	253	0.632048	0.877219	TB_M15	1.23431	1.42575	0.158583	0.481344	positive	7
d__Bacteria--p__Actinobacteria--c__Actinobacteria--o__Streptomycetales--f__Streptomycetaceae--g__Streptomyces--s__Streptomyces_lincolnensis	390	0.0363383	0.0564758	TB_M0	1.10109	435	0.0173606	0.0309723	Healthy	0.570807	341	0.421347	0.556437	Healthy	0.757673	309	0.49272	0.7984	Healthy	0.871979	-0.0732046	0.941861	0.984615	negative	7
d__Bacteria--p__Actinobacteria--c__Actinobacteria--o__Streptomycetales--f__Streptomycetaceae--g__Streptomyces--s__Streptomyces_lunaelactis	437	0.0021924	0.00948042	Healthy	0.415277	372	0.247292	0.269702	Healthy	0.810609	362	0.220859	0.369193	Healthy	0.883976	351	0.113443	0.343205	Healthy	0.789777	0.896361	0.373269	0.673427	positive	7
d__Bacteria--p__Actinobacteria--c__Actinobacteria--o__Streptomycetales--f__Streptomycetaceae--g__Streptomyces--s__Streptomyces_lydicus	443	0.00108393	0.00652928	Healthy	0.395958	456	0.00532632	0.0139265	TB_M2	1.36322	392	0.0669427	0.179527	Healthy	0.681678	282	0.907716	0.977952	Healthy	0.983575	0.276563	0.782967	0.909197	positive	7
d__Bacteria--p__Actinobacteria--c__Actinobacteria--o__Streptomycetales--f__Streptomycetaceae--g__Streptomyces--s__Streptomyces_malaysiensis	268	0.669982	0.686532	TB_M0	1.10144	286	0.602268	0.617038	TB_M2	1.00688	236	0.190661	0.338554	TB_M6	1.24845	167	0.0189077	0.0908562	Healthy	0.856494	-0.480225	0.632632	0.839299	negative	7
d__Bacteria--p__Actinobacteria--c__Actinobacteria--o__Streptomycetales--f__Streptomycetaceae--g__Streptomyces--s__Streptomyces_nigra	363.5	0.121889	0.14788	TB_M0	1.02188	360	0.356103	0.377491	Healthy	0.839495	366	0.18997	0.338524	Healthy	0.800854	240.5	0.456232	0.771781	TB_M15	1.10999	0.429635	0.66884	0.859223	positive	7
d__Bacteria--p__Actinobacteria--c__Actinobacteria--o__Streptomycetales--f__Streptomycetaceae--g__Streptomyces--s__Streptomyces_niveus	388	0.0401977	0.0607223	Healthy	0.653166	443	0.0112658	0.02286	Healthy	0.512716	377	0.126811	0.262091	Healthy	0.719559	239	0.44087	0.760084	TB_M15	1.41363	3.6199	0.000567238	0.0307484	positive	7
d__Bacteria--p__Actinobacteria--c__Actinobacteria--o__Streptomycetales--f__Streptomycetaceae--g__Streptomyces--s__Streptomyces_nodosus	410	0.0122328	0.0264803	Healthy	0.603451	452	0.00674608	0.016301	Healthy	0.516454	343	0.398689	0.53657	TB_M6	1.23439	252	0.620131	0.86967	TB_M15	1.20088	2.16919	0.0336206	0.220456	positive	7
d__Bacteria--p__Actinobacteria--c__Actinobacteria--o__Streptomycetales--f__Streptomycetaceae--g__Streptomyces--s__Streptomyces_noursei	404	0.01707	0.0330873	TB_M0	1.58412	381	0.183255	0.206035	Healthy	0.721456	347	0.352125	0.497453	Healthy	0.88718	240	0.453537	0.767887	TB_M15	1.16882	-0.128548	0.8981	0.969544	negative	7
d__Bacteria--p__Actinobacteria--c__Actinobacteria--o__Streptomycetales--f__Streptomycetaceae--g__Streptomyces--s__Streptomyces_olivoreticuli	351.5	0.193919	0.221659	Healthy	0.794884	354	0.420277	0.440178	Healthy	0.926978	345	0.373222	0.517614	Healthy	0.823799	254	0.650245	0.882895	TB_M15	1.34437	1.62537	0.10878	0.394222	positive	7
d__Bacteria--p__Actinobacteria--c__Actinobacteria--o__Streptomycetales--f__Streptomycetaceae--g__Streptomyces--s__Streptomyces_pactum	417	0.00805639	0.0202326	Healthy	0.707461	405	0.0724351	0.092149	Healthy	0.889012	345	0.376767	0.518137	TB_M6	1.41511	290	0.775956	0.937366	TB_M15	1.02977	0.582151	0.562419	0.800162	positive	7
d__Bacteria--p__Actinobacteria--c__Actinobacteria--o__Streptomycetales--f__Streptomycetaceae--g__Streptomyces--s__Streptomyces_parvulus	390.5	0.0352735	0.055446	Healthy	0.770591	418.5	0.0393908	0.0567479	Healthy	0.825836	406	0.0348398	0.121129	Healthy	0.665727	241.5	0.469318	0.783716	TB_M15	2.05072	3.03118	0.00346099	0.0728177	positive	7
d__Bacteria--p__Actinobacteria--c__Actinobacteria--o__Streptomycetales--f__Streptomycetaceae--g__Streptomyces--s__Streptomyces_peucetius	467	0.000231768	0.00369675	Healthy	0.345964	483	0.000927538	0.00466141	Healthy	0.429198	430	0.00873526	0.0526185	Healthy	0.504281	284	0.874394	0.970296	TB_M15	1.01314	3.79044	0.000324788	0.0249958	positive	7
d__Bacteria--p__Actinobacteria--c__Actinobacteria--o__Streptomycetales--f__Streptomycetaceae--g__Streptomyces--s__Streptomyces_pluripotens	434	0.00269766	0.0107119	Healthy	0.599529	400	0.0891449	0.109844	Healthy	0.701792	467	0.000868195	0.0169269	Healthy	0.557651	324	0.315215	0.63285	Healthy	0.857469	0.927687	0.3569	0.661651	positive	7
d__Bacteria--p__Actinobacteria--c__Actinobacteria--o__Streptomycetales--f__Streptomycetaceae--g__Streptomyces--s__Streptomyces_pratensis	318	0.519106	0.54099	Healthy	0.497423	353.5	0.390482	0.411742	Healthy	0.646487	418.5	0.00546713	0.0411027	Healthy	0.143509	246.5	0.525291	0.824671	Healthy	0.664109	0.37691	0.707432	0.875873	positive	7
d__Bacteria--p__Actinobacteria--c__Actinobacteria--o__Streptomycetales--f__Streptomycetaceae--g__Streptomyces--s__Streptomyces_pristinaespiralis	375	0.0744808	0.0976549	Healthy	0.853331	382	0.177047	0.199826	TB_M2	1.19509	345	0.376767	0.518137	Healthy	0.945682	252	0.620131	0.86967	TB_M15	1.15916	0.426924	0.670804	0.860612	positive	7
d__Bacteria--p__Actinobacteria--c__Actinobacteria--o__Streptomycetales--f__Streptomycetaceae--g__Streptomyces--s__Streptomyces_puniciscabiei	416	0.00855631	0.0210586	Healthy	0.524462	437	0.0155739	0.0287322	Healthy	0.954041	416	0.0208751	0.0903681	Healthy	0.533427	332	0.240033	0.553952	Healthy	0.797738	0.314186	0.754356	0.89425	positive	7
d__Bacteria--p__Actinobacteria--c__Actinobacteria--o__Streptomycetales--f__Streptomycetaceae--g__Streptomyces--s__Streptomyces_reticuli	426	0.00457526	0.0142296	Healthy	0.227169	430	0.0224964	0.0372175	Healthy	0.279938	430	0.00957918	0.0560847	Healthy	0.261718	358	0.0828314	0.273208	Healthy	0.299503	0.600383	0.550277	0.792555	positive	7
d__Bacteria--p__Actinobacteria--c__Actinobacteria--o__Streptomycetales--f__Streptomycetaceae--g__Streptomyces--s__Streptomyces_roseochromogenus	372	0.0850826	0.108769	TB_M0	1.13225	445	0.010048	0.0210009	Healthy	0.563353	362	0.218685	0.368402	Healthy	0.867253	319	0.369167	0.691046	Healthy	0.90558	0.10221	0.918895	0.979015	positive	7
d__Bacteria--p__Actinobacteria--c__Actinobacteria--o__Streptomycetales--f__Streptomycetaceae--g__Streptomyces--s__Streptomyces_rubrolavendulae	410	0.0122328	0.0264803	Healthy	0.581142	420	0.0366867	0.0537223	Healthy	0.526756	320	0.696529	0.77867	TB_M6	1.02462	273	0.957979	0.989974	Healthy	0.987443	1.6853	0.0965834	0.3719	positive	7
d__Bacteria--p__Actinobacteria--c__Actinobacteria--o__Streptomycetales--f__Streptomycetaceae--g__Streptomyces--s__Streptomyces_sampsonii	353	0.158643	0.185692	Healthy	0.78104	320	0.879707	0.885307	TB_M2	2.15767	284.5	0.758309	0.825279	TB_M6	1.61882	295.5	0.677284	0.899091	TB_M15	2.28935	1.11956	0.2669	0.587812	positive	7
d__Bacteria--p__Actinobacteria--c__Actinobacteria--o__Streptomycetales--f__Streptomycetaceae--g__Streptomyces--s__Streptomyces_scabiei	372	0.0850826	0.108769	Healthy	0.759178	405	0.0722226	0.092149	Healthy	0.911555	345	0.373454	0.517614	TB_M6	1.08394	278	0.97478	0.995549	Healthy	0.935896	0.378705	0.706104	0.875371	positive	7
d__Bacteria--p__Actinobacteria--c__Actinobacteria--o__Streptomycetales--f__Streptomycetaceae--g__Streptomyces--s__Streptomyces_sp._2114.2	335	0.284229	0.312491	Healthy	0.567725	353	0.380751	0.401987	Healthy	0.642792	290	0.840979	0.88933	Healthy	0.773218	259	0.710913	0.912089	Healthy	0.498956	-0.53597	0.593754	0.81561	negative	7
d__Bacteria--p__Actinobacteria--c__Actinobacteria--o__Streptomycetales--f__Streptomycetaceae--g__Streptomyces--s__Streptomyces_sp._2323.1	393	0.0311353	0.0507519	Healthy	0.643322	418	0.0403289	0.0576675	Healthy	0.650526	387	0.0836366	0.205197	Healthy	0.973051	266	0.839777	0.962792	TB_M15	1.10949	1.60756	0.112635	0.401955	positive	7
d__Bacteria--p__Actinobacteria--c__Actinobacteria--o__Streptomycetales--f__Streptomycetaceae--g__Streptomyces--s__Streptomyces_sp._3211	332	0.368649	0.394408	TB_M0	1.03481	374	0.230532	0.252648	Healthy	0.954176	349	0.331614	0.480816	Healthy	0.766545	297	0.662458	0.89081	Healthy	0.758913	-0.729291	0.468366	0.737124	negative	7
d__Bacteria--p__Actinobacteria--c__Actinobacteria--o__Streptomycetales--f__Streptomycetaceae--g__Streptomyces--s__Streptomyces_sp._3214.6	377	0.0678758	0.091038	Healthy	0.748084	378.5	0.19987	0.222674	Healthy	0.701845	333.5	0.509146	0.631466	TB_M6	1.35844	264	0.808459	0.953007	TB_M15	1.33583	1.40457	0.164768	0.493208	positive	7
d__Bacteria--p__Actinobacteria--c__Actinobacteria--o__Streptomycetales--f__Streptomycetaceae--g__Streptomyces--s__Streptomyces_sp._4F	392	0.0325667	0.0525467	Healthy	0.794352	459	0.00441073	0.0122814	Healthy	0.726157	375	0.136214	0.27635	Healthy	0.955901	218	0.223359	0.534452	TB_M15	1.44342	1.99865	0.0497065	0.26771	positive	7
d__Bacteria--p__Actinobacteria--c__Actinobacteria--o__Streptomycetales--f__Streptomycetaceae--g__Streptomyces--s__Streptomyces_sp._769	368.5	0.0987097	0.123366	Healthy	0.68274	362	0.336214	0.357679	Healthy	0.862852	332.5	0.522066	0.642298	Healthy	0.95611	232.5	0.360125	0.684659	TB_M15	2.02026	3.30085	0.00154742	0.0523173	positive	7
d__Bacteria--p__Actinobacteria--c__Actinobacteria--o__Streptomycetales--f__Streptomycetaceae--g__Streptomyces--s__Streptomyces_sp._CB09001	408	0.0136482	0.0285999	Healthy	0.599203	411	0.0557615	0.0740808	Healthy	0.498962	319	0.711312	0.790006	Healthy	0.79948	219	0.231591	0.542824	TB_M15	1.26018	2.79943	0.00668112	0.0965446	positive	7
d__Bacteria--p__Actinobacteria--c__Actinobacteria--o__Streptomycetales--f__Streptomycetaceae--g__Streptomyces--s__Streptomyces_sp._CCM_MD2014	386.5	0.0431094	0.0642577	Healthy	0.581846	426	0.0273171	0.043265	Healthy	0.577139	373	0.147017	0.289786	Healthy	0.845702	259	0.72793	0.918828	TB_M15	1.04933	1.84897	0.0688741	0.316534	positive	7
d__Bacteria--p__Actinobacteria--c__Actinobacteria--o__Streptomycetales--f__Streptomycetaceae--g__Streptomyces--s__Streptomyces_sp._CdTB01	414	0.00965217	0.0227507	Healthy	0.540009	418	0.0404925	0.0576675	Healthy	0.591625	377	0.126811	0.262091	Healthy	0.811886	279	0.957979	0.989974	TB_M15	1.03326	2.242	0.0282767	0.20145	positive	7
d__Bacteria--p__Actinobacteria--c__Actinobacteria--o__Streptomycetales--f__Streptomycetaceae--g__Streptomyces--s__Streptomyces_sp._CFMR_7	418	0.00731216	0.0190168	Healthy	0.54325	489	0.000529419	0.00326298	Healthy	0.329797	366	0.188837	0.336842	Healthy	0.833983	253	0.631506	0.877219	TB_M15	1.26599	3.01795	0.00359649	0.0743318	positive	7
d__Bacteria--p__Actinobacteria--c__Actinobacteria--o__Streptomycetales--f__Streptomycetaceae--g__Streptomyces--s__Streptomyces_sp._CLI2509	390	0.0297962	0.0490786	Healthy	0.490421	436	0.012171	0.0241399	Healthy	0.584988	388	0.0698969	0.184606	Healthy	0.963394	249	0.570321	0.848652	TB_M15	3.04558	3.03161	0.00345662	0.0728177	positive	7
d__Bacteria--p__Actinobacteria--c__Actinobacteria--o__Streptomycetales--f__Streptomycetaceae--g__Streptomyces--s__Streptomyces_sp._CMB-StM0423	410	0.0122258	0.0264803	Healthy	0.59988	409	0.0607306	0.0799567	Healthy	0.952963	331	0.541851	0.659906	TB_M6	3.5662	277	0.99151	0.996705	TB_M15	1.03397	0.263178	0.793221	0.913803	positive	7
d__Bacteria--p__Actinobacteria--c__Actinobacteria--o__Streptomycetales--f__Streptomycetaceae--g__Streptomyces--s__Streptomyces_sp._CNQ-509	412	0.00996919	0.023194	Healthy	0.514826	413	0.0509362	0.0688568	Healthy	0.711271	389	0.0766008	0.195868	Healthy	0.531	338	0.192485	0.487506	Healthy	0.541968	-0.377098	0.707292	0.875873	negative	7
d__Bacteria--p__Actinobacteria--c__Actinobacteria--o__Streptomycetales--f__Streptomycetaceae--g__Streptomyces--s__Streptomyces_sp._ETH9427	398	0.0239396	0.0418054	Healthy	0.624597	388	0.143683	0.165596	Healthy	0.946944	344	0.384288	0.526394	Healthy	0.853147	355	0.0950322	0.300404	Healthy	0.65918	-0.386071	0.700668	0.87233	negative	7
d__Bacteria--p__Actinobacteria--c__Actinobacteria--o__Streptomycetales--f__Streptomycetaceae--g__Streptomyces--s__Streptomyces_sp._fd1-xmd	367.5	0.103229	0.128057	Healthy	0.826309	327.5	0.770653	0.780123	TB_M2	1.27459	320.5	0.689149	0.772042	TB_M6	1.11006	252	0.620131	0.86967	TB_M15	1.08398	0.111785	0.911328	0.975363	positive	7
d__Bacteria--p__Actinobacteria--c__Actinobacteria--o__Streptomycetales--f__Streptomycetaceae--g__Streptomyces--s__Streptomyces_sp._FR-008	253.5	0.420075	0.444628	Healthy	0.758472	261.5	0.272889	0.294869	Healthy	0.727875	275.5	0.572043	0.680749	Healthy	0.867399	176.5	0.0236562	0.109164	TB_M15	1.12666	1.17776	0.243059	0.572721	positive	7
d__Bacteria--p__Actinobacteria--c__Actinobacteria--o__Streptomycetales--f__Streptomycetaceae--g__Streptomyces--s__Streptomyces_sp._Go-475	403.5	0.0176967	0.0338372	Healthy	0.50497	363	0.326543	0.348147	Healthy	0.767875	336	0.477659	0.607265	Healthy	0.860872	233.5	0.371405	0.693922	TB_M15	1.19764	2.43209	0.0176904	0.159432	positive	7
d__Bacteria--p__Actinobacteria--c__Actinobacteria--o__Streptomycetales--f__Streptomycetaceae--g__Streptomyces--s__Streptomyces_sp._GSSD-12	373	0.0814371	0.105033	Healthy	0.78747	405	0.0724351	0.092149	Healthy	0.683898	345	0.376767	0.518137	Healthy	0.957921	243	0.49272	0.7984	TB_M15	1.09221	1.77034	0.0812197	0.338599	positive	7
d__Bacteria--p__Actinobacteria--c__Actinobacteria--o__Streptomycetales--f__Streptomycetaceae--g__Streptomyces--s__Streptomyces_sp._HNM0039	444	0.00133616	0.00742801	Healthy	0.416924	423	0.0318121	0.0483353	Healthy	0.678786	405	0.0365986	0.125014	Healthy	0.601687	313	0.44087	0.760084	TB_M15	1.06119	1.9701	0.0529618	0.277665	positive	7
d__Bacteria--p__Actinobacteria--c__Actinobacteria--o__Streptomycetales--f__Streptomycetaceae--g__Streptomyces--s__Streptomyces_sp._M56	314	0.593356	0.612412	TB_M0	1.62284	373.5	0.228455	0.25056	TB_M2	1.27788	395.5	0.0531325	0.156324	TB_M6	1.27593	300	0.614736	0.86967	TB_M15	1.42559	-0.157948	0.874973	0.956887	negative	7
d__Bacteria--p__Actinobacteria--c__Actinobacteria--o__Streptomycetales--f__Streptomycetaceae--g__Streptomyces--s__Streptomyces_sp._Mg1	388	0.0401977	0.0607223	Healthy	0.681015	445	0.0100768	0.0210009	Healthy	0.553228	385	0.0911761	0.21547	Healthy	0.725833	251	0.605301	0.862734	TB_M15	1.40252	3.48213	0.000880674	0.0384765	positive	7
d__Bacteria--p__Actinobacteria--c__Actinobacteria--o__Streptomycetales--f__Streptomycetaceae--g__Streptomyces--s__Streptomyces_sp._MOE7	424	0.00513853	0.0152998	Healthy	0.476085	438.5	0.0142196	0.0268986	Healthy	0.587433	387	0.0834726	0.205197	Healthy	0.688103	289	0.790202	0.94523	TB_M15	1.6317	3.30429	0.00153125	0.0523173	positive	7
d__Bacteria--p__Actinobacteria--c__Actinobacteria--o__Streptomycetales--f__Streptomycetaceae--g__Streptomyces--s__Streptomyces_sp._NEAU-S7GS2	410	0.0122117	0.0264803	Healthy	0.75381	422	0.0334347	0.0502008	Healthy	0.607063	351	0.315502	0.462383	TB_M6	1.34418	281	0.92444	0.982039	Healthy	0.946999	0.742411	0.460433	0.733408	positive	7
d__Bacteria--p__Actinobacteria--c__Actinobacteria--o__Streptomycetales--f__Streptomycetaceae--g__Streptomyces--s__Streptomyces_sp._P3	420	0.00591703	0.0164882	Healthy	0.53556	417	0.0423861	0.0595578	Healthy	0.954846	402	0.0416105	0.134464	TB_M6	1.14585	302	0.590629	0.857284	TB_M15	1.01816	0.81534	0.417767	0.706818	positive	7
d__Bacteria--p__Actinobacteria--c__Actinobacteria--o__Streptomycetales--f__Streptomycetaceae--g__Streptomyces--s__Streptomyces_sp._PAMC_26508	381	0.0510556	0.0732281	Healthy	0.204766	413.5	0.0426568	0.059832	Healthy	0.293363	398	0.0445043	0.140478	Healthy	0.308511	302	0.584956	0.857284	Healthy	0.527741	1.61405	0.111217	0.399576	positive	7
d__Bacteria--p__Actinobacteria--c__Actinobacteria--o__Streptomycetales--f__Streptomycetaceae--g__Streptomyces--s__Streptomyces_sp._PVA_94-07	403	0.0123354	0.0266925	Healthy	0.212309	467	0.000826573	0.00438714	Healthy	0.207735	426	0.00754805	0.0488507	Healthy	0.14155	308	0.49401	0.799826	Healthy	0.547355	2.09934	0.0395575	0.239813	positive	7
d__Bacteria--p__Actinobacteria--c__Actinobacteria--o__Streptomycetales--f__Streptomycetaceae--g__Streptomyces--s__Streptomyces_sp._RTd22	409	0.0129574	0.0275248	Healthy	0.433438	408.5	0.0622356	0.0815631	Healthy	0.599033	368	0.178631	0.324678	Healthy	0.765155	260.5	0.749552	0.930654	TB_M15	1.21114	3.57214	0.000661424	0.0327461	positive	7
d__Bacteria--p__Actinobacteria--c__Actinobacteria--o__Streptomycetales--f__Streptomycetaceae--g__Streptomyces--s__Streptomyces_sp._S10_2016_	436	0.00235224	0.00980044	Healthy	0.428607	403.5	0.0771449	0.0972877	Healthy	0.795392	287.5	0.810326	0.865996	TB_M6	2.63535	297.5	0.654847	0.887799	Healthy	0.951036	0.56597	0.573305	0.805578	positive	7
d__Bacteria--p__Actinobacteria--c__Actinobacteria--o__Streptomycetales--f__Streptomycetaceae--g__Streptomyces--s__Streptomyces_sp._S8	404	0.0168776	0.0330157	Healthy	0.56468	373	0.238712	0.260928	Healthy	0.765584	347	0.350335	0.495673	TB_M6	1.38231	279	0.957545	0.989974	TB_M15	1.47282	2.21128	0.0304327	0.211151	positive	7
d__Bacteria--p__Actinobacteria--c__Actinobacteria--o__Streptomycetales--f__Streptomycetaceae--g__Streptomyces--s__Streptomyces_sp._SAT1	412	0.0108779	0.0246417	Healthy	0.535463	440	0.0132833	0.0255532	Healthy	0.521384	360	0.234034	0.384621	Healthy	0.742942	293	0.725473	0.918828	Healthy	0.941487	1.98758	0.0509479	0.272141	positive	7
d__Bacteria--p__Actinobacteria--c__Actinobacteria--o__Streptomycetales--f__Streptomycetaceae--g__Streptomyces--s__Streptomyces_sp._SCSIO_03032	418	0.00757305	0.0194401	Healthy	0.628943	477	0.00139786	0.00600415	Healthy	0.587502	381	0.107389	0.238504	TB_M6	1.01832	264	0.808459	0.953007	TB_M15	1.26355	2.24621	0.027992	0.201137	positive	7
d__Bacteria--p__Actinobacteria--c__Actinobacteria--o__Streptomycetales--f__Streptomycetaceae--g__Streptomyces--s__Streptomyces_sp._Sge12	379	0.0572367	0.0797849	Healthy	0.548462	311	0.992212	0.993003	TB_M2	1.03601	347	0.345386	0.489617	TB_M6	1.1044	245	0.514823	0.817363	TB_M15	1.62504	2.09341	0.0401011	0.24106	positive	7
d__Bacteria--p__Actinobacteria--c__Actinobacteria--o__Streptomycetales--f__Streptomycetaceae--g__Streptomyces--s__Streptomyces_sp._SirexAA-E	421	0.00628746	0.0172528	Healthy	0.538513	426	0.0274508	0.0433423	Healthy	0.608721	383	0.0989343	0.227633	Healthy	0.721847	253	0.635114	0.877219	TB_M15	1.07142	2.36668	0.0208463	0.172738	positive	7
d__Bacteria--p__Actinobacteria--c__Actinobacteria--o__Streptomycetales--f__Streptomycetaceae--g__Streptomyces--s__Streptomyces_sp._SM17	283	0.920248	0.924674	TB_M0	1.50568	395	0.0622067	0.0815434	Healthy	0.942194	292	0.87414	0.910732	TB_M6	1.56482	210	0.149225	0.417545	TB_M15	1.77974	0.655193	0.514587	0.769029	positive	7
d__Bacteria--p__Actinobacteria--c__Actinobacteria--o__Streptomycetales--f__Streptomycetaceae--g__Streptomyces--s__Streptomyces_sp._SM18	302	0.780616	0.791304	TB_M0	1.36121	331	0.719053	0.730271	TB_M2	1.20666	340	0.429292	0.564629	Healthy	0.77248	212	0.176565	0.465112	TB_M15	1.46864	0.336846	0.737286	0.888236	positive	7
d__Bacteria--p__Actinobacteria--c__Actinobacteria--o__Streptomycetales--f__Streptomycetaceae--g__Streptomyces--s__Streptomyces_sp._TLI_053	376	0.0711892	0.0942049	Healthy	0.785629	426	0.027488	0.0433423	Healthy	0.610126	338	0.456688	0.586168	TB_M6	1.02726	274	0.97478	0.995549	TB_M15	1.14294	1.81592	0.0738571	0.325376	positive	7
d__Bacteria--p__Actinobacteria--c__Actinobacteria--o__Streptomycetales--f__Streptomycetaceae--g__Streptomyces--s__Streptomyces_sp._TN58	450	0.000867103	0.00600784	Healthy	0.217612	503	0.00021207	0.00193812	Healthy	0.186849	417	0.0197434	0.0878129	Healthy	0.377474	356	0.090633	0.292296	Healthy	0.510957	2.59512	0.011607	0.127852	positive	7
d__Bacteria--p__Actinobacteria--c__Actinobacteria--o__Streptomycetales--f__Streptomycetaceae--g__Streptomyces--s__Streptomyces_sp._Tu6071	370	0.0926824	0.117064	Healthy	0.737798	372	0.247702	0.270082	Healthy	0.8956	339.5	0.434405	0.567023	Healthy	0.935924	252	0.616792	0.86967	TB_M15	1.48292	1.95112	0.0552261	0.2831	positive	7
d__Bacteria--p__Actinobacteria--c__Actinobacteria--o__Streptomycetales--f__Streptomycetaceae--g__Streptomyces--s__Streptomyces_sp._Tue_6075	404	0.0172088	0.0330873	Healthy	0.601452	455	0.00561512	0.0145114	Healthy	0.49101	425	0.0127652	0.067422	Healthy	0.540273	271	0.92444	0.982039	Healthy	0.906297	1.86342	0.0667871	0.310523	positive	7
d__Bacteria--p__Actinobacteria--c__Actinobacteria--o__Streptomycetales--f__Streptomycetaceae--g__Streptomyces--s__Streptomyces_sp._WAC00288	437	0.00219789	0.00948042	Healthy	0.428515	475	0.00159814	0.0065612	Healthy	0.327541	418	0.0187432	0.0843741	Healthy	0.51383	303	0.57612	0.848652	Healthy	0.798148	3.36367	0.00127542	0.046335	positive	7
d__Bacteria--p__Actinobacteria--c__Actinobacteria--o__Streptomycetales--f__Streptomycetaceae--g__Streptomyces--s__Streptomyces_sp._ZFG47	406	0.0153982	0.0308017	Healthy	0.653836	437	0.0156137	0.0287322	Healthy	0.675955	382	0.103093	0.233145	Healthy	0.651005	255	0.665518	0.89081	TB_M15	1.02491	1.61258	0.111537	0.400233	positive	7
d__Bacteria--p__Actinobacteria--c__Actinobacteria--o__Streptomycetales--f__Streptomycetaceae--g__Streptomyces--s__Streptomyces_spongiicola	428	0.004002	0.013168	Healthy	0.572355	445.5	0.00974301	0.0206849	Healthy	0.752794	363.5	0.207658	0.354521	TB_M6	1.06696	324.5	0.307	0.626863	Healthy	0.76392	0.390021	0.697758	0.871249	positive	7
d__Bacteria--p__Actinobacteria--c__Actinobacteria--o__Streptomycetales--f__Streptomycetaceae--g__Streptomyces--s__Streptomyces_sviceus	389	0.0382346	0.0584664	Healthy	0.730486	420	0.0367998	0.0537223	Healthy	0.867024	424	0.0125775	0.066878	Healthy	0.562872	263	0.792163	0.94523	TB_M15	1.35878	1.68309	0.0970114	0.37247	positive	7
d__Bacteria--p__Actinobacteria--c__Actinobacteria--o__Streptomycetales--f__Streptomycetaceae--g__Streptomyces--s__Streptomyces_venezuelae	393	0.0311765	0.0507519	Healthy	0.632245	433	0.0192852	0.0333652	Healthy	0.637024	353	0.296596	0.444931	Healthy	0.98222	287	0.824837	0.959739	TB_M15	1.11997	2.06388	0.0429052	0.249658	positive	7
d__Bacteria--p__Actinobacteria--c__Actinobacteria--o__Streptomycetales--f__Streptomycetaceae--g__Streptomyces--s__Streptomyces_vietnamensis	430	0.00352556	0.012289	Healthy	0.51551	457	0.00500625	0.0133653	Healthy	0.480513	414	0.0232041	0.0961749	Healthy	0.598256	269	0.891031	0.975614	TB_M15	1.08809	3.1654	0.00233047	0.0614004	positive	7
d__Bacteria--p__Actinobacteria--c__Actinobacteria--o__Streptomycetales--f__Streptomycetaceae--g__Streptomyces--s__Streptomyces_violaceoruber	377.5	0.0662254	0.0891696	TB_M0	1.30746	398	0.0966993	0.117993	Healthy	0.905889	358.5	0.246037	0.395457	Healthy	0.813912	292.5	0.733471	0.924227	Healthy	0.979128	-0.235378	0.814634	0.923966	negative	7
d__Bacteria--p__Actinobacteria--c__Actinobacteria--o__Streptomycetales--f__Streptomycetaceae--g__Streptomyces--s__Streptomyces_violaceusniger	353	0.183481	0.210882	TB_M0	1.13354	354	0.420098	0.440178	TB_M2	1.22558	327	0.596018	0.700122	TB_M6	1.50965	256	0.680929	0.899091	TB_M15	1.38773	0.503768	0.616077	0.826665	positive	7
d__Bacteria--p__Actinobacteria--c__Actinobacteria--o__Streptomycetales--f__Streptomycetaceae--g__Streptomyces--s__Streptomyces_xiamenensis	368	0.101506	0.126106	Healthy	0.772152	391	0.128226	0.14971	Healthy	0.71778	354	0.287427	0.436779	TB_M6	1.01518	271	0.92444	0.982039	TB_M15	1.05739	1.28783	0.202235	0.529487	positive	7
d__Bacteria--p__Actinobacteria--c__Actinobacteria--o__Streptomycetales--f__Streptomycetaceae--g__Streptomyces--s__Streptomyces_xinghaiensis	396	0.0266084	0.0452393	Healthy	0.55258	416	0.0444316	0.0617506	Healthy	0.548125	354	0.284607	0.436119	Healthy	0.921756	220	0.240033	0.553952	TB_M15	1.37757	3.24884	0.00181308	0.0554589	positive	7
d__Bacteria--p__Actinobacteria--c__Actinobacteria--o__Streptosporangiales	398	0.0229798	0.0404967	Healthy	0.651595	418	0.0397383	0.0570938	Healthy	0.650391	338	0.456688	0.586168	Healthy	0.941144	267	0.857812	0.96694	TB_M15	1.0864	2.37143	0.0206014	0.172738	positive	4
d__Bacteria--p__Actinobacteria--c__Actinobacteria--o__Streptosporangiales--f__Nocardiopsaceae	421	0.00553034	0.0159669	Healthy	0.600176	436	0.015537	0.0287322	Healthy	0.598917	364	0.206068	0.35263	Healthy	0.783762	277	0.991592	0.996705	TB_M15	1.07733	2.75968	0.00745432	0.101632	positive	5
d__Bacteria--p__Actinobacteria--c__Actinobacteria--o__Streptosporangiales--f__Nocardiopsaceae--g__Nocardiopsis	415	0.00823002	0.020484	Healthy	0.613644	420	0.0360351	0.0528497	Healthy	0.643079	360	0.236382	0.384697	Healthy	0.828663	299	0.635114	0.877219	TB_M15	1.00345	2.1137	0.0382671	0.234616	positive	6
d__Bacteria--p__Actinobacteria--c__Actinobacteria--o__Streptosporangiales--f__Nocardiopsaceae--g__Nocardiopsis--s__Nocardiopsis_alba	390	0.0355081	0.0555759	Healthy	0.781148	418	0.0397383	0.0570938	Healthy	0.750947	387	0.0835987	0.205197	Healthy	0.94977	266	0.84129	0.962792	TB_M15	1.2753	1.64768	0.1041	0.385257	positive	7
d__Bacteria--p__Actinobacteria--c__Actinobacteria--o__Streptosporangiales--f__Nocardiopsaceae--g__Nocardiopsis--s__Nocardiopsis_dassonvillei	421	0.00629171	0.0172528	Healthy	0.620744	426	0.0275103	0.0433423	Healthy	0.621014	399	0.0481974	0.147364	Healthy	0.650964	292	0.743832	0.925517	Healthy	0.938663	1.59203	0.116087	0.405358	positive	7
d__Bacteria--p__Actinobacteria--c__Actinobacteria--o__Streptosporangiales--f__Nocardiopsaceae--g__Nocardiopsis--s__Nocardiopsis_gilva	423	0.00554322	0.0159669	Healthy	0.513194	414	0.0487223	0.0664901	Healthy	0.626184	371	0.159876	0.303609	Healthy	0.910546	311	0.466403	0.779738	Healthy	0.826105	1.34168	0.18423	0.515332	positive	7
d__Bacteria--p__Actinobacteria--c__Actinobacteria--o__Streptosporangiales--f__Nocardiopsaceae--g__Thermobifida	420	0.00669233	0.0180505	Healthy	0.521121	479	0.00122295	0.00555298	Healthy	0.41094	405	0.036613	0.125014	Healthy	0.603809	243	0.49272	0.7984	TB_M15	1.22971	4.21904	7.53875728746646e-05	0.0129689	positive	6
d__Bacteria--p__Actinobacteria--c__Actinobacteria--o__Streptosporangiales--f__Nocardiopsaceae--g__Thermobifida--s__Thermobifida_fusca	420	0.00669233	0.0180505	Healthy	0.521121	479	0.00122295	0.00555298	Healthy	0.41094	405	0.036613	0.125014	Healthy	0.603809	243	0.49272	0.7984	TB_M15	1.22971	4.21904	7.53875728746646e-05	0.0129689	positive	7
d__Bacteria--p__Actinobacteria--c__Actinobacteria--o__Streptosporangiales--f__Streptosporangiaceae	399	0.0217175	0.0387392	Healthy	0.682733	415	0.0458826	0.0634588	Healthy	0.680736	347	0.355591	0.499964	Healthy	0.870127	272	0.941197	0.984285	TB_M15	1.05104	2.08998	0.0404178	0.242299	positive	5
d__Bacteria--p__Actinobacteria--c__Actinobacteria--o__Streptosporangiales--f__Streptosporangiaceae--g__Nonomuraea	394	0.0286711	0.0476135	Healthy	0.60936	421	0.0351223	0.0518763	Healthy	0.598405	356	0.26966	0.41881	Healthy	0.704334	295	0.696472	0.905977	Healthy	0.891296	2.00272	0.0492566	0.266672	positive	6
d__Bacteria--p__Actinobacteria--c__Actinobacteria--o__Streptosporangiales--f__Streptosporangiaceae--g__Nonomuraea--s__Nonomuraea_sp._ATCC_55076	394	0.0286711	0.0476135	Healthy	0.60936	421	0.0351223	0.0518763	Healthy	0.598405	356	0.26966	0.41881	Healthy	0.704334	295	0.696472	0.905977	Healthy	0.891296	2.00272	0.0492566	0.266672	positive	7
d__Bacteria--p__Actinobacteria--c__Actinobacteria--o__Streptosporangiales--f__Streptosporangiaceae--g__Streptosporangium	380	0.0587337	0.0813097	Healthy	0.767003	400	0.0892909	0.109844	Healthy	0.766058	346	0.366085	0.50909	TB_M6	1.04652	269	0.891031	0.975614	TB_M15	1.21706	1.82561	0.0723655	0.32212	positive	6
d__Bacteria--p__Actinobacteria--c__Actinobacteria--o__Streptosporangiales--f__Streptosporangiaceae--g__Streptosporangium--s__Streptosporangium_roseum	381	0.0564526	0.0787763	Healthy	0.816393	411	0.0557615	0.0740808	Healthy	0.698877	361	0.228529	0.377376	Healthy	0.939425	290	0.775956	0.937366	TB_M15	1.11521	1.37318	0.174276	0.502318	positive	7
d__Bacteria--p__Actinobacteria--c__Actinobacteria--o__Streptosporangiales--f__Streptosporangiaceae--g__Streptosporangium--s__Streptosporangium_sp._caverna	387	0.0414877	0.0623969	Healthy	0.769982	404	0.075597	0.0954179	Healthy	0.862687	358	0.252647	0.401885	TB_M6	1.28561	241	0.466403	0.779738	TB_M15	1.27397	1.25707	0.213094	0.53807	positive	7
d__Bacteria--p__Actinobacteria--c__Actinobacteria--o__Streptosporangiales--f__Thermomonosporaceae	386	0.0443814	0.0654365	Healthy	0.670521	400	0.0894115	0.109844	Healthy	0.66765	329	0.571892	0.680707	TB_M6	1.63373	248	0.561778	0.841084	TB_M15	1.25414	1.32039	0.191198	0.522712	positive	5
d__Bacteria--p__Actinobacteria--c__Actinobacteria--o__Streptosporangiales--f__Thermomonosporaceae--g__Thermomonospora	386	0.0443814	0.0654365	Healthy	0.670521	400	0.0894115	0.109844	Healthy	0.66765	329	0.571892	0.680707	TB_M6	1.63373	248	0.561778	0.841084	TB_M15	1.25414	1.32039	0.191198	0.522712	positive	6
d__Bacteria--p__Actinobacteria--c__Actinobacteria--o__Streptosporangiales--f__Thermomonosporaceae--g__Thermomonospora--s__Thermomonospora_curvata	386	0.0443814	0.0654365	Healthy	0.670521	400	0.0894115	0.109844	Healthy	0.66765	329	0.571892	0.680707	TB_M6	1.63373	248	0.561778	0.841084	TB_M15	1.25414	1.32039	0.191198	0.522712	positive	7
d__Bacteria--p__Actinobacteria--c__Coriobacteriia	379	0.0616165	0.0842635	Healthy	0.866388	278	0.518665	0.534473	TB_M2	1.76614	254	0.366085	0.50909	TB_M6	2.61456	435	0.000502347	0.00581727	Healthy	0.496657	-1.01677	0.312919	0.624898	negative	3
d__Bacteria--p__Actinobacteria--c__Coriobacteriia--o__Coriobacteriales	407	0.0135833	0.0285787	Healthy	0.754329	319	0.900463	0.905105	TB_M2	1.58186	295	0.928949	0.948738	TB_M6	1.41528	426	0.00109366	0.010266	Healthy	0.516526	-1.83399	0.0710961	0.320264	negative	4
d__Bacteria--p__Actinobacteria--c__Coriobacteriia--o__Coriobacteriales--f__Atopobiaceae	474	6.41681269819265e-05	0.0029268	Healthy	0.227575	444	0.00979402	0.0206881	Healthy	0.720117	403	0.0395883	0.130968	TB_M6	1.39265	415	0.00262904	0.0191704	Healthy	0.323713	-0.0322503	0.974368	0.991742	negative	5
d__Bacteria--p__Actinobacteria--c__Coriobacteriia--o__Coriobacteriales--f__Atopobiaceae--g__Atopobium	401	0.0193696	0.0356715	Healthy	0.30464	382	0.178738	0.201317	Healthy	0.473006	349	0.335167	0.481669	Healthy	0.35258	428	0.000924505	0.00914807	Healthy	0.179984	-1.76559	0.0820209	0.340952	negative	6
d__Bacteria--p__Actinobacteria--c__Coriobacteriia--o__Coriobacteriales--f__Atopobiaceae--g__Atopobium--s__Atopobium_parvulum	401	0.0193696	0.0356715	Healthy	0.30464	382	0.178738	0.201317	Healthy	0.473006	349	0.335167	0.481669	Healthy	0.35258	428	0.000924505	0.00914807	Healthy	0.179984	-1.76559	0.0820209	0.340952	negative	7
d__Bacteria--p__Actinobacteria--c__Coriobacteriia--o__Coriobacteriales--f__Atopobiaceae--g__Libanicoccus	471	8.70214667600453e-05	0.00301177	Healthy	0.185596	443	0.0103916	0.0215076	Healthy	0.985516	412	0.0248037	0.0996405	Healthy	0.705058	454	7.96230989822549e-05	0.00168709	Healthy	0.122052	-0.605725	0.546744	0.789606	negative	6
d__Bacteria--p__Actinobacteria--c__Coriobacteriia--o__Coriobacteriales--f__Atopobiaceae--g__Libanicoccus--s__Libanicoccus_massiliensis	471	8.70214667600453e-05	0.00301177	Healthy	0.185596	443	0.0103916	0.0215076	Healthy	0.985516	412	0.0248037	0.0996405	Healthy	0.705058	454	7.96230989822549e-05	0.00168709	Healthy	0.122052	-0.605725	0.546744	0.789606	negative	7
d__Bacteria--p__Actinobacteria--c__Coriobacteriia--o__Coriobacteriales--f__Atopobiaceae--g__Olsenella	444	0.000999669	0.00632517	Healthy	0.28258	426	0.0266131	0.0422989	Healthy	0.353443	369	0.172209	0.318347	TB_M6	2.55433	383	0.0224221	0.104315	Healthy	0.640835	0.307597	0.759344	0.896528	positive	6
d__Bacteria--p__Actinobacteria--c__Coriobacteriia--o__Coriobacteriales--f__Atopobiaceae--g__Olsenella--s__Olsenella_sp._Marseille-P2300	449	0.000660648	0.00554394	Healthy	0.247712	436	0.015537	0.0287322	Healthy	0.346977	368	0.178631	0.324678	Healthy	0.546682	418	0.00208572	0.0160491	Healthy	0.267302	-0.24109	0.810221	0.92252	negative	7
d__Bacteria--p__Actinobacteria--c__Coriobacteriia--o__Coriobacteriales--f__Atopobiaceae--g__Olsenella--s__Olsenella_sp._oral_taxon_807	459	0.000274495	0.00392549	Healthy	0.27301	465	0.00253568	0.00874996	Healthy	0.363049	379	0.117038	0.249928	Healthy	0.537114	418	0.00208572	0.0160491	Healthy	0.341294	0.390615	0.697321	0.871249	positive	7
d__Bacteria--p__Actinobacteria--c__Coriobacteriia--o__Coriobacteriales--f__Atopobiaceae--g__Olsenella--s__Olsenella_uli	450	0.000606942	0.00546154	Healthy	0.240494	440	0.0123792	0.0243381	Healthy	0.363525	387	0.0836366	0.205197	Healthy	0.492013	395	0.0107263	0.0590656	Healthy	0.323581	0.237253	0.813184	0.923863	positive	7
d__Bacteria--p__Actinobacteria--c__Coriobacteriia--o__Coriobacteriales--f__Atopobiaceae--g__Olsenella--s__Olsenella_umbonata	440	0.00137664	0.00742801	Healthy	0.335836	419	0.0378489	0.0548374	Healthy	0.360185	355	0.278449	0.428366	TB_M6	5.29909	367	0.0535341	0.201719	TB_M15	1.11609	0.309758	0.757707	0.895303	positive	7
d__Bacteria--p__Actinobacteria--c__Coriobacteriia--o__Coriobacteriales--f__Coriobacteriaceae	405	0.0153189	0.0308017	Healthy	0.9518	336	0.65094	0.66469	TB_M2	1.90778	314	0.789042	0.84899	TB_M6	1.42768	414	0.00283641	0.0205289	Healthy	0.587971	-2.14699	0.0354167	0.22739	negative	5
d__Bacteria--p__Actinobacteria--c__Coriobacteriia--o__Coriobacteriales--f__Coriobacteriaceae--g__--s__Coriobacteriaceae_bacterium_68-1-3	450	0.000606942	0.00546154	Healthy	0.318014	460	0.00356591	0.0107956	Healthy	0.498408	409	0.0290994	0.108461	Healthy	0.519034	431	0.000714845	0.0076146	Healthy	0.363862	-0.353843	0.724568	0.883756	negative	7
d__Bacteria--p__Actinobacteria--c__Coriobacteriia--o__Coriobacteriales--f__Coriobacteriaceae--g__Collinsella	404	0.0162561	0.0319282	Healthy	0.964997	335	0.664883	0.677863	TB_M2	1.93732	313	0.804345	0.860076	TB_M6	1.44572	414	0.00283641	0.0205289	Healthy	0.592068	-2.1493	0.0352263	0.226915	negative	6
d__Bacteria--p__Actinobacteria--c__Coriobacteriia--o__Coriobacteriales--f__Coriobacteriaceae--g__Collinsella--s__Collinsella_aerofaciens	404	0.0162561	0.0319282	Healthy	0.964997	335	0.664883	0.677863	TB_M2	1.93732	313	0.804345	0.860076	TB_M6	1.44572	414	0.00283641	0.0205289	Healthy	0.592068	-2.1493	0.0352263	0.226915	negative	7
d__Bacteria--p__Actinobacteria--c__Coriobacteriia--o__Coriobacteriales--f__Coriobacteriaceae--g__Coriobacterium	444	0.000999669	0.00632517	Healthy	0.392879	405	0.0722586	0.092149	Healthy	0.628817	358	0.252647	0.401885	Healthy	0.727833	419	0.00192839	0.0151576	Healthy	0.483694	-0.282133	0.778711	0.907376	negative	6
d__Bacteria--p__Actinobacteria--c__Coriobacteriia--o__Coriobacteriales--f__Coriobacteriaceae--g__Coriobacterium--s__Coriobacterium_glomerans	444	0.000999669	0.00632517	Healthy	0.392879	405	0.0722586	0.092149	Healthy	0.628817	358	0.252647	0.401885	Healthy	0.727833	419	0.00192839	0.0151576	Healthy	0.483694	-0.282133	0.778711	0.907376	negative	7
d__Bacteria--p__Actinobacteria--c__Coriobacteriia--o__Eggerthellales	309	0.675266	0.690615	TB_M0	1.49247	275	0.481826	0.500278	TB_M2	2.80218	306	0.913216	0.936594	TB_M6	9.06917	425	0.00118831	0.0107908	Healthy	0.404061	-0.334198	0.739274	0.889349	negative	4
d__Bacteria--p__Actinobacteria--c__Coriobacteriia--o__Eggerthellales--f__Eggerthellaceae	309	0.675266	0.690615	TB_M0	1.49247	275	0.481826	0.500278	TB_M2	2.80218	306	0.913216	0.936594	TB_M6	9.06917	425	0.00118831	0.0107908	Healthy	0.404061	-0.334198	0.739274	0.889349	negative	5
d__Bacteria--p__Actinobacteria--c__Coriobacteriia--o__Eggerthellales--f__Eggerthellaceae--g__Adlercreutzia	433	0.00235418	0.00980044	Healthy	0.452002	459	0.0038119	0.0112218	Healthy	0.572222	401	0.0437177	0.138819	Healthy	0.634653	391	0.013831	0.0717588	Healthy	0.497264	-0.26141	0.794579	0.914252	negative	6
d__Bacteria--p__Actinobacteria--c__Coriobacteriia--o__Eggerthellales--f__Eggerthellaceae--g__Adlercreutzia--s__Adlercreutzia_equolifaciens	433	0.00235418	0.00980044	Healthy	0.452002	459	0.0038119	0.0112218	Healthy	0.572222	401	0.0437177	0.138819	Healthy	0.634653	391	0.013831	0.0717588	Healthy	0.497264	-0.26141	0.794579	0.914252	negative	7
d__Bacteria--p__Actinobacteria--c__Coriobacteriia--o__Eggerthellales--f__Eggerthellaceae--g__Cryptobacterium	471	0.000167555	0.00349989	Healthy	0.285489	492	0.000490418	0.00314474	Healthy	0.353987	433	0.00723266	0.0471089	Healthy	0.482353	392	0.0129898	0.0680075	Healthy	0.534528	1.91231	0.0601128	0.295144	positive	6
d__Bacteria--p__Actinobacteria--c__Coriobacteriia--o__Eggerthellales--f__Eggerthellaceae--g__Cryptobacterium--s__Cryptobacterium_curtum	471	0.000167555	0.00349989	Healthy	0.285489	492	0.000490418	0.00314474	Healthy	0.353987	433	0.00723266	0.0471089	Healthy	0.482353	392	0.0129898	0.0680075	Healthy	0.534528	1.91231	0.0601128	0.295144	positive	7
d__Bacteria--p__Actinobacteria--c__Coriobacteriia--o__Eggerthellales--f__Eggerthellaceae--g__Denitrobacterium	455	0.00039326	0.00450133	Healthy	0.284083	447	0.0081775	0.0184317	Healthy	0.482015	420	0.0158877	0.0766562	Healthy	0.452879	446	0.000179103	0.00283846	Healthy	0.31433	-0.608174	0.545128	0.788535	negative	6
d__Bacteria--p__Actinobacteria--c__Coriobacteriia--o__Eggerthellales--f__Eggerthellaceae--g__Denitrobacterium--s__Denitrobacterium_detoxificans	455	0.00039326	0.00450133	Healthy	0.284083	447	0.0081775	0.0184317	Healthy	0.482015	420	0.0158877	0.0766562	Healthy	0.452879	446	0.000179103	0.00283846	Healthy	0.31433	-0.608174	0.545128	0.788535	negative	7
d__Bacteria--p__Actinobacteria--c__Coriobacteriia--o__Eggerthellales--f__Eggerthellaceae--g__Eggerthella	298	0.846133	0.853575	TB_M0	4.26118	256	0.283886	0.305792	TB_M2	7.59345	275	0.627104	0.723315	TB_M6	32.6959	390	0.0147189	0.0753071	Healthy	0.413532	-0.263895	0.792671	0.913803	negative	6
d__Bacteria--p__Actinobacteria--c__Coriobacteriia--o__Eggerthellales--f__Eggerthellaceae--g__Eggerthella--s__Eggerthella_lenta	300	0.814269	0.823278	TB_M0	4.98771	246	0.205344	0.227516	TB_M2	8.92551	261	0.44473	0.576002	TB_M6	38.7984	383	0.0224221	0.104315	Healthy	0.423113	-0.262455	0.793776	0.913803	negative	7
d__Bacteria--p__Actinobacteria--c__Coriobacteriia--o__Eggerthellales--f__Eggerthellaceae--g__Eggerthella--s__Eggerthella_sp._YY7918	424	0.00450077	0.0141761	Healthy	0.439913	428	0.0239774	0.039087	Healthy	0.578165	401	0.0437177	0.138819	Healthy	0.541068	407	0.00474453	0.0310011	Healthy	0.371383	-1.30171	0.197473	0.528528	negative	7
d__Bacteria--p__Actinobacteria--c__Coriobacteriia--o__Eggerthellales--f__Eggerthellaceae--g__Gordonibacter	390	0.0355081	0.0555759	Healthy	0.703239	360	0.359509	0.38073	TB_M2	1.12243	354	0.287427	0.436779	TB_M6	1.30555	425	0.00118831	0.0107908	Healthy	0.374719	-1.45663	0.14989	0.463866	negative	6
d__Bacteria--p__Actinobacteria--c__Coriobacteriia--o__Eggerthellales--f__Eggerthellaceae--g__Gordonibacter--s__Gordonibacter_massiliensis	431	0.00272969	0.0107154	Healthy	0.365128	428	0.0239774	0.039087	Healthy	0.619179	368	0.178631	0.324678	Healthy	0.917297	453	8.8375695509231e-05	0.00180707	Healthy	0.263868	-0.910628	0.365756	0.665829	negative	7
d__Bacteria--p__Actinobacteria--c__Coriobacteriia--o__Eggerthellales--f__Eggerthellaceae--g__Gordonibacter--s__Gordonibacter_pamelaeae	354	0.178474	0.205653	TB_M0	1.19834	370	0.266769	0.28863	TB_M2	1.7766	376	0.131926	0.269237	TB_M6	1.54252	422	0.00151824	0.0126838	Healthy	0.440088	-1.85518	0.06797	0.314274	negative	7
d__Bacteria--p__Actinobacteria--c__Coriobacteriia--o__Eggerthellales--f__Eggerthellaceae--g__Gordonibacter--s__Gordonibacter_urolithinfaciens	406	0.0144286	0.0296646	Healthy	0.573085	325	0.809895	0.8173	TB_M2	1.1087	302	0.976289	0.983519	TB_M6	1.95587	417	0.00225446	0.01707	Healthy	0.415955	-0.462873	0.644955	0.84284	negative	7
d__Bacteria--p__Actinobacteria--c__Coriobacteriia--o__Eggerthellales--f__Eggerthellaceae--g__Phoenicibacter	402	0.0182794	0.034312	Healthy	0.515258	428	0.0239774	0.039087	TB_M2	5.14179	359	0.244421	0.393077	Healthy	0.803472	394	0.0114394	0.0617706	Healthy	0.524796	-0.745475	0.458592	0.73227	negative	6
d__Bacteria--p__Actinobacteria--c__Coriobacteriia--o__Eggerthellales--f__Eggerthellaceae--g__Phoenicibacter--s__Phoenicibacter_massiliensis	402	0.0182794	0.034312	Healthy	0.515258	428	0.0239774	0.039087	TB_M2	5.14179	359	0.244421	0.393077	Healthy	0.803472	394	0.0114394	0.0617706	Healthy	0.524796	-0.745475	0.458592	0.73227	negative	7
d__Bacteria--p__Actinobacteria--c__Coriobacteriia--o__Eggerthellales--f__Eggerthellaceae--g__Slackia	447	0.000781202	0.00580591	Healthy	0.358251	445	0.00922665	0.0198407	Healthy	0.543411	385	0.0911761	0.21547	Healthy	0.637255	416	0.00243532	0.0180504	Healthy	0.466436	0.0656282	0.947869	0.985161	positive	6
d__Bacteria--p__Actinobacteria--c__Coriobacteriia--o__Eggerthellales--f__Eggerthellaceae--g__Slackia--s__Slackia_heliotrinireducens	447	0.000781202	0.00580591	Healthy	0.358251	445	0.00922665	0.0198407	Healthy	0.543411	385	0.0911761	0.21547	Healthy	0.637255	416	0.00243532	0.0180504	Healthy	0.466436	0.0656282	0.947869	0.985161	positive	7
d__Bacteria--p__Actinobacteria--c__Nitriliruptoria	398	0.0239396	0.0418054	Healthy	0.308652	433	0.0183404	0.0321754	Healthy	0.268922	368	0.178631	0.324678	Healthy	0.522018	272	0.941197	0.984285	Healthy	0.490941	1.53818	0.128713	0.428483	positive	3
d__Bacteria--p__Actinobacteria--c__Nitriliruptoria--o__Euzebyales	398	0.0239396	0.0418054	Healthy	0.308652	433	0.0183404	0.0321754	Healthy	0.268922	368	0.178631	0.324678	Healthy	0.522018	272	0.941197	0.984285	Healthy	0.490941	1.53818	0.128713	0.428483	positive	4
d__Bacteria--p__Actinobacteria--c__Nitriliruptoria--o__Euzebyales--f__Euzebyaceae	398	0.0239396	0.0418054	Healthy	0.308652	433	0.0183404	0.0321754	Healthy	0.268922	368	0.178631	0.324678	Healthy	0.522018	272	0.941197	0.984285	Healthy	0.490941	1.53818	0.128713	0.428483	positive	5
d__Bacteria--p__Actinobacteria--c__Nitriliruptoria--o__Euzebyales--f__Euzebyaceae--g__Euzebya	398	0.0239396	0.0418054	Healthy	0.308652	433	0.0183404	0.0321754	Healthy	0.268922	368	0.178631	0.324678	Healthy	0.522018	272	0.941197	0.984285	Healthy	0.490941	1.53818	0.128713	0.428483	positive	6
d__Bacteria--p__Actinobacteria--c__Nitriliruptoria--o__Euzebyales--f__Euzebyaceae--g__Euzebya--s__Euzebya_sp._DY32-46	398	0.0239396	0.0418054	Healthy	0.308652	433	0.0183404	0.0321754	Healthy	0.268922	368	0.178631	0.324678	Healthy	0.522018	272	0.941197	0.984285	Healthy	0.490941	1.53818	0.128713	0.428483	positive	7
d__Bacteria--p__Actinobacteria--c__Rubrobacteria	451	0.00080583	0.00586231	Healthy	0.510862	484	0.000866671	0.00443491	Healthy	0.497087	367	0.185226	0.331109	Healthy	0.962734	282	0.907716	0.977952	TB_M15	1.09429	2.35766	0.0213188	0.173892	positive	3
d__Bacteria--p__Actinobacteria--c__Rubrobacteria--o__Rubrobacterales	451	0.00080583	0.00586231	Healthy	0.510862	484	0.000866671	0.00443491	Healthy	0.497087	367	0.185226	0.331109	Healthy	0.962734	282	0.907716	0.977952	TB_M15	1.09429	2.35766	0.0213188	0.173892	positive	4
d__Bacteria--p__Actinobacteria--c__Rubrobacteria--o__Rubrobacterales--f__Rubrobacteraceae	451	0.00080583	0.00586231	Healthy	0.510862	484	0.000866671	0.00443491	Healthy	0.497087	367	0.185226	0.331109	Healthy	0.962734	282	0.907716	0.977952	TB_M15	1.09429	2.35766	0.0213188	0.173892	positive	5
d__Bacteria--p__Actinobacteria--c__Rubrobacteria--o__Rubrobacterales--f__Rubrobacteraceae--g__Rubrobacter	451	0.00080583	0.00586231	Healthy	0.510862	484	0.000866671	0.00443491	Healthy	0.497087	367	0.185226	0.331109	Healthy	0.962734	282	0.907716	0.977952	TB_M15	1.09429	2.35766	0.0213188	0.173892	positive	6
d__Bacteria--p__Actinobacteria--c__Rubrobacteria--o__Rubrobacterales--f__Rubrobacteraceae--g__Rubrobacter--s__Rubrobacter_radiotolerans	432	0.00308397	0.0115646	Healthy	0.610544	456	0.00530545	0.0139265	Healthy	0.662832	357	0.258464	0.409366	TB_M6	1.07103	235	0.392237	0.709935	TB_M15	1.45381	2.57778	0.0121492	0.129201	positive	7
d__Bacteria--p__Actinobacteria--c__Rubrobacteria--o__Rubrobacterales--f__Rubrobacteraceae--g__Rubrobacter--s__Rubrobacter_xylanophilus	435	0.00252057	0.0102427	Healthy	0.493417	485	0.000806725	0.00430472	Healthy	0.456625	386	0.087342	0.210665	TB_M6	1.01392	295	0.696472	0.905977	TB_M15	1.00566	1.79236	0.0775903	0.328925	positive	7
d__Bacteria--p__Actinobacteria--c__Thermoleophilia	447	0.000781202	0.00580591	Healthy	0.406098	465	0.00306056	0.00985348	Healthy	0.490289	427	0.0105042	0.0597077	Healthy	0.594268	337	0.199898	0.498297	Healthy	0.769069	2.05289	0.0439918	0.251802	positive	3
d__Bacteria--p__Actinobacteria--c__Thermoleophilia--o__Solirubrobacterales	447	0.000781202	0.00580591	Healthy	0.406098	465	0.00306056	0.00985348	Healthy	0.490289	427	0.0105042	0.0597077	Healthy	0.594268	337	0.199898	0.498297	Healthy	0.769069	2.05289	0.0439918	0.251802	positive	4
d__Bacteria--p__Actinobacteria--c__Thermoleophilia--o__Solirubrobacterales--f__Conexibacteraceae	447	0.000781202	0.00580591	Healthy	0.406098	465	0.00306056	0.00985348	Healthy	0.490289	427	0.0105042	0.0597077	Healthy	0.594268	337	0.199898	0.498297	Healthy	0.769069	2.05289	0.0439918	0.251802	positive	5
d__Bacteria--p__Actinobacteria--c__Thermoleophilia--o__Solirubrobacterales--f__Conexibacteraceae--g__Conexibacter	447	0.000781202	0.00580591	Healthy	0.406098	465	0.00306056	0.00985348	Healthy	0.490289	427	0.0105042	0.0597077	Healthy	0.594268	337	0.199898	0.498297	Healthy	0.769069	2.05289	0.0439918	0.251802	positive	6
d__Bacteria--p__Actinobacteria--c__Thermoleophilia--o__Solirubrobacterales--f__Conexibacteraceae--g__Conexibacter--s__Conexibacter_woesei	447	0.000781202	0.00580591	Healthy	0.406098	465	0.00306056	0.00985348	Healthy	0.490289	427	0.0105042	0.0597077	Healthy	0.594268	337	0.199898	0.498297	Healthy	0.769069	2.05289	0.0439918	0.251802	positive	7
d__Bacteria--p__Aquificae	438	0.00205117	0.00921451	Healthy	0.350745	494	0.000269843	0.00223557	Healthy	0.259028	394	0.0610685	0.170415	Healthy	0.556108	394	0.0114394	0.0617706	Healthy	0.357284	0.440364	0.661091	0.854146	positive	2
d__Bacteria--p__Aquificae--c__Aquificae	438	0.00205117	0.00921451	Healthy	0.350745	494	0.000269843	0.00223557	Healthy	0.259028	394	0.0610685	0.170415	Healthy	0.556108	394	0.0114394	0.0617706	Healthy	0.357284	0.440364	0.661091	0.854146	positive	3
d__Bacteria--p__Aquificae--c__Aquificae--o__Aquificales	443	0.00144343	0.00763347	Healthy	0.317485	490	0.000378183	0.00274782	Healthy	0.26512	409	0.0290994	0.108461	Healthy	0.525486	405	0.00546649	0.0348235	Healthy	0.323976	0.338163	0.736298	0.888236	positive	4
d__Bacteria--p__Aquificae--c__Aquificae--o__Aquificales--f__--g__Thermosulfidibacter	418	0.00757305	0.0194401	Healthy	0.85662	425	0.028882	0.044851	TB_M2	1.04977	414	0.0232041	0.0961749	TB_M6	1.26778	301	0.605301	0.862734	Healthy	0.97761	0.282056	0.77877	0.907376	positive	6
d__Bacteria--p__Aquificae--c__Aquificae--o__Aquificales--f__--g__Thermosulfidibacter--s__Thermosulfidibacter_takaii	418	0.00757305	0.0194401	Healthy	0.85662	425	0.028882	0.044851	TB_M2	1.04977	414	0.0232041	0.0961749	TB_M6	1.26778	301	0.605301	0.862734	Healthy	0.97761	0.282056	0.77877	0.907376	positive	7
d__Bacteria--p__Aquificae--c__Aquificae--o__Aquificales--f__Aquificaceae	412	0.0108779	0.0246417	Healthy	0.374929	470	0.00178045	0.00700326	Healthy	0.336929	355	0.278449	0.428366	Healthy	0.926572	335	0.215333	0.520144	Healthy	0.575267	1.11497	0.268845	0.590879	positive	5
d__Bacteria--p__Aquificae--c__Aquificae--o__Aquificales--f__Aquificaceae--g__Aquifex	427	0.00425598	0.0136865	Healthy	0.264799	457	0.00495819	0.0133274	Healthy	0.376716	330	0.558452	0.669067	Healthy	0.85449	326	0.292088	0.615409	Healthy	0.469589	0.771658	0.44303	0.724631	positive	6
d__Bacteria--p__Aquificae--c__Aquificae--o__Aquificales--f__Aquificaceae--g__Aquifex--s__Aquifex_aeolicus	427	0.00425598	0.0136865	Healthy	0.264799	457	0.00495819	0.0133274	Healthy	0.376716	330	0.558452	0.669067	Healthy	0.85449	326	0.292088	0.615409	Healthy	0.469589	0.771658	0.44303	0.724631	positive	7
d__Bacteria--p__Aquificae--c__Aquificae--o__Aquificales--f__Aquificaceae--g__Hydrogenobacter	370.5	0.0901363	0.114287	Healthy	0.436776	422.5	0.0314886	0.0480002	Healthy	0.373382	339	0.440646	0.574402	TB_M6	1.05728	308.5	0.495432	0.801019	Healthy	0.628795	0.802702	0.424985	0.712246	positive	6
d__Bacteria--p__Aquificae--c__Aquificae--o__Aquificales--f__Aquificaceae--g__Hydrogenobacter--s__Hydrogenobacter_thermophilus	370.5	0.0901363	0.114287	Healthy	0.436776	422.5	0.0314886	0.0480002	Healthy	0.373382	339	0.440646	0.574402	TB_M6	1.05728	308.5	0.495432	0.801019	Healthy	0.628795	0.802702	0.424985	0.712246	positive	7
d__Bacteria--p__Aquificae--c__Aquificae--o__Aquificales--f__Aquificaceae--g__Hydrogenobaculum	436.5	0.00225352	0.00968469	Healthy	0.35945	529	2.55658384169876e-05	0.000670882	Healthy	0.101397	466.5	0.000897446	0.0173923	Healthy	0.179528	442	0.000427527	0.0052305	Healthy	0.130559	-1.29272	0.200547	0.529487	negative	6
d__Bacteria--p__Aquificae--c__Aquificae--o__Aquificales--f__Aquificaceae--g__Hydrogenobaculum--s__Hydrogenobaculum_sp._Y04AAS1	392	0.0306965	0.0502361	Healthy	0.610257	467	0.0022857	0.00821195	Healthy	0.119683	410	0.0273731	0.106216	Healthy	0.279595	397	0.0100718	0.0564719	Healthy	0.129026	-1.5238	0.132264	0.434369	negative	7
d__Bacteria--p__Aquificae--c__Aquificae--o__Aquificales--f__Aquificaceae--g__Thermocrinis	379.5	0.0605321	0.082994	Healthy	0.566625	420.5	0.0359325	0.0528497	Healthy	0.728624	319	0.713828	0.790006	TB_M6	2.66819	218.5	0.225101	0.537741	TB_M15	1.71363	1.14508	0.256252	0.580487	positive	6
d__Bacteria--p__Aquificae--c__Aquificae--o__Aquificales--f__Aquificaceae--g__Thermocrinis--s__Thermocrinis_albus	358	0.151216	0.178104	Healthy	0.79498	426	0.0269134	0.0426951	Healthy	0.665122	318	0.726272	0.800987	TB_M6	4.54767	212	0.176452	0.465112	TB_M15	1.86438	0.654472	0.515048	0.769088	positive	7
d__Bacteria--p__Aquificae--c__Aquificae--o__Aquificales--f__Aquificaceae--g__Thermocrinis--s__Thermocrinis_minervae	402	0.0156801	0.031344	Healthy	0.234374	402	0.0781039	0.0984122	Healthy	0.625146	409	0.0253517	0.101703	Healthy	0.501382	307	0.514271	0.817363	Healthy	0.267909	-0.341755	0.733605	0.888236	negative	7
d__Bacteria--p__Aquificae--c__Aquificae--o__Aquificales--f__Aquificaceae--g__Thermocrinis--s__Thermocrinis_ruber	373.5	0.0717561	0.0949121	Healthy	0.617922	360	0.34277	0.363925	TB_M2	1.24194	303	0.959747	0.97095	TB_M6	1.561	216.5	0.208152	0.509746	TB_M15	5.05073	3.36542	0.00126853	0.046335	positive	7
d__Bacteria--p__Aquificae--c__Aquificae--o__Aquificales--f__Hydrogenothermaceae	469	0.000197692	0.00357987	Healthy	0.235874	525	1.3721532590338e-05	0.000531402	Healthy	0.159	463	0.000846794	0.0168466	Healthy	0.241696	461	3.74216412437624e-05	0.00108338	Healthy	0.144515	-0.843037	0.402207	0.693751	negative	5
d__Bacteria--p__Aquificae--c__Aquificae--o__Aquificales--f__Hydrogenothermaceae--g__Persephonella	422	0.00588324	0.0164882	Healthy	0.330937	465	0.00304926	0.00985348	Healthy	0.316718	380	0.112374	0.242985	Healthy	0.767816	369	0.0483401	0.187338	Healthy	0.402712	0.397711	0.692108	0.869944	positive	6
d__Bacteria--p__Aquificae--c__Aquificae--o__Aquificales--f__Hydrogenothermaceae--g__Persephonella--s__Persephonella_marina	422	0.00588324	0.0164882	Healthy	0.330937	465	0.00304926	0.00985348	Healthy	0.316718	380	0.112374	0.242985	Healthy	0.767816	369	0.0483401	0.187338	Healthy	0.402712	0.397711	0.692108	0.869944	positive	7
d__Bacteria--p__Aquificae--c__Aquificae--o__Aquificales--f__Hydrogenothermaceae--g__Sulfurihydrogenibium	475	0.000120224	0.00315331	Healthy	0.22501	526	1.23162173203137e-05	0.000518256	Healthy	0.140919	479	0.000217922	0.0102792	Healthy	0.182229	467	1.88836693102605e-05	0.000731336	Healthy	0.115355	-1.1073	0.272122	0.5934	negative	6
d__Bacteria--p__Aquificae--c__Aquificae--o__Aquificales--f__Hydrogenothermaceae--g__Sulfurihydrogenibium--s__Sulfurihydrogenibium_azorense	470	0.000179657	0.00357987	Healthy	0.26793	509	0.000135588	0.00156596	Healthy	0.163249	471	0.0006488	0.0150666	Healthy	0.197593	449	0.000132983	0.00231454	Healthy	0.135175	-0.969641	0.335713	0.643427	negative	7
d__Bacteria--p__Aquificae--c__Aquificae--o__Aquificales--f__Hydrogenothermaceae--g__Sulfurihydrogenibium--s__Sulfurihydrogenibium_sp._YO3AOP1	462	0.000346368	0.00431525	Healthy	0.30195	540	9.70536289193015e-06	0.000482012	Healthy	0.149067	491	7.03464909044553e-05	0.00653106	Healthy	0.184029	465	2.38127202115931e-05	0.000833873	Healthy	0.116881	-1.1525	0.253213	0.577561	negative	7
d__Bacteria--p__Aquificae--c__Aquificae--o__Desulfurobacteriales	438	0.00204944	0.00921451	Healthy	0.485988	510	0.000124559	0.00150809	Healthy	0.252429	380	0.112374	0.242985	Healthy	0.695567	344	0.152129	0.421237	Healthy	0.493576	0.577253	0.565704	0.800968	positive	4
d__Bacteria--p__Aquificae--c__Aquificae--o__Desulfurobacteriales--f__Desulfurobacteriaceae	438	0.00204944	0.00921451	Healthy	0.485988	510	0.000124559	0.00150809	Healthy	0.252429	380	0.112374	0.242985	Healthy	0.695567	344	0.152129	0.421237	Healthy	0.493576	0.577253	0.565704	0.800968	positive	5
d__Bacteria--p__Aquificae--c__Aquificae--o__Desulfurobacteriales--f__Desulfurobacteriaceae--g__Desulfurobacterium	438	0.00204944	0.00921451	Healthy	0.46832	519	5.98829327917078e-05	0.000979886	Healthy	0.20372	434	0.00678494	0.0451481	Healthy	0.322732	390	0.0147189	0.0753071	Healthy	0.301609	-0.360685	0.719469	0.881669	negative	6
d__Bacteria--p__Aquificae--c__Aquificae--o__Desulfurobacteriales--f__Desulfurobacteriaceae--g__Desulfurobacterium--s__Desulfurobacterium_thermolithotrophum	438	0.00204944	0.00921451	Healthy	0.46832	519	5.98829327917078e-05	0.000979886	Healthy	0.20372	434	0.00678494	0.0451481	Healthy	0.322732	390	0.0147189	0.0753071	Healthy	0.301609	-0.360685	0.719469	0.881669	negative	7
d__Bacteria--p__Aquificae--c__Aquificae--o__Desulfurobacteriales--f__Desulfurobacteriaceae--g__Thermovibrio	401	0.020166	0.0370566	Healthy	0.589112	447.5	0.00861956	0.0190756	Healthy	0.604444	291.5	0.872849	0.909578	TB_M6	3.41081	219.5	0.233221	0.546205	TB_M15	1.85809	1.39895	0.166441	0.495262	positive	6
d__Bacteria--p__Aquificae--c__Aquificae--o__Desulfurobacteriales--f__Desulfurobacteriaceae--g__Thermovibrio--s__Thermovibrio_ammonificans	401	0.020166	0.0370566	Healthy	0.589112	447.5	0.00861956	0.0190756	Healthy	0.604444	291.5	0.872849	0.909578	TB_M6	3.41081	219.5	0.233221	0.546205	TB_M15	1.85809	1.39895	0.166441	0.495262	positive	7
d__Bacteria--p__Armatimonadetes	411	0.0106162	0.0243506	Healthy	0.663653	398	0.0967795	0.117993	Healthy	0.917541	311	0.835167	0.883663	TB_M6	2.05261	229	0.325577	0.645415	TB_M15	1.352	1.21864	0.227256	0.555694	positive	2
d__Bacteria--p__Armatimonadetes--c__Chthonomonadetes	393	0.0302667	0.0495882	Healthy	0.913037	386	0.152677	0.175134	TB_M2	1.60291	364	0.206068	0.35263	TB_M6	1.61176	242	0.479464	0.788501	TB_M15	1.11125	-0.0739299	0.941286	0.984615	negative	3
d__Bacteria--p__Armatimonadetes--c__Chthonomonadetes--o__Chthonomonadales	393	0.0302667	0.0495882	Healthy	0.913037	386	0.152677	0.175134	TB_M2	1.60291	364	0.206068	0.35263	TB_M6	1.61176	242	0.479464	0.788501	TB_M15	1.11125	-0.0739299	0.941286	0.984615	negative	4
d__Bacteria--p__Armatimonadetes--c__Chthonomonadetes--o__Chthonomonadales--f__Chthonomonadaceae	393	0.0302667	0.0495882	Healthy	0.913037	386	0.152677	0.175134	TB_M2	1.60291	364	0.206068	0.35263	TB_M6	1.61176	242	0.479464	0.788501	TB_M15	1.11125	-0.0739299	0.941286	0.984615	negative	5
d__Bacteria--p__Armatimonadetes--c__Chthonomonadetes--o__Chthonomonadales--f__Chthonomonadaceae--g__Chthonomonas	393	0.0302667	0.0495882	Healthy	0.913037	386	0.152677	0.175134	TB_M2	1.60291	364	0.206068	0.35263	TB_M6	1.61176	242	0.479464	0.788501	TB_M15	1.11125	-0.0739299	0.941286	0.984615	negative	6
d__Bacteria--p__Armatimonadetes--c__Chthonomonadetes--o__Chthonomonadales--f__Chthonomonadaceae--g__Chthonomonas--s__Chthonomonas_calidirosea	393	0.0302667	0.0495882	Healthy	0.913037	386	0.152677	0.175134	TB_M2	1.60291	364	0.206068	0.35263	TB_M6	1.61176	242	0.479464	0.788501	TB_M15	1.11125	-0.0739299	0.941286	0.984615	negative	7
d__Bacteria--p__Armatimonadetes--c__Fimbriimonadia	427	0.00428837	0.0136865	Healthy	0.533455	448	0.00849279	0.0189408	Healthy	0.559725	341	0.421347	0.556437	TB_M6	2.28277	234	0.380597	0.699475	TB_M15	1.47769	1.59789	0.114774	0.403675	positive	3
d__Bacteria--p__Armatimonadetes--c__Fimbriimonadia--o__Fimbriimonadales	427	0.00428837	0.0136865	Healthy	0.533455	448	0.00849279	0.0189408	Healthy	0.559725	341	0.421347	0.556437	TB_M6	2.28277	234	0.380597	0.699475	TB_M15	1.47769	1.59789	0.114774	0.403675	positive	4
d__Bacteria--p__Armatimonadetes--c__Fimbriimonadia--o__Fimbriimonadales--f__Fimbriimonadaceae	427	0.00428837	0.0136865	Healthy	0.533455	448	0.00849279	0.0189408	Healthy	0.559725	341	0.421347	0.556437	TB_M6	2.28277	234	0.380597	0.699475	TB_M15	1.47769	1.59789	0.114774	0.403675	positive	5
d__Bacteria--p__Armatimonadetes--c__Fimbriimonadia--o__Fimbriimonadales--f__Fimbriimonadaceae--g__Fimbriimonas	427	0.00428837	0.0136865	Healthy	0.533455	448	0.00849279	0.0189408	Healthy	0.559725	341	0.421347	0.556437	TB_M6	2.28277	234	0.380597	0.699475	TB_M15	1.47769	1.59789	0.114774	0.403675	positive	6
d__Bacteria--p__Armatimonadetes--c__Fimbriimonadia--o__Fimbriimonadales--f__Fimbriimonadaceae--g__Fimbriimonas--s__Fimbriimonas_ginsengisoli	427	0.00428837	0.0136865	Healthy	0.533455	448	0.00849279	0.0189408	Healthy	0.559725	341	0.421347	0.556437	TB_M6	2.28277	234	0.380597	0.699475	TB_M15	1.47769	1.59789	0.114774	0.403675	positive	7
d__Bacteria--p__Bacteroidetes	451	0.000557234	0.00528243	Healthy	0.556387	398	0.0971139	0.118067	Healthy	0.765012	399	0.0481974	0.147364	Healthy	0.760679	285	0.857812	0.96694	Healthy	0.99728	2.56698	0.0124982	0.130306	positive	2
d__Bacteria--p__Bacteroidetes--c__--o__--f__--g__--s__Bacteroidetes_bacterium_Omega	446	0.00116241	0.0068495	Healthy	0.206829	487	0.000701903	0.0039663	Healthy	0.260932	389	0.0766008	0.195868	Healthy	0.435753	301	0.605301	0.862734	Healthy	0.492121	2.30322	0.0243774	0.185656	positive	7
d__Bacteria--p__Bacteroidetes--c__--o__Bacteroidetes_Order_II._Incertae_sedis	454	0.000429499	0.00469558	Healthy	0.45495	484	0.000616338	0.00361219	Healthy	0.423413	352	0.305954	0.453159	Healthy	0.854343	263	0.792163	0.94523	TB_M15	1.04748	3.55746	0.000693224	0.0329648	positive	4
d__Bacteria--p__Bacteroidetes--c__--o__Bacteroidetes_Order_II._Incertae_sedis--f__Rhodothermaceae	454	0.000429499	0.00469558	Healthy	0.45495	484	0.000616338	0.00361219	Healthy	0.423413	352	0.305954	0.453159	Healthy	0.854343	263	0.792163	0.94523	TB_M15	1.04748	3.55746	0.000693224	0.0329648	positive	5
[truncated: 4,609 more rows]
