# Supplementary material for: Metabolic and immune consequences of antibiotic related microbiome alterations during first-line tuberculosis treatment in Bamako, Mali
Source: Front Immunol. 2025 May 14;16:1561459. doi: 10.3389/fimmu.2025.1561459 (PMC12116645; doi:10.3389/fimmu.2025.1561459)
Supplement: Supplementary file 3 [file Table3.xlsx]

## Sheet: stats_taxa_glm_adjusted_for_age
Taxa	stats_Healthy_vs_TB_M0_adjusted	P_Healthy_vs_TB_M0_adjusted	FDR_Healthy_vs_TB_M0_adjusted	Enriched_Healthy_vs_TB_M0_adjusted	stats_Healthy_vs_TB_M2_adjusted	P_Healthy_vs_TB_M2_adjusted	FDR_Healthy_vs_TB_M2_adjusted	Enriched_Healthy_vs_TB_M2_adjusted	stats_Healthy_vs_TB_M6_adjusted	P_Healthy_vs_TB_M6_adjusted	FDR_Healthy_vs_TB_M6_adjusted	Enriched_Healthy_vs_TB_M6_adjusted	stats_Healthy_vs_TB_M15_adjusted	P_Healthy_vs_TB_M15_adjusted	FDR_Healthy_vs_TB_M15_adjusted	Enriched_Healthy_vs_TB_M15_adjusted	stats_TB_time_lme	P_TB_time_lme	FDR_TB_time_lme	association with time
d__Bacteria--p__Bacteroidetes--c__Cytophagia--o__Cytophagales--f__Persicobacteraceae	-5.01497	8.75e-06	0.0165709	Healthy	-3.86811	0.000336489	0.0334646	Healthy	-0.339736	0.735602	0.879324	Healthy	-1.64218	0.107681	0.328216	Healthy	2.86325	0.00559238	0.0879296	positive
d__Bacteria--p__Bacteroidetes--c__Cytophagia--o__Cytophagales--f__Persicobacteraceae--g__Persicobacter	-5.01497	8.75e-06	0.0165709	Healthy	-3.86811	0.000336489	0.0334646	Healthy	-0.339736	0.735602	0.879324	Healthy	-1.64218	0.107681	0.328216	Healthy	2.86325	0.00559238	0.0879296	positive
d__Bacteria--p__Bacteroidetes--c__Cytophagia--o__Cytophagales--f__Persicobacteraceae--g__Persicobacter--s__Persicobacter_sp._JZB09	-5.01497	8.75e-06	0.0165709	Healthy	-3.86811	0.000336489	0.0334646	Healthy	-0.339736	0.735602	0.879324	Healthy	-1.64218	0.107681	0.328216	Healthy	2.86325	0.00559238	0.0879296	positive
d__Bacteria--p__Deferribacteres--c__Deferribacteres--o__Deferribacterales--f__Deferribacteraceae--g__Calditerrivibrio	-4.8148	1.7e-05	0.0165709	Healthy	-1.94457	0.0578251	0.151872	Healthy	0.356082	0.723407	0.870697	TB_M6	-1.10401	0.27559	0.543926	Healthy	1.10324	0.273869	0.5934	positive
d__Bacteria--p__Deferribacteres--c__Deferribacteres--o__Deferribacterales--f__Deferribacteraceae--g__Calditerrivibrio--s__Calditerrivibrio_nitroreducens	-4.8148	1.7e-05	0.0165709	Healthy	-1.94457	0.0578251	0.151872	Healthy	0.356082	0.723407	0.870697	TB_M6	-1.10401	0.27559	0.543926	Healthy	1.10324	0.273869	0.5934	positive
d__Bacteria--p__Firmicutes--c__Bacilli--o__Lactobacillales--f__Lactobacillaceae--g__Lactobacillus	-4.88148	1.36e-05	0.0165709	Healthy	-4.50522	4.38e-05	0.0334646	Healthy	-4.04392	0.000198561	0.16962	Healthy	-2.92336	0.00545203	0.0645628	Healthy	2.86035	0.00563804	0.0881736	positive
d__Bacteria--p__Bacteroidetes--c__Bacteroidia--o__Bacteroidales--f__Prevotellaceae--g__Prevotella--s__Prevotella_melaninogenica	-4.75412	2.08e-05	0.0173469	Healthy	-1.4501	0.153673	0.269757	Healthy	0.853263	0.397935	0.68449	TB_M6	-1.67173	0.101676	0.316922	Healthy	0.630273	0.53066	0.780249	positive
d__Bacteria--p__Proteobacteria--c__Gammaproteobacteria--o__Alteromonadales--f__Alteromonadaceae--g__Catenovulum	-4.6771	2.67e-05	0.0173736	Healthy	-4.24713	0.000101442	0.0334646	Healthy	-3.46766	0.00114989	0.16962	Healthy	-4.40578	6.67e-05	0.0324831	Healthy	-0.20862	0.835378	0.93426	negative
d__Bacteria--p__Proteobacteria--c__Gammaproteobacteria--o__Alteromonadales--f__Alteromonadaceae--g__Catenovulum--s__Catenovulum_sp._CCB-QB4	-4.6771	2.67e-05	0.0173736	Healthy	-4.24713	0.000101442	0.0334646	Healthy	-3.46766	0.00114989	0.16962	Healthy	-4.40578	6.67e-05	0.0324831	Healthy	-0.20862	0.835378	0.93426	negative
d__Bacteria--p__Bacteroidetes--c__Bacteroidia--o__Bacteroidales--f__Prevotellaceae	-4.51716	4.5e-05	0.0184791	Healthy	-3.39748	0.00139337	0.0384425	Healthy	-0.939222	0.352522	0.654365	Healthy	-2.95658	0.00498591	0.0629754	Healthy	0.915844	0.363033	0.664682	positive
d__Bacteria--p__Bacteroidetes--c__Bacteroidia--o__Bacteroidales--f__Prevotellaceae--g__Prevotella	-4.51716	4.5e-05	0.0184791	Healthy	-3.39748	0.00139337	0.0384425	Healthy	-0.939222	0.352522	0.654365	Healthy	-2.95658	0.00498591	0.0629754	Healthy	0.915844	0.363033	0.664682	positive
d__Bacteria--p__Bacteroidetes--c__Bacteroidia--o__Bacteroidales--f__Prevotellaceae--g__Prevotella--s__Prevotella_denticola	-4.61269	3.3e-05	0.0184791	Healthy	-2.68828	0.0099042	0.0701987	Healthy	-0.996888	0.324034	0.638294	Healthy	-2.34568	0.0235641	0.130495	Healthy	1.30663	0.195805	0.526617	positive
d__Bacteria--p__Bacteroidetes--c__Bacteroidia--o__Bacteroidales--f__Prevotellaceae--g__Prevotella--s__Prevotella_enoeca	-4.38266	6.95e-05	0.0184791	Healthy	-3.68017	0.000599376	0.0337981	Healthy	0.150568	0.880975	0.950325	TB_M6	-2.71354	0.00946774	0.0839341	Healthy	0.613468	0.541644	0.787323	positive
d__Bacteria--p__Bacteroidetes--c__Bacteroidia--o__Bacteroidales--f__Prevotellaceae--g__Prevotella--s__Prevotella_jejuni	-4.42876	5.99e-05	0.0184791	Healthy	-1.74541	0.0874481	0.194111	Healthy	-0.477367	0.635361	0.833407	Healthy	-2.25227	0.029345	0.148483	Healthy	0.88394	0.379889	0.677879	positive
d__Bacteria--p__Bacteroidetes--c__Cytophagia	-4.38997	6.79e-05	0.0184791	Healthy	-3.63931	0.000678378	0.0354271	Healthy	-1.57698	0.121653	0.464458	Healthy	-2.31574	0.025295	0.136336	Healthy	2.20461	0.0309194	0.211487	positive
d__Bacteria--p__Bacteroidetes--c__Cytophagia--o__Cytophagales	-4.38997	6.79e-05	0.0184791	Healthy	-3.63931	0.000678378	0.0354271	Healthy	-1.57698	0.121653	0.464458	Healthy	-2.31574	0.025295	0.136336	Healthy	2.20461	0.0309194	0.211487	positive
d__Bacteria--p__Bacteroidetes--c__Flavobacteriia--o__Flavobacteriales--f__Flavobacteriaceae--g__Dokdonia--s__Dokdonia_sp._PRO95	-4.44036	5.77e-05	0.0184791	Healthy	0.212003	0.833021	0.875533	TB_M2	-1.21995	0.228703	0.571469	Healthy	-1.32654	0.191506	0.443459	Healthy	0.483079	0.630614	0.838668	positive
d__Bacteria--p__Deferribacteres	-4.41712	6.22e-05	0.0184791	Healthy	-3.25012	0.0021352	0.0430264	Healthy	-0.567617	0.573055	0.794642	Healthy	-2.75155	0.00858103	0.0784091	Healthy	1.12764	0.263495	0.585013	positive
d__Bacteria--p__Deferribacteres--c__Deferribacteres	-4.41712	6.22e-05	0.0184791	Healthy	-3.25012	0.0021352	0.0430264	Healthy	-0.567617	0.573055	0.794642	Healthy	-2.75155	0.00858103	0.0784091	Healthy	1.12764	0.263495	0.585013	positive
d__Bacteria--p__Deferribacteres--c__Deferribacteres--o__Deferribacterales	-4.41712	6.22e-05	0.0184791	Healthy	-3.25012	0.0021352	0.0430264	Healthy	-0.567617	0.573055	0.794642	Healthy	-2.75155	0.00858103	0.0784091	Healthy	1.12764	0.263495	0.585013	positive
d__Bacteria--p__Deferribacteres--c__Deferribacteres--o__Deferribacterales--f__Deferribacteraceae	-4.41712	6.22e-05	0.0184791	Healthy	-3.25012	0.0021352	0.0430264	Healthy	-0.567617	0.573055	0.794642	Healthy	-2.75155	0.00858103	0.0784091	Healthy	1.12764	0.263495	0.585013	positive
d__Bacteria--p__Firmicutes--c__Bacilli--o__Lactobacillales--f__Lactobacillaceae	-4.43947	5.79e-05	0.0184791	Healthy	-4.23385	0.000105871	0.0334646	Healthy	-3.92969	0.000283757	0.16962	Healthy	-3.24055	0.00227544	0.0528046	Healthy	2.79976	0.00667491	0.0965446	positive
d__Bacteria--p__Firmicutes--c__Bacilli--o__Bacillales--f__Staphylococcaceae--g__Staphylococcus--s__Staphylococcus_saprophyticus	-4.30073	9.04e-05	0.02298	Healthy	-3.83326	0.000374853	0.0334646	Healthy	-1.62186	0.111668	0.44053	Healthy	-4.46833	5.46e-05	0.0324831	Healthy	-0.468322	0.641074	0.842644	negative
d__Bacteria--p__Bacteroidetes--c__Flavobacteriia--o__Flavobacteriales--f__Flavobacteriaceae--g__Chryseobacterium--s__Chryseobacterium_sp._IHB_B_17019	-4.27247	9.89e-05	0.0240997	Healthy	-3.1524	0.00281889	0.0449255	Healthy	0.780731	0.43896	0.707294	TB_M6	-1.55594	0.126886	0.355547	Healthy	1.04717	0.298783	0.61383	positive
d__Bacteria--p__Actinobacteria--c__Actinobacteria--o__Actinomycetales--f__Actinomycetaceae--g__Actinomyces--s__Actinomyces_sp._oral_taxon_414	-3.98883	0.000241518	0.0260335	Healthy	-2.91541	0.00542738	0.0578228	Healthy	-0.884969	0.380776	0.673264	Healthy	-2.82306	0.00711736	0.0715516	Healthy	1.24696	0.216754	0.542255	positive
d__Bacteria--p__Actinobacteria--c__Actinobacteria--o__Propionibacteriales--f__Propionibacteriaceae--g__Propionibacterium	-4.11457	0.000163007	0.0260335	Healthy	-2.62196	0.0117447	0.0738029	Healthy	-0.836065	0.40744	0.687174	Healthy	-1.73792	0.0892202	0.295594	Healthy	2.53598	0.0135513	0.137104	positive
d__Bacteria--p__Actinobacteria--c__Coriobacteriia--o__Coriobacteriales--f__Atopobiaceae--g__Libanicoccus	-4.01791	0.000220618	0.0260335	Healthy	-0.767793	0.446451	0.556067	Healthy	-1.25043	0.217464	0.559957	Healthy	-4.65128	3.02e-05	0.0324831	Healthy	-0.605725	0.546744	0.789606	negative
d__Bacteria--p__Actinobacteria--c__Coriobacteriia--o__Coriobacteriales--f__Atopobiaceae--g__Libanicoccus--s__Libanicoccus_massiliensis	-4.01791	0.000220618	0.0260335	Healthy	-0.767793	0.446451	0.556067	Healthy	-1.25043	0.217464	0.559957	Healthy	-4.65128	3.02e-05	0.0324831	Healthy	-0.605725	0.546744	0.789606	negative
d__Bacteria--p__Bacteroidetes--c__Bacteroidia--o__Bacteroidales--f__Porphyromonadaceae	-4.09901	0.000171175	0.0260335	Healthy	-3.6701	0.000617971	0.0338538	Healthy	-1.80481	0.0776533	0.389827	Healthy	-2.83705	0.00685963	0.0703833	Healthy	1.65914	0.101763	0.381301	positive
d__Bacteria--p__Bacteroidetes--c__Bacteroidia--o__Bacteroidales--f__Prevotellaceae--g__Prevotella--s__Prevotella_dentalis	-4.13957	0.000150675	0.0260335	Healthy	-2.7344	0.00878463	0.0668918	Healthy	-0.145085	0.885278	0.952362	Healthy	-1.62501	0.111304	0.334141	Healthy	1.44736	0.152459	0.469829	positive
d__Bacteria--p__Bacteroidetes--c__Bacteroidia--o__Bacteroidales--f__Prevotellaceae--g__Prevotella--s__Prevotella_ruminicola	-4.21803	0.000117572	0.0260335	Healthy	-2.78229	0.00774658	0.0646359	Healthy	-0.751516	0.45617	0.719149	Healthy	-2.52642	0.0151955	0.106042	Healthy	0.99987	0.320971	0.633387	positive
d__Bacteria--p__Bacteroidetes--c__Chitinophagia	-3.98884	0.000241512	0.0260335	Healthy	-3.54144	0.000910303	0.0377614	Healthy	-0.544819	0.58851	0.804188	Healthy	-1.92248	0.0610338	0.235044	Healthy	1.88908	0.0632103	0.300583	positive
d__Bacteria--p__Bacteroidetes--c__Chitinophagia--o__Chitinophagales	-3.98884	0.000241512	0.0260335	Healthy	-3.54144	0.000910303	0.0377614	Healthy	-0.544819	0.58851	0.804188	Healthy	-1.92248	0.0610338	0.235044	Healthy	1.88908	0.0632103	0.300583	positive
d__Bacteria--p__Bacteroidetes--c__Chitinophagia--o__Chitinophagales--f__Chitinophagaceae	-3.98884	0.000241512	0.0260335	Healthy	-3.54144	0.000910303	0.0377614	Healthy	-0.544819	0.58851	0.804188	Healthy	-1.92248	0.0610338	0.235044	Healthy	1.88908	0.0632103	0.300583	positive
d__Bacteria--p__Bacteroidetes--c__Cytophagia--o__Cytophagales--f__Bernardetiaceae	-4.17828	0.000133345	0.0260335	Healthy	-2.89293	0.00576721	0.0592176	Healthy	-1.8987	0.0638865	0.361295	Healthy	-2.25218	0.0293513	0.148483	Healthy	1.04067	0.301768	0.614354	positive
d__Bacteria--p__Bacteroidetes--c__Cytophagia--o__Cytophagales--f__Bernardetiaceae--g__Bernardetia	-4.17828	0.000133345	0.0260335	Healthy	-2.89293	0.00576721	0.0592176	Healthy	-1.8987	0.0638865	0.361295	Healthy	-2.25218	0.0293513	0.148483	Healthy	1.04067	0.301768	0.614354	positive
d__Bacteria--p__Bacteroidetes--c__Cytophagia--o__Cytophagales--f__Bernardetiaceae--g__Bernardetia--s__Bernardetia_litoralis	-4.17828	0.000133345	0.0260335	Healthy	-2.89293	0.00576721	0.0592176	Healthy	-1.8987	0.0638865	0.361295	Healthy	-2.25218	0.0293513	0.148483	Healthy	1.04067	0.301768	0.614354	positive
d__Bacteria--p__Bacteroidetes--c__Flavobacteriia--o__Flavobacteriales--f__Flavobacteriaceae--g__Capnocytophaga	-3.989	0.00024139	0.0260335	Healthy	-3.00996	0.00419261	0.0528504	Healthy	-0.449763	0.654994	0.841991	Healthy	-1.88928	0.065456	0.243805	Healthy	1.67648	0.0983041	0.37458	positive
d__Bacteria--p__Bacteroidetes--c__Flavobacteriia--o__Flavobacteriales--f__Flavobacteriaceae--g__Maribacter	-3.98448	0.000244801	0.0260335	Healthy	-3.52823	0.000946899	0.0380147	Healthy	-1.9408	0.0584249	0.352487	Healthy	-3.45832	0.00121819	0.0464654	Healthy	0.529408	0.598272	0.817783	positive
d__Bacteria--p__Bacteroidetes--c__Flavobacteriia--o__Flavobacteriales--f__Flavobacteriaceae--g__Weeksella	-4.02206	0.000217778	0.0260335	Healthy	-4.13399	0.000145755	0.0334646	Healthy	-1.91442	0.0617992	0.358032	Healthy	-2.5693	0.0136569	0.100402	Healthy	2.06353	0.04294	0.249658	positive
d__Bacteria--p__Bacteroidetes--c__Flavobacteriia--o__Flavobacteriales--f__Flavobacteriaceae--g__Weeksella--s__Weeksella_virosa	-4.02206	0.000217778	0.0260335	Healthy	-4.13399	0.000145755	0.0334646	Healthy	-1.91442	0.0617992	0.358032	Healthy	-2.5693	0.0136569	0.100402	Healthy	2.06353	0.04294	0.249658	positive
d__Bacteria--p__Chloroflexi--c__Chloroflexia--o__Chloroflexales--f__Chloroflexaceae--g__Chloroflexus--s__Chloroflexus_aggregans	-4.10501	0.000167981	0.0260335	Healthy	-2.32605	0.0243799	0.100139	Healthy	0.223865	0.823853	0.927852	TB_M6	-0.895995	0.375131	0.636613	Healthy	1.52161	0.132814	0.435685	positive
d__Bacteria--p__Cyanobacteria--c__--o__Nostocales--f__Scytonemataceae--g__Scytonema--s__Scytonema_sp._NIES-4073	-4.04616	0.000201999	0.0260335	Healthy	-0.951989	0.345973	0.460851	Healthy	-2.60766	0.0122512	0.238053	Healthy	-2.54391	0.0145498	0.103736	Healthy	0.554611	0.581008	0.808653	positive
d__Bacteria--p__Firmicutes--c__Clostridia--o__Clostridiales--f__Peptostreptococcaceae--g__Paeniclostridium	-3.98503	0.000244384	0.0260335	Healthy	-4.34818	7.32e-05	0.0334646	Healthy	-3.93857	0.00027603	0.16962	Healthy	-4.54145	4.31e-05	0.0324831	Healthy	-1.32889	0.188393	0.519035	negative
d__Bacteria--p__Firmicutes--c__Clostridia--o__Clostridiales--f__Peptostreptococcaceae--g__Paeniclostridium--s__Paeniclostridium_sordellii	-3.98503	0.000244384	0.0260335	Healthy	-4.34818	7.32e-05	0.0334646	Healthy	-3.93857	0.00027603	0.16962	Healthy	-4.54145	4.31e-05	0.0324831	Healthy	-1.32889	0.188393	0.519035	negative
d__Bacteria--p__Firmicutes--c__Negativicutes--o__Veillonellales--f__Veillonellaceae--g__Megasphaera--s__Megasphaera_elsdenii	-3.9879	0.000242218	0.0260335	Healthy	-3.3616	0.00154727	0.0404018	Healthy	-2.74011	0.00871323	0.238053	Healthy	3.63491	0.000724217	0.042715	TB_M15	6.08846	6.22e-08	9.1e-05	positive
d__Bacteria--p__Firmicutes--c__Tissierellia--o__Tissierellales--f__Gottschalkiaceae	-3.99056	0.000240219	0.0260335	Healthy	-4.46276	5.04e-05	0.0334646	Healthy	-3.77696	0.000454387	0.16962	Healthy	-4.45627	5.67e-05	0.0324831	Healthy	-0.788725	0.433055	0.71938	negative
d__Bacteria--p__Firmicutes--c__Tissierellia--o__Tissierellales--f__Gottschalkiaceae--g__Gottschalkia	-3.99056	0.000240219	0.0260335	Healthy	-4.46276	5.04e-05	0.0334646	Healthy	-3.77696	0.000454387	0.16962	Healthy	-4.45627	5.67e-05	0.0324831	Healthy	-0.788725	0.433055	0.71938	negative
d__Bacteria--p__Firmicutes--c__Tissierellia--o__Tissierellales--f__Gottschalkiaceae--g__Gottschalkia--s__Gottschalkia_acidurici	-3.99056	0.000240219	0.0260335	Healthy	-4.46276	5.04e-05	0.0334646	Healthy	-3.77696	0.000454387	0.16962	Healthy	-4.45627	5.67e-05	0.0324831	Healthy	-0.788725	0.433055	0.71938	negative
d__Bacteria--p__Proteobacteria--c__Epsilonproteobacteria--o__Campylobacterales--f__Campylobacteraceae--g__Arcobacter--s__Arcobacter_mytili	-4.13634	0.000152215	0.0260335	Healthy	-2.41881	0.019497	0.0899354	Healthy	-3.44658	0.00122338	0.16962	Healthy	-4.29496	9.49e-05	0.0372618	Healthy	-0.889982	0.37666	0.675978	negative
d__Bacteria--p__Proteobacteria--c__Epsilonproteobacteria--o__Campylobacterales--f__Helicobacteraceae--g__Wolinella	-4.1074	0.000166725	0.0260335	Healthy	-0.890773	0.377588	0.490454	Healthy	0.487872	0.627958	0.829477	TB_M6	0.195966	0.845539	0.929806	TB_M15	1.66362	0.10086	0.381055	positive
d__Bacteria--p__Proteobacteria--c__Epsilonproteobacteria--o__Campylobacterales--f__Helicobacteraceae--g__Wolinella--s__Wolinella_succinogenes	-4.1074	0.000166725	0.0260335	Healthy	-0.890773	0.377588	0.490454	Healthy	0.487872	0.627958	0.829477	TB_M6	0.195966	0.845539	0.929806	TB_M15	1.66362	0.10086	0.381055	positive
d__Bacteria--p__Proteobacteria--c__Gammaproteobacteria--o__Alteromonadales--f__Pseudoalteromonadaceae--g__Pseudoalteromonas--s__Pseudoalteromonas_piscicida	-4.15576	0.000143176	0.0260335	Healthy	-3.66893	0.000620176	0.0338538	Healthy	0.652857	0.517098	0.755785	TB_M6	-3.16312	0.00282811	0.0558789	Healthy	0.413831	0.68032	0.863767	positive
d__Bacteria--p__Proteobacteria--c__Gammaproteobacteria--o__Pseudomonadales--f__Pseudomonadaceae--g__Pseudomonas--s__Pseudomonas_cerasi	-4.06419	0.000190923	0.0260335	Healthy	-4.77606	1.79e-05	0.0334646	Healthy	-2.4249	0.0192975	0.241837	Healthy	-1.80868	0.0773378	0.270444	Healthy	3.10591	0.00278053	0.0633378	positive
d__Bacteria--p__Proteobacteria--c__Gammaproteobacteria--o__Xanthomonadales--f__Xanthomonadaceae--g__Lysobacter--s__Lysobacter_gummosus	-3.99618	0.000236055	0.0260335	Healthy	-2.96264	0.00477347	0.0556482	Healthy	-3.31676	0.0017846	0.16962	Healthy	-0.640591	0.525111	0.745574	Healthy	4.27089	6.28e-05	0.012914	positive
d__Bacteria--p__Actinobacteria--c__Actinobacteria--o__Propionibacteriales--f__Propionibacteriaceae--g__Propionibacterium--s__Propionibacterium_freudenreichii	-3.96353	0.000261245	0.0269765	Healthy	-2.68783	0.0099157	0.0701987	Healthy	-0.593014	0.556077	0.783922	Healthy	-1.58308	0.120566	0.347155	Healthy	2.5577	0.0128054	0.13233	positive
d__Bacteria--p__Firmicutes--c__Bacilli--o__Bacillales--f__Bacillaceae--g__Bacillus--s__Bacillus_subtilis	-3.95866	0.000265226	0.0269765	Healthy	-2.29469	0.0262629	0.103907	Healthy	-1.81266	0.0764132	0.386627	Healthy	-4.22248	0.000119283	0.0372618	Healthy	-0.535301	0.594214	0.815716	negative
d__Bacteria--p__Proteobacteria--c__Betaproteobacteria--o__Burkholderiales--f__--g__Thiomonas--s__Thiomonas_arsenitoxydans	-3.9559	0.000267505	0.0269765	Healthy	-2.15824	0.0360493	0.118243	Healthy	0.00613516	0.995131	0.997519	TB_M6	-1.63396	0.109403	0.330982	Healthy	1.35359	0.180417	0.509541	positive
d__Bacteria--p__Firmicutes--c__Bacilli--o__Bacillales--f__Bacillaceae--g__Geobacillus--s__Geobacillus_thermocatenulatus	-3.92221	0.000296884	0.028366	Healthy	-1.65957	0.10366	0.21205	Healthy	-1.05538	0.296765	0.61646	Healthy	0.0793473	0.937116	0.969766	TB_M15	1.788	0.0782975	0.330422	positive
d__Bacteria--p__Proteobacteria--c__Alphaproteobacteria--o__Rhodobacterales--f__Hyphomonadaceae--g__Hyphomonas	-3.91809	0.000300683	0.028366	Healthy	0.652068	0.517534	0.614631	TB_M2	-0.341814	0.734047	0.878502	Healthy	-0.272492	0.786519	0.901521	Healthy	0.265571	0.791385	0.913521	positive
d__Bacteria--p__Proteobacteria--c__Gammaproteobacteria--o__Chromatiales--f__Ectothiorhodospiraceae--g__Thioalkalivibrio--s__Thioalkalivibrio_nitratireducens	-3.92708	0.000292448	0.028366	Healthy	-3.68716	0.000586773	0.0337981	Healthy	-1.2872	0.204463	0.546074	Healthy	0.264874	0.792344	0.905536	TB_M15	3.47221	0.000908663	0.0384765	positive
d__Bacteria--p__Proteobacteria--c__Gammaproteobacteria--o__Thiotrichales--f__Francisellaceae--g__Francisella--s__Francisella_sp._TX077310	-3.93199	0.000288046	0.028366	Healthy	-4.15465	0.000136458	0.0334646	Healthy	-3.17922	0.00264178	0.179318	Healthy	-4.06486	0.000195432	0.0372618	Healthy	-0.648857	0.518649	0.771669	negative
d__Bacteria--p__Proteobacteria--c__Gammaproteobacteria--o__Vibrionales--f__Vibrionaceae--g__Vibrio--s__Vibrio_campbellii	-3.88116	0.000336918	0.0312799	Healthy	-3.94461	0.000265104	0.0334646	Healthy	-2.61387	0.0120596	0.238053	Healthy	-3.44	0.00128487	0.0468292	Healthy	1.79235	0.0775918	0.328925	positive
d__Bacteria--p__Bacteroidetes--c__Cytophagia--o__Cytophagales--f__Cytophagaceae--g__Runella--s__Runella_sp._HYN0085	-3.86827	0.000350529	0.032035	Healthy	-0.601403	0.550461	0.642901	Healthy	-0.430487	0.668852	0.846609	Healthy	-0.11739	0.907085	0.957729	Healthy	1.93015	0.0578223	0.289062	positive
d__Bacteria--p__Bacteroidetes--c__Cytophagia--o__Cytophagales--f__Cytophagaceae	-3.81314	0.000414997	0.0362286	Healthy	-3.45639	0.0011718	0.0380147	Healthy	-1.77806	0.0820045	0.39559	Healthy	-2.46081	0.0178569	0.113755	Healthy	2.0658	0.042718	0.249359	positive
d__Bacteria--p__Firmicutes--c__Bacilli--o__Lactobacillales--f__Enterococcaceae--g__Enterococcus--s__Enterococcus_gilvus	-3.81437	0.000413434	0.0362286	Healthy	0.351819	0.726547	0.789962	TB_M2	-0.304181	0.762361	0.896472	Healthy	-3.94222	0.000285617	0.0372618	Healthy	-0.56221	0.575849	0.806354	negative
d__Bacteria--p__Proteobacteria--c__Gammaproteobacteria--o__Pseudomonadales--f__Pseudomonadaceae--g__Pseudomonas--s__Pseudomonas_furukawaii	-3.81363	0.000414377	0.0362286	Healthy	-3.90768	0.000297516	0.0334646	Healthy	-2.69668	0.00975341	0.238053	Healthy	-2.24859	0.0295966	0.149336	Healthy	2.50232	0.0147853	0.145647	positive
d__Bacteria--p__Bacteroidetes--c__Flavobacteriia--o__Flavobacteriales--f__Flavobacteriaceae--g__Lutibacter--s__Lutibacter_sp._LPB0138	-3.80433	0.000426308	0.0366687	Healthy	-3.51135	0.000995709	0.0380147	Healthy	-2.40915	0.0200506	0.241837	Healthy	-3.71173	0.000575595	0.0420654	Healthy	-0.0570947	0.95464	0.988438	negative
d__Bacteria--p__Actinobacteria--c__Coriobacteriia--o__Eggerthellales--f__Eggerthellaceae--g__Cryptobacterium	-3.77518	0.000465884	0.0368237	Healthy	-3.44834	0.00119998	0.0380147	Healthy	-2.69581	0.00977537	0.238053	Healthy	-2.96049	0.00493359	0.0627209	Healthy	1.91231	0.0601128	0.295144	positive
d__Bacteria--p__Actinobacteria--c__Coriobacteriia--o__Eggerthellales--f__Eggerthellaceae--g__Cryptobacterium--s__Cryptobacterium_curtum	-3.77518	0.000465884	0.0368237	Healthy	-3.44834	0.00119998	0.0380147	Healthy	-2.69581	0.00977537	0.238053	Healthy	-2.96049	0.00493359	0.0627209	Healthy	1.91231	0.0601128	0.295144	positive
d__Bacteria--p__Bacteroidetes--c__Bacteroidia--o__Bacteroidales--f__Prevotellaceae--g__Prevotella--s__Prevotella_fusca	-3.78565	0.000451269	0.0368237	Healthy	-2.49786	0.016052	0.0835296	Healthy	-1.106	0.274478	0.600919	Healthy	-2.84325	0.00674821	0.0699708	Healthy	0.508003	0.61312	0.825563	positive
d__Bacteria--p__Bacteroidetes--c__Flavobacteriia--o__Flavobacteriales--f__Flavobacteriaceae--g__Nonlabens	-3.78294	0.000455012	0.0368237	Healthy	-3.49123	0.001057	0.0380147	Healthy	-0.0916394	0.927382	0.968032	Healthy	-2.61873	0.0120606	0.0936661	Healthy	0.880801	0.381574	0.677879	positive
d__Bacteria--p__Bacteroidetes--c__Sphingobacteriia--o__Sphingobacteriales--f__Sphingobacteriaceae--g__Mucilaginibacter--s__Mucilaginibacter_mallensis	-3.77699	0.000463316	0.0368237	Healthy	-1.44493	0.155113	0.270663	Healthy	-0.610661	0.54443	0.773312	Healthy	-0.292359	0.771387	0.89287	Healthy	3.15534	0.00240145	0.061866	positive
d__Bacteria--p__Firmicutes--c__Bacilli--o__Bacillales--f__Staphylococcaceae--g__Staphylococcus--s__Staphylococcus_equorum	-3.79519	0.000438354	0.0368237	Healthy	-4.09724	0.000163833	0.0334646	Healthy	-2.5624	0.013734	0.238053	Healthy	-3.86464	0.000362271	0.0375095	Healthy	0.292845	0.770546	0.902467	positive
d__Bacteria--p__Bacteroidetes--c__Bacteroidia--o__Marinilabiliales	-3.75274	0.000498732	0.0388945	Healthy	-2.2937	0.0263241	0.103971	Healthy	-1.14267	0.25909	0.588055	Healthy	-1.52529	0.134344	0.364425	Healthy	1.83288	0.0712643	0.320264	positive
d__Archaea--p__Thaumarchaeota--c__Nitrososphaeria	-3.74586	0.000509242	0.0391916	Healthy	-1.77338	0.0826455	0.18671	Healthy	-2.93186	0.00523464	0.210117	Healthy	-1.20048	0.236377	0.499397	Healthy	2.75087	0.00763655	0.103155	positive
d__Bacteria--p__Bacteroidetes--c__Bacteroidia--o__Bacteroidales--f__Barnesiellaceae	-3.72048	0.00054991	0.0393018	Healthy	-2.40926	0.0199554	0.0906203	Healthy	-0.576868	0.566841	0.791278	Healthy	-0.186655	0.852789	0.933067	Healthy	2.39907	0.0192257	0.165613	positive
d__Bacteria--p__Bacteroidetes--c__Bacteroidia--o__Bacteroidales--f__Barnesiellaceae--g__Barnesiella	-3.72048	0.00054991	0.0393018	Healthy	-2.40926	0.0199554	0.0906203	Healthy	-0.576868	0.566841	0.791278	Healthy	-0.186655	0.852789	0.933067	Healthy	2.39907	0.0192257	0.165613	positive
d__Bacteria--p__Bacteroidetes--c__Bacteroidia--o__Bacteroidales--f__Barnesiellaceae--g__Barnesiella--s__Barnesiella_viscericola	-3.72048	0.00054991	0.0393018	Healthy	-2.40926	0.0199554	0.0906203	Healthy	-0.576868	0.566841	0.791278	Healthy	-0.186655	0.852789	0.933067	Healthy	2.39907	0.0192257	0.165613	positive
d__Bacteria--p__Bacteroidetes--c__Sphingobacteriia	-3.6669	0.000646239	0.0393018	Healthy	-3.42995	0.00126673	0.0380147	Healthy	0.36878	0.713983	0.864969	TB_M6	-2.14578	0.0374465	0.17477	Healthy	0.915705	0.363106	0.664682	positive
d__Bacteria--p__Bacteroidetes--c__Sphingobacteriia--o__Sphingobacteriales	-3.6669	0.000646239	0.0393018	Healthy	-3.42995	0.00126673	0.0380147	Healthy	0.36878	0.713983	0.864969	TB_M6	-2.14578	0.0374465	0.17477	Healthy	0.915705	0.363106	0.664682	positive
d__Bacteria--p__Bacteroidetes--c__Sphingobacteriia--o__Sphingobacteriales--f__Sphingobacteriaceae	-3.6669	0.000646239	0.0393018	Healthy	-3.42995	0.00126673	0.0380147	Healthy	0.36878	0.713983	0.864969	TB_M6	-2.14578	0.0374465	0.17477	Healthy	0.915705	0.363106	0.664682	positive
d__Bacteria--p__Cyanobacteria	-3.66064	0.000658501	0.0393018	Healthy	-2.85255	0.00642766	0.0620386	Healthy	-2.04215	0.0468939	0.323659	Healthy	-2.83254	0.0069418	0.0703833	Healthy	1.62332	0.109217	0.395012	positive
d__Bacteria--p__Cyanobacteria--c__--o__Chroococcales	-3.66834	0.00064346	0.0393018	Healthy	-2.60003	0.0124193	0.0751192	Healthy	-2.37807	0.021614	0.243116	Healthy	-2.31761	0.0251839	0.136114	Healthy	1.468	0.146783	0.459463	positive
d__Bacteria--p__Cyanobacteria--c__--o__Chroococcales--f__Chroococcaceae	-3.70487	0.00057645	0.0393018	Healthy	-2.49779	0.0160547	0.0835296	Healthy	-3.01336	0.00419194	0.197105	Healthy	-1.72584	0.0913926	0.299085	Healthy	2.0782	0.0415251	0.246329	positive
d__Bacteria--p__Cyanobacteria--c__--o__Chroococcales--f__Chroococcaceae--g__Geminocystis	-3.66378	0.000652328	0.0393018	Healthy	-2.86347	0.00624242	0.0604502	Healthy	-3.02392	0.00407207	0.195226	Healthy	-1.28176	0.20664	0.461938	Healthy	2.68489	0.00913552	0.111089	positive
d__Bacteria--p__Cyanobacteria--c__--o__Nostocales	-3.71422	0.000560412	0.0393018	Healthy	-2.99336	0.00438848	0.0542767	Healthy	-2.87537	0.00609423	0.218861	Healthy	-2.76312	0.00832666	0.0775387	Healthy	1.90275	0.0613722	0.296666	positive
d__Bacteria--p__Firmicutes--c__Bacilli--o__Bacillales--f__Bacillaceae--g__Bacillus--s__Bacillus_cereus	-3.7277	0.000538033	0.0393018	Healthy	-3.54331	0.000905242	0.0377614	Healthy	1.00757	0.31893	0.634065	TB_M6	-4.25313	0.000108284	0.0372618	Healthy	0.066099	0.947496	0.985161	positive
d__Bacteria--p__Firmicutes--c__Bacilli--o__Bacillales--f__Staphylococcaceae--g__Staphylococcus--s__Staphylococcus_piscifermentans	-3.66836	0.000643421	0.0393018	Healthy	-3.43379	0.0012525	0.0380147	Healthy	-3.46049	0.00117437	0.16962	Healthy	-3.79912	0.000442173	0.0404036	Healthy	-1.08936	0.279896	0.598141	negative
d__Bacteria--p__Firmicutes--c__Clostridia--o__Clostridiales--f__Clostridiaceae--g__--s__Clostridiaceae_bacterium_14S0207	-3.66073	0.000658321	0.0393018	Healthy	-3.96418	0.000249338	0.0334646	Healthy	-3.81905	0.000399402	0.16962	Healthy	-4.05723	0.000200128	0.0372618	Healthy	-1.56531	0.12222	0.419277	negative
d__Bacteria--p__Firmicutes--c__Clostridia--o__Clostridiales--f__Clostridiaceae--g__Clostridium--s__Clostridium_tetani	-3.66113	0.00065754	0.0393018	Healthy	-4.02639	0.000205026	0.0334646	Healthy	-3.76308	0.000474071	0.16962	Healthy	-3.96879	0.000263177	0.0372618	Healthy	-1.21517	0.228568	0.557384	negative
d__Bacteria--p__Gemmatimonadetes--c__Gemmatimonadetes--o__Gemmatimonadales--f__Gemmatimonadaceae--g__Gemmatirosa	-3.67312	0.000634289	0.0393018	Healthy	-2.77792	0.00783646	0.0648598	Healthy	-2.98472	0.00453392	0.198653	Healthy	0.0071768	0.994306	0.997751	TB_M15	3.96069	0.000183604	0.0198871	positive
d__Bacteria--p__Gemmatimonadetes--c__Gemmatimonadetes--o__Gemmatimonadales--f__Gemmatimonadaceae--g__Gemmatirosa--s__Gemmatirosa_kalamazoonesis	-3.67312	0.000634289	0.0393018	Healthy	-2.77792	0.00783646	0.0648598	Healthy	-2.98472	0.00453392	0.198653	Healthy	0.0071768	0.994306	0.997751	TB_M15	3.96069	0.000183604	0.0198871	positive
d__Bacteria--p__Proteobacteria	3.7357	0.000525162	0.0393018	TB_M0	-0.32605	0.745834	0.805909	Healthy	0.382191	0.70408	0.859974	TB_M6	-0.445808	0.657922	0.827425	Healthy	-3.35722	0.00130111	0.0467329	negative
d__Bacteria--p__Proteobacteria--c__Gammaproteobacteria--o__Alteromonadales	-3.70447	0.000577136	0.0393018	Healthy	-2.76392	0.00813054	0.0656454	Healthy	-0.212089	0.832975	0.933168	Healthy	-3.11074	0.0032714	0.0567212	Healthy	0.809031	0.421361	0.710537	positive
d__Bacteria--p__Proteobacteria--c__Gammaproteobacteria--o__Alteromonadales--f__Pseudoalteromonadaceae--g__Pseudoalteromonas--s__Pseudoalteromonas_sp._NC201	-3.70703	0.000572699	0.0393018	Healthy	-3.17884	0.00261588	0.0445171	Healthy	-1.73416	0.0895881	0.407556	Healthy	-1.13863	0.261019	0.529279	Healthy	2.52336	0.0140026	0.139987	positive
d__Bacteria--p__Thermotogae--c__Thermotogae--o__Petrotogales--f__--g__Defluviitoga	-3.67535	0.000630044	0.0393018	Healthy	-4.18578	0.000123529	0.0334646	Healthy	-3.69586	0.000581597	0.16962	Healthy	-3.94982	0.000279014	0.0372618	Healthy	-0.245263	0.807002	0.920826	negative
d__Bacteria--p__Thermotogae--c__Thermotogae--o__Petrotogales--f__--g__Defluviitoga--s__Defluviitoga_tunisiensis	-3.67535	0.000630044	0.0393018	Healthy	-4.18578	0.000123529	0.0334646	Healthy	-3.69586	0.000581597	0.16962	Healthy	-3.94982	0.000279014	0.0372618	Healthy	-0.245263	0.807002	0.920826	negative
d__Bacteria--p__Firmicutes--c__Clostridia--o__Clostridiales--f__Clostridiaceae--g__Clostridium--s__Clostridium_carboxidivorans	-3.63338	0.000714563	0.042217	Healthy	-3.97442	0.000241459	0.0334646	Healthy	-3.59606	0.000785477	0.16962	Healthy	-3.89991	0.000325229	0.0375095	Healthy	-0.963844	0.33859	0.646586	negative
d__Bacteria--p__Firmicutes--c__Clostridia--o__Clostridiales--f__Clostridiaceae--g__Clostridium--s__Clostridium_drakei	-3.62282	0.00073747	0.0431346	Healthy	-3.92425	0.000282523	0.0334646	Healthy	-2.86553	0.00625671	0.218861	Healthy	-3.93382	0.000293087	0.0372618	Healthy	-0.748942	0.456514	0.73227	negative
d__Bacteria--p__Firmicutes--c__Bacilli--o__Lactobacillales--f__Lactobacillaceae--g__Lactobacillus--s__Lactobacillus_crustorum	-3.61919	0.000745522	0.0431739	Healthy	-2.6025	0.0123415	0.0747366	Healthy	-2.84429	0.00662142	0.218861	Healthy	-3.9508	0.000278173	0.0372618	Healthy	-1.2093	0.230798	0.559908	negative
d__Bacteria--p__Proteobacteria--c__Alphaproteobacteria--o__Rhizobiales--f__Rhizobiaceae--g__Liberibacter	-3.6133	0.000758735	0.0435082	Healthy	-3.4167	0.00131702	0.0384425	Healthy	-2.87627	0.00607958	0.218861	Healthy	-3.85594	0.000372017	0.0375095	Healthy	-0.112975	0.910388	0.974892	negative
d__Bacteria--p__Bacteroidetes--c__Bacteroidia--o__Bacteroidales--f__Prevotellaceae--g__Prevotella--s__Prevotella_sp._oral_taxon_299	-3.60194	0.00078489	0.0441425	Healthy	-3.12933	0.003008	0.0457047	Healthy	-0.744989	0.460068	0.721524	Healthy	-2.32834	0.024553	0.134192	Healthy	1.19575	0.236011	0.566975	positive
d__Bacteria--p__Proteobacteria--c__Gammaproteobacteria--o__Xanthomonadales--f__Xanthomonadaceae--g__Luteimonas--s__Luteimonas_sp._100111	-3.60221	0.00078426	0.0441425	Healthy	-1.94022	0.0583653	0.152811	Healthy	0.309327	0.75847	0.893332	TB_M6	-0.886193	0.380331	0.639589	Healthy	2.07479	0.0418498	0.247681	positive
d__Bacteria--p__Firmicutes--c__Bacilli--o__Bacillales--f__Staphylococcaceae--g__Staphylococcus--s__Staphylococcus_lugdunensis	-3.5806	0.000836363	0.0448797	Healthy	-2.9623	0.00477785	0.0556482	Healthy	-3.31912	0.00177252	0.16962	Healthy	-3.78551	0.000460792	0.0414571	Healthy	-0.941987	0.349584	0.655401	negative
d__Bacteria--p__Firmicutes--c__Bacilli--o__Lactobacillales--f__Lactobacillaceae--g__Lactobacillus--s__Lactobacillus_acidophilus	-3.58662	0.00082151	0.0448797	Healthy	-2.75195	0.00839008	0.0661288	Healthy	-3.19727	0.00251039	0.179318	Healthy	-4.23225	0.000115662	0.0372618	Healthy	-1.00025	0.320788	0.633387	negative
d__Bacteria--p__Firmicutes--c__Clostridia--o__Clostridiales--f__Clostridiaceae--g__Clostridium--s__Clostridium_bornimense	-3.58761	0.000819111	0.0448797	Healthy	-3.95972	0.000252848	0.0334646	Healthy	-3.81427	0.000405304	0.16962	Healthy	-3.92567	0.000300523	0.0372618	Healthy	-1.54682	0.126618	0.424973	negative
d__Bacteria--p__Firmicutes--c__Clostridia--o__Clostridiales--f__Clostridiaceae--g__Clostridium--s__Clostridium_pasteurianum	-3.58367	0.000828765	0.0448797	Healthy	-3.98484	0.000233687	0.0334646	Healthy	-3.72037	0.000539915	0.16962	Healthy	-3.92541	0.00030076	0.0372618	Healthy	-1.00796	0.317098	0.629782	negative
d__Bacteria--p__Proteobacteria--c__Alphaproteobacteria--o__Rhodobacterales--f__Hyphomonadaceae--g__Hyphomonas--s__Hyphomonas_sp._CACIAM_19H1	-3.58655	0.000821682	0.0448797	Healthy	-3.15624	0.00278846	0.044856	Healthy	-0.473002	0.638449	0.834664	Healthy	0.673799	0.503964	0.731226	TB_M15	4.47112	3.08e-05	0.00851049	positive
d__Bacteria--p__Proteobacteria--c__Gammaproteobacteria--o__Legionellales--f__Legionellaceae--g__Legionella--s__Legionella_pneumophila	-3.56541	0.000874945	0.0465232	Healthy	-2.81872	0.00703434	0.0635377	Healthy	-1.31489	0.195064	0.539448	Healthy	-3.26886	0.0021002	0.0525536	Healthy	-0.121706	0.903496	0.971895	negative
d__Bacteria--p__Firmicutes--c__Clostridia--o__Clostridiales--f__Clostridiaceae--g__Clostridium--s__Clostridium_novyi	-3.56156	0.000885	0.0466339	Healthy	-3.95675	0.000255218	0.0334646	Healthy	-3.73618	0.000514578	0.16962	Healthy	-3.93026	0.000296319	0.0372618	Healthy	-1.18285	0.241047	0.571035	negative
d__Bacteria--p__Gemmatimonadetes	-3.54886	0.000918937	0.0467379	Healthy	-2.80453	0.0073042	0.0640514	Healthy	-1.4571	0.151881	0.500478	Healthy	-0.515002	0.60913	0.79595	Healthy	3.73465	0.000390394	0.0265623	positive
d__Bacteria--p__Gemmatimonadetes--c__Gemmatimonadetes	-3.54886	0.000918937	0.0467379	Healthy	-2.80453	0.0073042	0.0640514	Healthy	-1.4571	0.151881	0.500478	Healthy	-0.515002	0.60913	0.79595	Healthy	3.73465	0.000390394	0.0265623	positive
d__Bacteria--p__Gemmatimonadetes--c__Gemmatimonadetes--o__Gemmatimonadales	-3.54886	0.000918937	0.0467379	Healthy	-2.80453	0.0073042	0.0640514	Healthy	-1.4571	0.151881	0.500478	Healthy	-0.515002	0.60913	0.79595	Healthy	3.73465	0.000390394	0.0265623	positive
d__Bacteria--p__Gemmatimonadetes--c__Gemmatimonadetes--o__Gemmatimonadales--f__Gemmatimonadaceae	-3.54886	0.000918937	0.0467379	Healthy	-2.80453	0.0073042	0.0640514	Healthy	-1.4571	0.151881	0.500478	Healthy	-0.515002	0.60913	0.79595	Healthy	3.73465	0.000390394	0.0265623	positive
d__Bacteria--p__Actinobacteria--c__Actinobacteria--o__Pseudonocardiales--f__Pseudonocardiaceae--g__Saccharomonospora--s__Saccharomonospora_azurea	-3.53126	0.000968019	0.0488098	Healthy	-0.779669	0.439494	0.549509	Healthy	-0.513077	0.610353	0.818233	Healthy	-1.96881	0.0552939	0.22163	Healthy	0.706741	0.482178	0.747287	positive
d__Bacteria--p__Firmicutes--c__Bacilli--o__Bacillales--f__Bacillaceae--g__Bacillus--s__Bacillus_thuringiensis	-3.51765	0.00100771	0.0495303	Healthy	-3.77681	0.000446111	0.0334646	Healthy	0.843746	0.403178	0.684683	TB_M6	-3.86346	0.000363573	0.0375095	Healthy	0.0687536	0.945391	0.98514	positive
d__Bacteria--p__Firmicutes--c__Bacilli--o__Lactobacillales--f__Lactobacillaceae--g__Lactobacillus--s__Lactobacillus_hokkaidonensis	-3.52219	0.000994292	0.0495303	Healthy	-2.84236	0.00660502	0.0625313	Healthy	-2.70528	0.00953875	0.238053	Healthy	-3.72827	0.000547691	0.0420654	Healthy	-0.623089	0.535342	0.783488	negative
d__Bacteria--p__Proteobacteria--c__Gammaproteobacteria--o__Xanthomonadales--f__Xanthomonadaceae--g__Xanthomonas--s__Xanthomonas_euvesicatoria	-3.51949	0.00100224	0.0495303	Healthy	-1.9892	0.0525176	0.145305	Healthy	0.220033	0.826819	0.929524	TB_M6	0.818036	0.417745	0.668649	TB_M15	1.95835	0.054354	0.280296	positive
d__Bacteria--p__Cyanobacteria--c__--o__Nostocales--f__Nostocaceae--g__Trichormus	-3.50873	0.00103454	0.050425	Healthy	-3.38878	0.00142931	0.0387039	Healthy	-2.6438	0.0111738	0.238053	Healthy	-2.83317	0.00693025	0.0703833	Healthy	1.0537	0.295804	0.612228	positive
d__Archaea--p__Euryarchaeota--c__Thermoplasmata--o__Thermoplasmatales	-3.49116	0.00108943	0.0506273	Healthy	-2.78017	0.00779008	0.0647219	Healthy	-2.12509	0.038982	0.299164	Healthy	-2.08998	0.042432	0.188855	Healthy	2.11069	0.0385348	0.235921	positive
d__Bacteria--p__Actinobacteria--c__Actinobacteria--o__Corynebacteriales--f__Corynebacteriaceae--g__Corynebacterium--s__Corynebacterium_renale	-3.48195	0.00111929	0.0506273	Healthy	-1.40481	0.166654	0.284352	Healthy	-0.487669	0.6281	0.829478	Healthy	-1.11735	0.269909	0.538345	Healthy	1.35037	0.181441	0.510559	positive
d__Bacteria--p__Actinobacteria--c__Coriobacteriia--o__Coriobacteriales--f__Atopobiaceae	-3.502	0.00105524	0.0506273	Healthy	-1.3725	0.176422	0.295247	Healthy	0.675507	0.502736	0.750894	TB_M6	-3.52023	0.00101649	0.0427561	Healthy	-0.0322503	0.974368	0.991742	negative
d__Bacteria--p__Bacteroidetes--c__Cytophagia--o__Cytophagales--f__Hymenobacteraceae	-3.4983	0.0010668	0.0506273	Healthy	-2.56321	0.0136317	0.0782452	Healthy	-1.20317	0.235066	0.574311	Healthy	-0.991193	0.327011	0.595742	Healthy	2.64733	0.0101046	0.115659	positive
d__Bacteria--p__Bacteroidetes--c__Flavobacteriia--o__Flavobacteriales--f__Flavobacteriaceae--g__Aureitalea	-3.47853	0.00113058	0.0506273	Healthy	-3.59531	0.000774615	0.0368057	Healthy	-1.56879	0.123551	0.467129	Healthy	0.326325	0.745726	0.877138	TB_M15	4.6185	1.81e-05	0.00730627	positive
d__Bacteria--p__Bacteroidetes--c__Flavobacteriia--o__Flavobacteriales--f__Flavobacteriaceae--g__Aureitalea--s__Aureitalea_sp._RR4-38	-3.47853	0.00113058	0.0506273	Healthy	-3.59531	0.000774615	0.0368057	Healthy	-1.56879	0.123551	0.467129	Healthy	0.326325	0.745726	0.877138	TB_M15	4.6185	1.81e-05	0.00730627	positive
d__Bacteria--p__Firmicutes--c__Clostridia--o__Clostridiales--f__Clostridiaceae--g__Clostridium--s__Clostridium_argentinense	-3.48473	0.00111019	0.0506273	Healthy	-3.93629	0.000272092	0.0334646	Healthy	-3.6674	0.000633864	0.16962	Healthy	-3.69969	0.000596773	0.0420654	Healthy	-0.878158	0.382997	0.677879	negative
d__Bacteria--p__Firmicutes--c__Tissierellia--o__Tissierellales--f__Tissierellaceae	-3.47753	0.0011339	0.0506273	Healthy	-3.90565	0.000299409	0.0334646	Healthy	-2.72419	0.00908209	0.238053	Healthy	-3.70275	0.000591324	0.0420654	Healthy	-0.248712	0.804344	0.919408	negative
d__Bacteria--p__Firmicutes--c__Tissierellia--o__Tissierellales--f__Tissierellaceae--g__--s__Clostridium_ultunense	-3.47753	0.0011339	0.0506273	Healthy	-3.90565	0.000299409	0.0334646	Healthy	-2.72419	0.00908209	0.238053	Healthy	-3.70275	0.000591324	0.0420654	Healthy	-0.248712	0.804344	0.919408	negative
d__Bacteria--p__Proteobacteria--c__Alphaproteobacteria--o__Rhizobiales--f__Rhizobiaceae--g__Liberibacter--s__Candidatus_Liberibacter_asiaticus	-3.48083	0.00112298	0.0506273	Healthy	-3.73029	0.000514469	0.0336689	Healthy	-2.96585	0.00477328	0.202311	Healthy	-3.30054	0.0019193	0.0519632	Healthy	0.984374	0.328473	0.638047	positive
k__Fungi--p__Ascomycota--c__Saccharomycetes--o__Saccharomycetales--f__Saccharomycetaceae--g__Eremothecium--s__Eremothecium_gossypii	-3.48005	0.00112558	0.0506273	Healthy	-1.70251	0.0952658	0.203337	Healthy	0.870265	0.388674	0.678231	TB_M6	-0.953257	0.345668	0.609793	Healthy	1.62757	0.10831	0.393481	positive
d__Bacteria--p__Bacteroidetes--c__Bacteroidia--o__Bacteroidales--f__Porphyromonadaceae--g__Porphyromonas	-3.46319	0.0011826	0.0511896	Healthy	-3.41104	0.00133908	0.0384425	Healthy	-2.61883	0.0119084	0.238053	Healthy	-2.5704	0.0136191	0.100402	Healthy	2.03034	0.0462942	0.258502	positive
d__Bacteria--p__Bacteroidetes--c__Bacteroidia--o__Marinilabiliales--f__Marinilabiliaceae	-3.44676	0.0012408	0.0511896	Healthy	-1.02724	0.309567	0.428863	Healthy	-0.659462	0.512887	0.754117	Healthy	-0.812776	0.420723	0.671185	Healthy	1.37813	0.172747	0.501755	positive
d__Bacteria--p__Bacteroidetes--c__Bacteroidia--o__Marinilabiliales--f__Marinilabiliaceae--g__Alkalitalea	-3.44676	0.0012408	0.0511896	Healthy	-1.02724	0.309567	0.428863	Healthy	-0.659462	0.512887	0.754117	Healthy	-0.812776	0.420723	0.671185	Healthy	1.37813	0.172747	0.501755	positive
d__Bacteria--p__Bacteroidetes--c__Bacteroidia--o__Marinilabiliales--f__Marinilabiliaceae--g__Alkalitalea--s__Alkalitalea_saponilacus	-3.44676	0.0012408	0.0511896	Healthy	-1.02724	0.309567	0.428863	Healthy	-0.659462	0.512887	0.754117	Healthy	-0.812776	0.420723	0.671185	Healthy	1.37813	0.172747	0.501755	positive
d__Bacteria--p__Bacteroidetes--c__Bacteroidia--o__Marinilabiliales--f__Prolixibacteraceae	-3.42901	0.00130676	0.0511896	Healthy	-1.04279	0.30238	0.421603	Healthy	-0.982722	0.330885	0.64184	Healthy	-1.29514	0.202027	0.456864	Healthy	1.17511	0.244109	0.572721	positive
d__Bacteria--p__Bacteroidetes--c__Bacteroidia--o__Marinilabiliales--f__Prolixibacteraceae--g__Draconibacterium	-3.42901	0.00130676	0.0511896	Healthy	-1.04279	0.30238	0.421603	Healthy	-0.982722	0.330885	0.64184	Healthy	-1.29514	0.202027	0.456864	Healthy	1.17511	0.244109	0.572721	positive
d__Bacteria--p__Bacteroidetes--c__Bacteroidia--o__Marinilabiliales--f__Prolixibacteraceae--g__Draconibacterium--s__Draconibacterium_orientale	-3.42901	0.00130676	0.0511896	Healthy	-1.04279	0.30238	0.421603	Healthy	-0.982722	0.330885	0.64184	Healthy	-1.29514	0.202027	0.456864	Healthy	1.17511	0.244109	0.572721	positive
d__Bacteria--p__Bacteroidetes--c__Sphingobacteriia--o__Sphingobacteriales--f__Sphingobacteriaceae--g__--s__Sphingobacteriaceae_bacterium_GW460-11-11-14-LB5	-3.44348	0.00125276	0.0511896	Healthy	-3.30552	0.00182062	0.0419933	Healthy	0.400669	0.690519	0.855458	TB_M6	-0.818457	0.417507	0.668649	Healthy	1.34242	0.183991	0.51491	positive
d__Bacteria--p__Dictyoglomi--c__Dictyoglomia--o__Dictyoglomales--f__Dictyoglomaceae--g__Dictyoglomus--s__Dictyoglomus_turgidum	-3.42786	0.00131114	0.0511896	Healthy	-4.0524	0.000188855	0.0334646	Healthy	-3.41857	0.00132798	0.16962	Healthy	-3.99442	0.000243153	0.0372618	Healthy	-0.601118	0.54979	0.792262	negative
d__Bacteria--p__Firmicutes--c__Bacilli--o__Lactobacillales--f__Lactobacillaceae--g__Lactobacillus--s__Lactobacillus_casei	-3.44405	0.00125066	0.0511896	Healthy	-2.71127	0.00933052	0.0687192	Healthy	-2.34571	0.0233578	0.248657	Healthy	-3.0672	0.00368888	0.0586054	Healthy	0.206365	0.837132	0.934781	positive
d__Bacteria--p__Firmicutes--c__Bacilli--o__Lactobacillales--f__Lactobacillaceae--g__Lactobacillus--s__Lactobacillus_plantarum	-3.42922	0.00130597	0.0511896	Healthy	-2.39868	0.0204747	0.0912824	Healthy	-3.16061	0.00278398	0.179318	Healthy	-3.21016	0.00247888	0.0540914	Healthy	-0.477419	0.634618	0.840172	negative
d__Bacteria--p__Firmicutes--c__Clostridia--o__Clostridiales--f__Clostridiaceae--g__Clostridium--s__Clostridium_acetobutylicum	-3.43974	0.00126651	0.0511896	Healthy	-4.07287	0.000177006	0.0334646	Healthy	-3.5045	0.00103144	0.16962	Healthy	-4.09466	0.000178107	0.0372618	Healthy	-1.1195	0.266922	0.587812	negative
d__Bacteria--p__Firmicutes--c__Clostridia--o__Clostridiales--f__Clostridiaceae--g__Clostridium--s__Clostridium_botulinum	-3.45251	0.00122011	0.0511896	Healthy	-3.80403	0.000410257	0.0334646	Healthy	-3.71915	0.000541918	0.16962	Healthy	-3.8397	0.000390893	0.0387448	Healthy	-1.74737	0.0851542	0.346798	negative
d__Bacteria--p__Firmicutes--c__Clostridia--o__Clostridiales--f__Clostridiaceae--g__Clostridium--s__Clostridium_cochlearium	-3.44323	0.00125365	0.0511896	Healthy	-3.47104	0.00112215	0.0380147	Healthy	-3.67036	0.000628231	0.16962	Healthy	-3.99354	0.000243812	0.0372618	Healthy	-1.47191	0.145728	0.457522	negative
d__Bacteria--p__Firmicutes--c__Clostridia--o__Clostridiales--f__Clostridiaceae--g__Clostridium--s__Clostridium_formicaceticum	-3.45978	0.00119446	0.0511896	Healthy	-3.55569	0.000872342	0.0375171	Healthy	-2.43081	0.0190218	0.241837	Healthy	-3.72622	0.000551073	0.0420654	Healthy	-0.195854	0.845317	0.939259	negative
d__Bacteria--p__Firmicutes--c__Clostridia--o__Clostridiales--f__Clostridiaceae--g__Clostridium--s__Clostridium_tyrobutyricum	-3.44069	0.00126298	0.0511896	Healthy	-3.84705	0.000359192	0.0334646	Healthy	-3.35937	0.00157781	0.16962	Healthy	-4.08402	0.000184117	0.0372618	Healthy	-0.81312	0.41903	0.708354	negative
d__Bacteria--p__Proteobacteria--c__Gammaproteobacteria--o__Enterobacterales--f__Morganellaceae	-3.4702	0.00115856	0.0511896	Healthy	-3.68267	0.000594831	0.0337981	Healthy	-1.03119	0.307843	0.624102	Healthy	-4.0263	0.000220301	0.0372618	Healthy	-0.144638	0.885431	0.960832	negative
d__Bacteria--p__Proteobacteria--c__Gammaproteobacteria--o__Vibrionales--f__Vibrionaceae--g__Vibrio	-3.43377	0.00128876	0.0511896	Healthy	-2.04577	0.0463982	0.136648	Healthy	-0.284358	0.777412	0.906697	Healthy	-2.51592	0.0155954	0.10628	Healthy	0.882016	0.380921	0.677879	positive
k__Fungi--p__Ascomycota--c__Saccharomycetes--o__Saccharomycetales--f__Saccharomycetaceae--g__Tetrapisispora--s__Tetrapisispora_phaffii	-3.42743	0.00131278	0.0511896	Healthy	-1.28666	0.204514	0.323735	Healthy	-0.241219	0.810458	0.921228	Healthy	-2.41869	0.0197812	0.118891	Healthy	0.118579	0.905964	0.972736	positive
d__Archaea--p__Euryarchaeota--c__Methanomicrobia--o__Methanomicrobiales--f__Methanomicrobiaceae	-3.34132	0.00168472	0.0517925	Healthy	-2.00129	0.0511537	0.142883	Healthy	0.0476956	0.962165	0.985506	TB_M6	-0.0845072	0.933037	0.968305	Healthy	3.4142	0.00109003	0.0424038	positive
d__Archaea--p__Euryarchaeota--c__Methanomicrobia--o__Methanomicrobiales--f__Methanospirillaceae	-3.35836	0.00160398	0.0517925	Healthy	-1.25246	0.216598	0.336489	Healthy	-0.280324	0.780486	0.907118	Healthy	-0.959633	0.342484	0.606744	Healthy	1.18287	0.241041	0.571035	positive
d__Archaea--p__Euryarchaeota--c__Methanomicrobia--o__Methanomicrobiales--f__Methanospirillaceae--g__Methanospirillum	-3.35836	0.00160398	0.0517925	Healthy	-1.25246	0.216598	0.336489	Healthy	-0.280324	0.780486	0.907118	Healthy	-0.959633	0.342484	0.606744	Healthy	1.18287	0.241041	0.571035	positive
d__Archaea--p__Euryarchaeota--c__Methanomicrobia--o__Methanomicrobiales--f__Methanospirillaceae--g__Methanospirillum--s__Methanospirillum_hungatei	-3.35836	0.00160398	0.0517925	Healthy	-1.25246	0.216598	0.336489	Healthy	-0.280324	0.780486	0.907118	Healthy	-0.959633	0.342484	0.606744	Healthy	1.18287	0.241041	0.571035	positive
d__Archaea--p__Euryarchaeota--c__Thermococci--o__Thermococcales--f__Thermococcaceae--g__Thermococcus--s__Thermococcus_nautili	-3.33929	0.00169458	0.0517925	Healthy	-1.85974	0.069188	0.168057	Healthy	-0.988138	0.328254	0.640413	Healthy	-1.20081	0.23625	0.49931	Healthy	2.96293	0.00421481	0.0763127	positive
d__Bacteria--p__Actinobacteria--c__Actinobacteria--o__Corynebacteriales--f__Corynebacteriaceae--g__Corynebacterium--s__Corynebacterium_glutamicum	-3.36071	0.00159312	0.0517925	Healthy	-1.44928	0.153898	0.269991	Healthy	-1.55012	0.127967	0.470067	Healthy	-0.500051	0.619531	0.802974	Healthy	3.24164	0.00185309	0.0555832	positive
d__Bacteria--p__Actinobacteria--c__Actinobacteria--o__Micrococcales--f__Micrococcaceae--g__Arthrobacter--s__Arthrobacter_sp._YC-RL1	-3.36581	0.00156982	0.0517925	Healthy	-1.96602	0.0552186	0.148153	Healthy	-1.78104	0.0815096	0.395115	Healthy	-0.857893	0.395601	0.652194	Healthy	2.72238	0.00825376	0.106548	positive
d__Bacteria--p__Actinobacteria--c__Actinobacteria--o__Propionibacteriales--f__Propionibacteriaceae--g__Cutibacterium--s__Cutibacterium_granulosum	-3.34522	0.0016659	0.0517925	Healthy	-2.78321	0.00772787	0.0646359	Healthy	-1.23707	0.222339	0.564516	Healthy	-1.92406	0.0608309	0.235044	Healthy	1.56075	0.123294	0.420634	positive
d__Bacteria--p__Bacteroidetes--c__Bacteroidia--o__Bacteroidales--f__Porphyromonadaceae--g__Petrimonas	-3.39725	0.00143321	0.0517925	Healthy	-1.64332	0.106991	0.215361	Healthy	0.387288	0.700329	0.857638	TB_M6	-2.09715	0.0417608	0.186996	Healthy	0.666225	0.507555	0.765616	positive
d__Bacteria--p__Bacteroidetes--c__Bacteroidia--o__Bacteroidales--f__Porphyromonadaceae--g__Petrimonas--s__Petrimonas_mucosa	-3.39725	0.00143321	0.0517925	Healthy	-1.64332	0.106991	0.215361	Healthy	0.387288	0.700329	0.857638	TB_M6	-2.09715	0.0417608	0.186996	Healthy	0.666225	0.507555	0.765616	positive
d__Bacteria--p__Bacteroidetes--c__Flavobacteriia--o__Flavobacteriales--f__Flavobacteriaceae--g__Dokdonia	-3.35213	0.00163306	0.0517925	Healthy	-1.93423	0.0591176	0.154503	Healthy	-1.45638	0.152079	0.50085	Healthy	-2.39375	0.021007	0.122726	Healthy	0.87799	0.383087	0.677879	positive
d__Bacteria--p__Bacteroidetes--c__Flavobacteriia--o__Flavobacteriales--f__Flavobacteriaceae--g__Flavobacterium	-3.37314	0.00153691	0.0517925	Healthy	-3.30973	0.00179861	0.0419933	Healthy	-1.68072	0.0995973	0.426772	Healthy	-2.4674	0.0175716	0.11317	Healthy	1.63886	0.105931	0.389189	positive
d__Bacteria--p__Bacteroidetes--c__Flavobacteriia--o__Flavobacteriales--f__Flavobacteriaceae--g__Nonlabens--s__Nonlabens_sp._Hel1_33_55	-3.37414	0.00153245	0.0517925	Healthy	-2.59258	0.0126563	0.0760855	Healthy	0.192739	0.848012	0.937091	TB_M6	-1.57766	0.121807	0.348633	Healthy	1.53616	0.129208	0.429397	positive
d__Bacteria--p__Bacteroidetes--c__Flavobacteriia--o__Flavobacteriales--f__Flavobacteriaceae--g__Winogradskyella--s__Winogradskyella_sp._RHA_55	-3.3758	0.00152513	0.0517925	Healthy	-2.4169	0.0195881	0.0901526	Healthy	-1.0908	0.28104	0.605001	Healthy	-2.88273	0.00607727	0.0666789	Healthy	0.548265	0.585332	0.810129	positive
d__Bacteria--p__Bacteroidetes--c__Sphingobacteriia--o__Sphingobacteriales--f__Sphingobacteriaceae--g__Sphingobacterium	-3.37924	0.00151	0.0517925	Healthy	-3.03578	0.00390436	0.0508611	Healthy	-0.887641	0.379352	0.67278	Healthy	-2.04178	0.0471971	0.200855	Healthy	1.04238	0.300984	0.61383	positive
d__Bacteria--p__Chloroflexi--c__Chloroflexia--o__Chloroflexales--f__Chloroflexaceae	-3.38754	0.00147416	0.0517925	Healthy	-2.81559	0.00709308	0.0635377	Healthy	0.229563	0.819449	0.925103	TB_M6	-1.40264	0.167742	0.412685	Healthy	1.37272	0.174416	0.502318	positive
d__Bacteria--p__Chloroflexi--c__Chloroflexia--o__Chloroflexales--f__Chloroflexaceae--g__Chloroflexus	-3.38754	0.00147416	0.0517925	Healthy	-2.81559	0.00709308	0.0635377	Healthy	0.229563	0.819449	0.925103	TB_M6	-1.40264	0.167742	0.412685	Healthy	1.37272	0.174416	0.502318	positive
d__Bacteria--p__Cyanobacteria--c__--o__Nostocales--f__Scytonemataceae	-3.33098	0.00173556	0.0517925	Healthy	-1.77142	0.0829744	0.187092	Healthy	-1.97335	0.0544808	0.341541	Healthy	-1.91603	0.0618729	0.236183	Healthy	1.89175	0.0628469	0.300075	positive
d__Bacteria--p__Cyanobacteria--c__--o__Nostocales--f__Scytonemataceae--g__Scytonema	-3.33098	0.00173556	0.0517925	Healthy	-1.77142	0.0829744	0.187092	Healthy	-1.97335	0.0544808	0.341541	Healthy	-1.91603	0.0618729	0.236183	Healthy	1.89175	0.0628469	0.300075	positive
d__Bacteria--p__Cyanobacteria--c__--o__Synechococcales	-3.36235	0.00158559	0.0517925	Healthy	-2.47534	0.0169723	0.0848422	Healthy	-1.42826	0.159971	0.505767	Healthy	-2.65232	0.0110754	0.0899415	Healthy	1.15141	0.253656	0.577965	positive
d__Bacteria--p__Firmicutes--c__Bacilli--o__Bacillales--f__Alicyclobacillaceae--g__Kyrpidia	-3.33303	0.00172538	0.0517925	Healthy	-1.4414	0.156102	0.271872	Healthy	-0.0980673	0.922305	0.965644	Healthy	-0.446836	0.657185	0.826854	Healthy	2.38077	0.020127	0.171436	positive
d__Bacteria--p__Firmicutes--c__Bacilli--o__Bacillales--f__Bacillaceae--g__Bacillus	-3.36099	0.00159184	0.0517925	Healthy	-2.96209	0.00478059	0.0556482	Healthy	0.882035	0.382344	0.674648	TB_M6	-4.08999	0.000180723	0.0372618	Healthy	0.0216009	0.982831	0.993292	positive
d__Bacteria--p__Firmicutes--c__Bacilli--o__Lactobacillales--f__Lactobacillaceae--g__Lactobacillus--s__Lactobacillus_fermentum	-3.41768	0.00135061	0.0517925	Healthy	0.44166	0.660761	0.736644	TB_M2	-3.13444	0.00299623	0.179318	Healthy	-1.72802	0.0909978	0.298929	Healthy	-0.236291	0.813928	0.923863	negative
d__Bacteria--p__Firmicutes--c__Bacilli--o__Lactobacillales--f__Lactobacillaceae--g__Lactobacillus--s__Lactobacillus_ruminis	-3.39104	0.00145928	0.0517925	Healthy	-3.50111	0.00102647	0.0380147	Healthy	-3.25457	0.00213307	0.179318	Healthy	-1.11415	0.271264	0.540862	Healthy	4.02227	0.000148891	0.0191665	positive
d__Bacteria--p__Firmicutes--c__Bacilli--o__Lactobacillales--f__Lactobacillaceae--g__Lactobacillus--s__Lactobacillus_zymae	-3.36362	0.00157976	0.0517925	Healthy	-1.62841	0.110124	0.219087	Healthy	0.157506	0.875535	0.948124	TB_M6	-0.409132	0.684428	0.843279	Healthy	1.50495	0.137038	0.441374	positive
d__Bacteria--p__Firmicutes--c__Clostridia--o__Clostridiales--f__Clostridiaceae--g__Clostridium--s__Clostridium_aceticum	-3.3509	0.00163885	0.0517925	Healthy	-3.22716	0.00228004	0.0437911	Healthy	-2.98647	0.00451228	0.198653	Healthy	-4.0339	0.00021517	0.0372618	Healthy	-1.45426	0.150544	0.465397	negative
d__Bacteria--p__Firmicutes--c__Clostridia--o__Clostridiales--f__Clostridiaceae--g__Clostridium--s__Clostridium_cellulovorans	-3.37174	0.00154313	0.0517925	Healthy	-3.91021	0.000295177	0.0334646	Healthy	-3.50361	0.00103415	0.16962	Healthy	-3.98222	0.000252489	0.0372618	Healthy	-1.25592	0.213505	0.538505	negative
d__Bacteria--p__Firmicutes--c__Clostridia--o__Clostridiales--f__Clostridiaceae--g__Clostridium--s__Clostridium_estertheticum	-3.36756	0.00156191	0.0517925	Healthy	-3.66632	0.0006251	0.0338538	Healthy	-3.59088	0.00079774	0.16962	Healthy	-3.80212	0.00043817	0.0404036	Healthy	-1.23164	0.22239	0.54815	negative
d__Bacteria--p__Firmicutes--c__Clostridia--o__Clostridiales--f__Clostridiaceae--g__Clostridium--s__Clostridium_sp._MF28	-3.38165	0.00149949	0.0517925	Healthy	-3.75952	0.000470422	0.0336689	Healthy	-3.12414	0.00308389	0.179318	Healthy	-3.86529	0.000361549	0.0375095	Healthy	-1.03512	0.304334	0.616919	negative
d__Bacteria--p__Firmicutes--c__Clostridia--o__Clostridiales--f__Syntrophomonadaceae--g__Syntrophothermus	-3.35846	0.00160348	0.0517925	Healthy	0.351541	0.726754	0.789962	TB_M2	-2.00051	0.0513684	0.337555	Healthy	-1.44014	0.156907	0.398628	Healthy	-0.00310045	0.997535	0.998926	negative
d__Bacteria--p__Firmicutes--c__Clostridia--o__Clostridiales--f__Syntrophomonadaceae--g__Syntrophothermus--s__Syntrophothermus_lipocalidus	-3.35846	0.00160348	0.0517925	Healthy	0.351541	0.726754	0.789962	TB_M2	-2.00051	0.0513684	0.337555	Healthy	-1.44014	0.156907	0.398628	Healthy	-0.00310045	0.997535	0.998926	negative
d__Bacteria--p__Firmicutes--c__Negativicutes--o__Selenomonadales--f__Selenomonadaceae--g__Selenomonas--s__Selenomonas_sp._oral_taxon_920	-3.36719	0.00156356	0.0517925	Healthy	-2.73855	0.00868994	0.0668011	Healthy	-2.0025	0.0511464	0.337555	Healthy	0.438889	0.662889	0.830595	TB_M15	4.2466	6.84e-05	0.012914	positive
d__Bacteria--p__Firmicutes--c__Negativicutes--o__Veillonellales--f__Veillonellaceae--g__Megasphaera	-3.34504	0.00166677	0.0517925	Healthy	-3.06411	0.00360942	0.0491023	Healthy	-2.40909	0.0200532	0.241837	Healthy	2.71453	0.00944375	0.0839341	TB_M15	6.71117	4.96e-09	1.73e-05	positive
d__Bacteria--p__Proteobacteria--c__Alphaproteobacteria--o__Rhodobacterales--f__Rhodobacteraceae--g__Halocynthiibacter	-3.35161	0.00163547	0.0517925	Healthy	-3.56576	0.00084646	0.0369628	Healthy	0.215881	0.830035	0.932017	TB_M6	-1.4926	0.142679	0.377837	Healthy	1.73193	0.0878888	0.352877	positive
d__Bacteria--p__Proteobacteria--c__Alphaproteobacteria--o__Rhodobacterales--f__Rhodobacteraceae--g__Halocynthiibacter--s__Halocynthiibacter_arcticus	-3.35161	0.00163547	0.0517925	Healthy	-3.56576	0.00084646	0.0369628	Healthy	0.215881	0.830035	0.932017	TB_M6	-1.4926	0.142679	0.377837	Healthy	1.73193	0.0878888	0.352877	positive
d__Bacteria--p__Proteobacteria--c__Gammaproteobacteria	3.39674	0.00143533	0.0517925	TB_M0	0.0104085	0.991739	0.994868	TB_M2	0.260859	0.795366	0.911103	TB_M6	-0.186403	0.852985	0.933067	Healthy	-2.97759	0.00404103	0.0760478	negative
d__Bacteria--p__Proteobacteria--c__Gammaproteobacteria--o__Cellvibrionales--f__Cellvibrionaceae--g__Agarilytica	-3.39545	0.00144073	0.0517925	Healthy	0.0844644	0.933046	0.954255	TB_M2	-2.53426	0.014737	0.238053	Healthy	-3.11367	0.003245	0.0567212	Healthy	-0.512935	0.609684	0.824518	negative
d__Bacteria--p__Proteobacteria--c__Gammaproteobacteria--o__Cellvibrionales--f__Cellvibrionaceae--g__Agarilytica--s__Agarilytica_rhodophyticola	-3.39545	0.00144073	0.0517925	Healthy	0.0844644	0.933046	0.954255	TB_M2	-2.53426	0.014737	0.238053	Healthy	-3.11367	0.003245	0.0567212	Healthy	-0.512935	0.609684	0.824518	negative
d__Bacteria--p__Proteobacteria--c__Gammaproteobacteria--o__Enterobacterales--f__Enterobacteriaceae	3.33518	0.00171474	0.0517925	TB_M0	0.00892639	0.992916	0.994957	TB_M2	-0.478412	0.634623	0.833407	Healthy	-0.134766	0.893411	0.950804	Healthy	-2.97609	0.00405849	0.0760478	negative
d__Bacteria--p__Proteobacteria--c__Gammaproteobacteria--o__Pseudomonadales--f__Moraxellaceae--g__Psychrobacter	-3.35605	0.00161468	0.0517925	Healthy	-2.63716	0.0112972	0.0733374	Healthy	1.49387	0.142037	0.489059	TB_M6	-2.53682	0.0148085	0.104338	Healthy	0.0753843	0.940134	0.984615	positive
d__Bacteria--p__Proteobacteria--c__Gammaproteobacteria--o__Xanthomonadales--f__Xanthomonadaceae--g__Xylella--s__Xylella_taiwanensis	-3.33581	0.00171163	0.0517925	Healthy	-1.99969	0.051332	0.143245	Healthy	-2.63523	0.011421	0.238053	Healthy	-0.719016	0.475933	0.711629	Healthy	3.18271	0.00221296	0.059597	positive
k__Fungi--p__Ascomycota--c__Leotiomycetes	-3.34275	0.00167777	0.0517925	Healthy	-2.75796	0.00825898	0.065813	Healthy	-1.34664	0.184694	0.52596	Healthy	-1.71913	0.0926203	0.300913	Healthy	2.58255	0.0119975	0.128163	positive
k__Fungi--p__Ascomycota--c__Leotiomycetes--o__Helotiales	-3.34275	0.00167777	0.0517925	Healthy	-2.75796	0.00825898	0.065813	Healthy	-1.34664	0.184694	0.52596	Healthy	-1.71913	0.0926203	0.300913	Healthy	2.58255	0.0119975	0.128163	positive
k__Fungi--p__Ascomycota--c__Leotiomycetes--o__Helotiales--f__Sclerotiniaceae	-3.34275	0.00167777	0.0517925	Healthy	-2.75796	0.00825898	0.065813	Healthy	-1.34664	0.184694	0.52596	Healthy	-1.71913	0.0926203	0.300913	Healthy	2.58255	0.0119975	0.128163	positive
k__Fungi--p__Ascomycota--c__Leotiomycetes--o__Helotiales--f__Sclerotiniaceae--g__Botrytis	-3.34275	0.00167777	0.0517925	Healthy	-2.75796	0.00825898	0.065813	Healthy	-1.34664	0.184694	0.52596	Healthy	-1.71913	0.0926203	0.300913	Healthy	2.58255	0.0119975	0.128163	positive
k__Fungi--p__Ascomycota--c__Leotiomycetes--o__Helotiales--f__Sclerotiniaceae--g__Botrytis--s__Botrytis_cinerea	-3.34275	0.00167777	0.0517925	Healthy	-2.75796	0.00825898	0.065813	Healthy	-1.34664	0.184694	0.52596	Healthy	-1.71913	0.0926203	0.300913	Healthy	2.58255	0.0119975	0.128163	positive
d__Bacteria--p__Proteobacteria--c__Gammaproteobacteria--o__Enterobacterales	3.32672	0.00175694	0.0520414	TB_M0	-0.0258671	0.979473	0.986557	Healthy	-0.48618	0.629148	0.829994	Healthy	-0.160279	0.873395	0.942257	Healthy	-2.96867	0.00414603	0.0760478	negative
d__Bacteria--p__Proteobacteria--c__Gammaproteobacteria--o__Enterobacterales--f__Morganellaceae--g__Providencia--s__Providencia_heimbachae	-3.32578	0.0017617	0.0520414	Healthy	-3.18825	0.00254703	0.0440757	Healthy	1.3893	0.17143	0.518456	TB_M6	0.152417	0.879555	0.944833	TB_M15	1.51657	0.134079	0.437285	positive
d__Bacteria--p__Actinobacteria--c__Actinobacteria--o__Candidatus_Nanopelagicales--f__Candidatus_Nanopelagicaceae--g__Candidatus_Planktophila--s__Candidatus_Planktophila_lacus	-3.32193	0.0017813	0.0520942	Healthy	-0.889841	0.378084	0.49069	Healthy	-0.826141	0.412988	0.688934	Healthy	-2.39871	0.0207578	0.122124	Healthy	0.405042	0.686737	0.867169	positive
d__Bacteria--p__Firmicutes--c__Clostridia--o__Clostridiales--f__Clostridiaceae--g__Clostridium--s__Clostridium_scatologenes	-3.32204	0.00178076	0.0520942	Healthy	-3.83981	0.000367334	0.0334646	Healthy	-3.48615	0.00108889	0.16962	Healthy	-3.62594	0.000743806	0.042715	Healthy	-0.843042	0.402205	0.693751	negative
d__Bacteria--p__Bacteroidetes--c__Cytophagia--o__Cytophagales--f__Amoebophilaceae--g__Candidatus_Cardinium	-3.3172	0.00180563	0.0523842	Healthy	-3.40652	0.00135696	0.0384425	Healthy	-0.450164	0.654707	0.841991	Healthy	-1.25529	0.216	0.473622	Healthy	1.3743	0.173929	0.502318	positive
d__Bacteria--p__Firmicutes--c__Clostridia--o__Clostridiales--f__Clostridiaceae--g__Geosporobacter	-3.31309	0.00182704	0.0523842	Healthy	-4.0974	0.00016375	0.0334646	Healthy	-2.31565	0.0250894	0.252427	Healthy	-3.53159	0.000983144	0.042715	Healthy	-0.0222292	0.982331	0.993292	negative
d__Bacteria--p__Firmicutes--c__Clostridia--o__Clostridiales--f__Clostridiaceae--g__Geosporobacter--s__Geosporobacter_ferrireducens	-3.31309	0.00182704	0.0523842	Healthy	-4.0974	0.00016375	0.0334646	Healthy	-2.31565	0.0250894	0.252427	Healthy	-3.53159	0.000983144	0.042715	Healthy	-0.0222292	0.982331	0.993292	negative
d__Bacteria--p__Proteobacteria--c__Gammaproteobacteria--o__Methylococcales--f__Methylococcaceae--g__Methylomonas--s__Methylomonas_sp._DH-1	-3.31577	0.00181306	0.0523842	Healthy	-3.32151	0.00173837	0.0419933	Healthy	-0.535054	0.59519	0.809785	Healthy	-0.8205	0.416354	0.66861	Healthy	2.74921	0.00767133	0.103377	positive
d__Bacteria--p__Proteobacteria--c__Alphaproteobacteria--o__Rhodobacterales--f__Hyphomonadaceae--g__Hyphomonas--s__Hyphomonas_sp._Mor2	-3.30929	0.00184708	0.0527005	Healthy	0.958329	0.342801	0.4584	TB_M2	-3.051	0.00377919	0.186067	Healthy	-0.686383	0.496073	0.72544	Healthy	-0.392048	0.696267	0.871249	negative
d__Bacteria--p__Candidatus_Saccharibacteria--c__--o__--f__--g__--s__Candidatus_Saccharibacteria_bacterium_YM_S32_TM7_50_20	-3.30624	0.00186329	0.0528184	Healthy	-1.33481	0.188367	0.307154	Healthy	-0.994259	0.325299	0.638639	Healthy	-0.0888529	0.929602	0.968117	Healthy	2.70872	0.00856577	0.108444	positive
d__Bacteria--p__Firmicutes--c__Clostridia--o__Clostridiales--f__Clostridiaceae--g__Clostridium--s__Clostridium_sp._DL-VIII	-3.30512	0.00186928	0.0528184	Healthy	-3.55677	0.000869542	0.0375171	Healthy	-3.20493	0.00245655	0.179318	Healthy	-3.58792	0.000832614	0.042715	Healthy	-1.6459	0.104468	0.385997	negative
d__Bacteria--p__Bacteroidetes--c__Flavobacteriia--o__Flavobacteriales--f__Flavobacteriaceae--g__Maribacter--s__Maribacter_sp._T28	-3.2968	0.00191433	0.0538314	Healthy	-4.74825	1.96e-05	0.0334646	Healthy	-2.3483	0.0232136	0.248657	Healthy	-3.95596	0.000273788	0.0372618	Healthy	0.0381406	0.969689	0.991742	positive
d__Bacteria--p__Proteobacteria--c__Gammaproteobacteria--o__Alteromonadales--f__Shewanellaceae--g__Shewanella--s__Shewanella_woodyi	-3.29364	0.0019317	0.0540599	Healthy	-3.76487	0.000462763	0.0336689	Healthy	-2.92366	0.0053519	0.210117	Healthy	-2.82842	0.00701751	0.0710007	Healthy	0.534077	0.595056	0.81644	positive
d__Bacteria--p__Bacteroidetes--c__Flavobacteriia--o__Flavobacteriales--f__Flavobacteriaceae--g__Lutibacter	-3.28748	0.00196604	0.0546088	Healthy	-3.39774	0.0013923	0.0384425	Healthy	-2.05106	0.0459821	0.321326	Healthy	-2.93841	0.00523602	0.0640179	Healthy	0.706152	0.482542	0.747442	positive
d__Bacteria--p__Firmicutes--c__Bacilli--o__Bacillales--f__Staphylococcaceae--g__Staphylococcus--s__Staphylococcus_sciuri	-3.28678	0.00196999	0.0546088	Healthy	-3.26934	0.00202062	0.0428211	Healthy	-3.35494	0.00159818	0.16962	Healthy	-4.11368	0.000167839	0.0372618	Healthy	-1.15412	0.25255	0.577561	negative
d__Archaea--p__Euryarchaeota--c__Thermococci--o__Thermococcales--f__Thermococcaceae--g__Pyrococcus	-3.28227	0.00199548	0.0550547	Healthy	-3.19367	0.00250814	0.0437911	Healthy	-2.6443	0.0111595	0.238053	Healthy	-2.05324	0.046024	0.198341	Healthy	2.46652	0.0162077	0.152529	positive
d__Bacteria--p__Proteobacteria--c__Deltaproteobacteria--o__Desulfobacterales--f__Desulfobacteraceae--g__Desulfobacterium	-3.27713	0.00202497	0.0553459	Healthy	-2.03876	0.0471207	0.137683	Healthy	1.57238	0.122717	0.465784	TB_M6	0.00254722	0.997979	0.999415	TB_M15	1.65143	0.103331	0.383248	positive
d__Bacteria--p__Proteobacteria--c__Deltaproteobacteria--o__Desulfobacterales--f__Desulfobacteraceae--g__Desulfobacterium--s__Desulfobacterium_autotrophicum	-3.27713	0.00202497	0.0553459	Healthy	-2.03876	0.0471207	0.137683	Healthy	1.57238	0.122717	0.465784	TB_M6	0.00254722	0.997979	0.999415	TB_M15	1.65143	0.103331	0.383248	positive
d__Bacteria--p__Spirochaetes--c__Spirochaetia--o__--f__Leptospiraceae--g__Leptospira	-3.27527	0.00203577	0.0553824	Healthy	-3.29721	0.00186484	0.0419933	Healthy	-1.34561	0.185023	0.52596	Healthy	-2.94063	0.00520477	0.0640179	Healthy	0.768001	0.445185	0.725795	positive
d__Archaea--p__Crenarchaeota--c__Thermoprotei--o__Sulfolobales--f__Sulfolobaceae--g__Acidianus--s__Acidianus_brierleyi	-3.25983	0.00212727	0.0554056	Healthy	-3.80731	0.000406135	0.0334646	Healthy	-2.97231	0.00469005	0.200234	Healthy	-3.26841	0.00210286	0.0525536	Healthy	0.547004	0.586194	0.810746	positive
d__Bacteria--p__Actinobacteria--c__Actinobacteria--o__Streptomycetales--f__Streptomycetaceae--g__Streptomyces--s__Streptomyces_peucetius	-3.26043	0.00212364	0.0554056	Healthy	-2.87731	0.00601472	0.0596272	Healthy	-2.78505	0.0077454	0.230898	Healthy	-0.233328	0.816589	0.918119	Healthy	3.79044	0.000324788	0.0249958	positive
d__Bacteria--p__Actinobacteria--c__Coriobacteriia--o__Eggerthellales--f__Eggerthellaceae--g__Slackia	-3.25767	0.00214041	0.0554056	Healthy	-2.26187	0.0283713	0.107097	Healthy	-1.77576	0.0823882	0.39559	Healthy	-3.15099	0.00292542	0.0558899	Healthy	0.0656282	0.947869	0.985161	positive
d__Bacteria--p__Actinobacteria--c__Coriobacteriia--o__Eggerthellales--f__Eggerthellaceae--g__Slackia--s__Slackia_heliotrinireducens	-3.25767	0.00214041	0.0554056	Healthy	-2.26187	0.0283713	0.107097	Healthy	-1.77576	0.0823882	0.39559	Healthy	-3.15099	0.00292542	0.0558899	Healthy	0.0656282	0.947869	0.985161	positive
d__Bacteria--p__Bacteroidetes--c__Cytophagia--o__Cytophagales--f__Hymenobacteraceae--g__Hymenobacter--s__Hymenobacter_swuensis	-3.26339	0.00210584	0.0554056	Healthy	-2.86759	0.00617388	0.0602845	Healthy	-2.34945	0.0231497	0.248657	Healthy	-1.31103	0.196648	0.449619	Healthy	3.18338	0.00220852	0.059597	positive
d__Bacteria--p__Bacteroidetes--c__Flavobacteriia--o__Flavobacteriales--f__Flavobacteriaceae--g__Wenyingzhuangia	-3.25868	0.00213424	0.0554056	Healthy	-2.13452	0.0380458	0.122068	Healthy	-2.20707	0.0323379	0.277216	Healthy	-2.81044	0.00735758	0.072681	Healthy	0.246362	0.806156	0.920351	positive
d__Bacteria--p__Bacteroidetes--c__Flavobacteriia--o__Flavobacteriales--f__Flavobacteriaceae--g__Wenyingzhuangia--s__Wenyingzhuangia_fucanilytica	-3.25868	0.00213424	0.0554056	Healthy	-2.13452	0.0380458	0.122068	Healthy	-2.20707	0.0323379	0.277216	Healthy	-2.81044	0.00735758	0.072681	Healthy	0.246362	0.806156	0.920351	positive
d__Bacteria--p__Cyanobacteria--c__--o__Nostocales--f__Nostocaceae	-3.26544	0.00209359	0.0554056	Healthy	-3.54549	0.000899373	0.0377614	Healthy	-3.27256	0.00202615	0.17688	Healthy	-3.04015	0.00397304	0.059378	Healthy	1.69448	0.0948179	0.367194	positive
d__Bacteria--p__Firmicutes--c__Bacilli--o__Bacillales--f__Bacillaceae	-3.2576	0.00214082	0.0554056	Healthy	-2.93977	0.00508035	0.0571223	Healthy	0.801494	0.426967	0.698008	TB_M6	-4.1184	0.000165382	0.0372618	Healthy	-0.0206215	0.983609	0.993292	negative
d__Bacteria--p__Firmicutes--c__Clostridia--o__Clostridiales--f__Peptostreptococcaceae--g__Acetoanaerobium	-3.26078	0.00212156	0.0554056	Healthy	-4.18357	0.000124404	0.0334646	Healthy	-3.32366	0.00174945	0.16962	Healthy	-3.9454	0.00028284	0.0372618	Healthy	-0.502262	0.61713	0.827299	negative
d__Bacteria--p__Firmicutes--c__Clostridia--o__Clostridiales--f__Peptostreptococcaceae--g__Acetoanaerobium--s__Acetoanaerobium_sticklandii	-3.26078	0.00212156	0.0554056	Healthy	-4.18357	0.000124404	0.0334646	Healthy	-3.32366	0.00174945	0.16962	Healthy	-3.9454	0.00028284	0.0372618	Healthy	-0.502262	0.61713	0.827299	negative
d__Bacteria--p__Actinobacteria--c__Actinobacteria--o__Geodermatophilales--f__Geodermatophilaceae--g__Blastococcus	-3.19228	0.00257554	0.0568294	Healthy	-3.82691	0.000382284	0.0334646	Healthy	-0.47051	0.640214	0.835096	Healthy	-1.11072	0.272723	0.541278	Healthy	2.79113	0.00683626	0.0967838	positive
d__Bacteria--p__Actinobacteria--c__Actinobacteria--o__Geodermatophilales--f__Geodermatophilaceae--g__Blastococcus--s__Blastococcus_saxobsidens	-3.19228	0.00257554	0.0568294	Healthy	-3.82691	0.000382284	0.0334646	Healthy	-0.47051	0.640214	0.835096	Healthy	-1.11072	0.272723	0.541278	Healthy	2.79113	0.00683626	0.0967838	positive
d__Bacteria--p__Actinobacteria--c__Actinobacteria--o__Streptomycetales--f__Streptomycetaceae--g__Streptomyces--s__Streptomyces_lydicus	-3.20718	0.00246959	0.0568294	Healthy	0.5158	0.608412	0.693009	TB_M2	-1.16262	0.250978	0.585284	Healthy	-0.434302	0.666191	0.831199	Healthy	0.276563	0.782967	0.909197	positive
d__Bacteria--p__Actinobacteria--c__Coriobacteriia--o__Coriobacteriales--f__Coriobacteriaceae--g__--s__Coriobacteriaceae_bacterium_68-1-3	-3.15221	0.00288218	0.0568294	Healthy	-2.08612	0.042421	0.129559	Healthy	-2.31978	0.0248447	0.252312	Healthy	-3.28022	0.00203354	0.0525536	Healthy	-0.353843	0.724568	0.883756	negative
d__Bacteria--p__Actinobacteria--c__Coriobacteriia--o__Coriobacteriales--f__Coriobacteriaceae--g__Coriobacterium	-3.16605	0.00277255	0.0568294	Healthy	-2.37729	0.0215621	0.093887	Healthy	-1.43323	0.158554	0.50453	Healthy	-3.15989	0.0028537	0.0558789	Healthy	-0.282133	0.778711	0.907376	negative
d__Bacteria--p__Actinobacteria--c__Coriobacteriia--o__Coriobacteriales--f__Coriobacteriaceae--g__Coriobacterium--s__Coriobacterium_glomerans	-3.16605	0.00277255	0.0568294	Healthy	-2.37729	0.0215621	0.093887	Healthy	-1.43323	0.158554	0.50453	Healthy	-3.15989	0.0028537	0.0558789	Healthy	-0.282133	0.778711	0.907376	negative
d__Bacteria--p__Actinobacteria--c__Thermoleophilia	-3.22978	0.00231671	0.0568294	Healthy	-2.60714	0.0121967	0.0745169	Healthy	-2.02569	0.0486201	0.327082	Healthy	-1.92438	0.0607885	0.235044	Healthy	2.05289	0.0439918	0.251802	positive
d__Bacteria--p__Actinobacteria--c__Thermoleophilia--o__Solirubrobacterales	-3.22978	0.00231671	0.0568294	Healthy	-2.60714	0.0121967	0.0745169	Healthy	-2.02569	0.0486201	0.327082	Healthy	-1.92438	0.0607885	0.235044	Healthy	2.05289	0.0439918	0.251802	positive
d__Bacteria--p__Actinobacteria--c__Thermoleophilia--o__Solirubrobacterales--f__Conexibacteraceae	-3.22978	0.00231671	0.0568294	Healthy	-2.60714	0.0121967	0.0745169	Healthy	-2.02569	0.0486201	0.327082	Healthy	-1.92438	0.0607885	0.235044	Healthy	2.05289	0.0439918	0.251802	positive
d__Bacteria--p__Actinobacteria--c__Thermoleophilia--o__Solirubrobacterales--f__Conexibacteraceae--g__Conexibacter	-3.22978	0.00231671	0.0568294	Healthy	-2.60714	0.0121967	0.0745169	Healthy	-2.02569	0.0486201	0.327082	Healthy	-1.92438	0.0607885	0.235044	Healthy	2.05289	0.0439918	0.251802	positive
d__Bacteria--p__Actinobacteria--c__Thermoleophilia--o__Solirubrobacterales--f__Conexibacteraceae--g__Conexibacter--s__Conexibacter_woesei	-3.22978	0.00231671	0.0568294	Healthy	-2.60714	0.0121967	0.0745169	Healthy	-2.02569	0.0486201	0.327082	Healthy	-1.92438	0.0607885	0.235044	Healthy	2.05289	0.0439918	0.251802	positive
d__Bacteria--p__Bacteroidetes--c__Chitinophagia--o__Chitinophagales--f__Chitinophagaceae--g__Chitinophaga	-3.15105	0.00289156	0.0568294	Healthy	-2.35764	0.0226058	0.0962256	Healthy	0.372153	0.711488	0.864305	TB_M6	0.249124	0.804424	0.91309	TB_M15	2.30427	0.0243154	0.185425	positive
d__Bacteria--p__Bacteroidetes--c__Cytophagia--o__Cytophagales--f__Amoebophilaceae	-3.1481	0.0029155	0.0568294	Healthy	-3.28938	0.00190741	0.0420998	Healthy	-0.739529	0.463343	0.723657	Healthy	-1.76222	0.0849786	0.287923	Healthy	1.16283	0.249023	0.575234	positive
d__Bacteria--p__Bacteroidetes--c__Cytophagia--o__Cytophagales--f__Amoebophilaceae--g__Candidatus_Cardinium--s__Cardinium_endosymbiont_of_Sogatella_furcifera	-3.16448	0.00278479	0.0568294	Healthy	-2.15303	0.0364802	0.11907	Healthy	0.308721	0.758928	0.893692	TB_M6	-0.984353	0.330324	0.598367	Healthy	0.983375	0.328961	0.638054	positive
d__Bacteria--p__Bacteroidetes--c__Cytophagia--o__Cytophagales--f__Hymenobacteraceae--g__Rufibacter	-3.14699	0.00292454	0.0568294	Healthy	-1.94658	0.057576	0.15159	Healthy	-1.89184	0.0648175	0.363488	Healthy	-1.70176	0.0958578	0.30784	Healthy	1.96068	0.0540761	0.279997	positive
d__Bacteria--p__Bacteroidetes--c__Flavobacteriia--o__Flavobacteriales--f__Flavobacteriaceae--g__Capnocytophaga--s__Capnocytophaga_leadbetteri	-3.16248	0.00280042	0.0568294	Healthy	-2.98089	0.00454104	0.0546513	Healthy	0.281462	0.779619	0.907118	TB_M6	-1.09005	0.281627	0.551666	Healthy	1.58326	0.118072	0.40961	positive
d__Bacteria--p__Bacteroidetes--c__Flavobacteriia--o__Flavobacteriales--f__Flavobacteriaceae--g__Chryseobacterium--s__Chryseobacterium_sp._StRB126	-3.15452	0.00286359	0.0568294	Healthy	-2.27634	0.0274238	0.10597	Healthy	0.664981	0.509383	0.752627	TB_M6	-2.16457	0.035888	0.170214	Healthy	0.673537	0.502922	0.761873	positive
d__Bacteria--p__Bacteroidetes--c__Flavobacteriia--o__Flavobacteriales--f__Flavobacteriaceae--g__Flavobacterium--s__Flavobacterium_psychrophilum	-3.16117	0.00281075	0.0568294	Healthy	-3.33905	0.00165215	0.0416527	Healthy	-3.05498	0.00373781	0.186067	Healthy	-3.38572	0.00150347	0.0481845	Healthy	-0.532345	0.596248	0.816869	negative
d__Bacteria--p__Bacteroidetes--c__Flavobacteriia--o__Flavobacteriales--f__Flavobacteriaceae--g__Tenacibaculum	-3.16227	0.00280213	0.0568294	Healthy	-2.90136	0.00563741	0.0588808	Healthy	-1.31004	0.196686	0.539784	Healthy	-3.11555	0.0032281	0.0567212	Healthy	0.311281	0.756553	0.895303	positive
d__Bacteria--p__Bacteroidetes--c__Sphingobacteriia--o__Sphingobacteriales--f__Sphingobacteriaceae--g__Pedobacter--s__Pedobacter_steynii	-3.15549	0.00285585	0.0568294	Healthy	-1.56757	0.12369	0.235195	Healthy	1.0763	0.287404	0.610698	TB_M6	-0.756044	0.453652	0.694855	Healthy	0.893572	0.374749	0.674226	positive
d__Bacteria--p__Candidatus_Saccharibacteria	-3.181	0.0026586	0.0568294	Healthy	-0.00649606	0.994844	0.995866	Healthy	-1.42618	0.160568	0.506196	Healthy	-3.35811	0.00162779	0.048568	Healthy	-0.828073	0.410569	0.701762	negative
d__Bacteria--p__Chloroflexi--c__Thermomicrobia--o__Sphaerobacterales	-3.16079	0.00281374	0.0568294	Healthy	-2.43108	0.018922	0.0891672	Healthy	-0.413422	0.681219	0.851196	Healthy	-0.292295	0.771435	0.89287	Healthy	2.9677	0.00415752	0.0760478	positive
d__Bacteria--p__Chloroflexi--c__Thermomicrobia--o__Sphaerobacterales--f__Sphaerobacteraceae	-3.16079	0.00281374	0.0568294	Healthy	-2.43108	0.018922	0.0891672	Healthy	-0.413422	0.681219	0.851196	Healthy	-0.292295	0.771435	0.89287	Healthy	2.9677	0.00415752	0.0760478	positive
d__Bacteria--p__Chloroflexi--c__Thermomicrobia--o__Sphaerobacterales--f__Sphaerobacteraceae--g__Sphaerobacter	-3.16079	0.00281374	0.0568294	Healthy	-2.43108	0.018922	0.0891672	Healthy	-0.413422	0.681219	0.851196	Healthy	-0.292295	0.771435	0.89287	Healthy	2.9677	0.00415752	0.0760478	positive
d__Bacteria--p__Chloroflexi--c__Thermomicrobia--o__Sphaerobacterales--f__Sphaerobacteraceae--g__Sphaerobacter--s__Sphaerobacter_thermophilus	-3.16079	0.00281374	0.0568294	Healthy	-2.43108	0.018922	0.0891672	Healthy	-0.413422	0.681219	0.851196	Healthy	-0.292295	0.771435	0.89287	Healthy	2.9677	0.00415752	0.0760478	positive
d__Bacteria--p__Cyanobacteria--c__--o__Chroococcales--f__Chroococcaceae--g__Geminocystis--s__Geminocystis_sp._NIES-3709	-3.16876	0.00275159	0.0568294	Healthy	-2.92129	0.00534171	0.0578228	Healthy	-2.27579	0.027562	0.260436	Healthy	-2.63687	0.0115189	0.0918996	Healthy	0.974525	0.333301	0.640446	positive
d__Bacteria--p__Cyanobacteria--c__--o__Gloeoemargaritales	-3.18416	0.00263507	0.0568294	Healthy	-3.27377	0.00199507	0.0425266	Healthy	-2.70217	0.00961599	0.238053	Healthy	-2.43546	0.0189935	0.116797	Healthy	1.55856	0.123811	0.420786	positive
d__Bacteria--p__Cyanobacteria--c__--o__Gloeoemargaritales--f__Gloeomargaritaceae	-3.18416	0.00263507	0.0568294	Healthy	-3.27377	0.00199507	0.0425266	Healthy	-2.70217	0.00961599	0.238053	Healthy	-2.43546	0.0189935	0.116797	Healthy	1.55856	0.123811	0.420786	positive
d__Bacteria--p__Cyanobacteria--c__--o__Gloeoemargaritales--f__Gloeomargaritaceae--g__Gloeomargarita	-3.18416	0.00263507	0.0568294	Healthy	-3.27377	0.00199507	0.0425266	Healthy	-2.70217	0.00961599	0.238053	Healthy	-2.43546	0.0189935	0.116797	Healthy	1.55856	0.123811	0.420786	positive
d__Bacteria--p__Cyanobacteria--c__--o__Gloeoemargaritales--f__Gloeomargaritaceae--g__Gloeomargarita--s__Gloeomargarita_lithophora	-3.18416	0.00263507	0.0568294	Healthy	-3.27377	0.00199507	0.0425266	Healthy	-2.70217	0.00961599	0.238053	Healthy	-2.43546	0.0189935	0.116797	Healthy	1.55856	0.123811	0.420786	positive
d__Bacteria--p__Cyanobacteria--c__--o__Nostocales--f__Nostocaceae--g__Nostoc--s__Nostoc_linckia	-3.17717	0.00268736	0.0568294	Healthy	-1.57222	0.122608	0.233824	Healthy	-1.6856	0.0986454	0.423822	Healthy	-0.501732	0.618357	0.802374	Healthy	3.14798	0.00245463	0.0624222	positive
d__Bacteria--p__Cyanobacteria--c__--o__Nostocales--f__Nostocaceae--g__Nostoc--s__Nostoc_sp._NIES-4103	-3.17451	0.00270755	0.0568294	Healthy	-1.73851	0.0886683	0.196076	Healthy	-2.39717	0.0206405	0.242613	Healthy	-0.962437	0.34109	0.605808	Healthy	2.54164	0.0133534	0.135833	positive
d__Bacteria--p__Cyanobacteria--c__--o__Nostocales--f__Rivulariaceae--g__Calothrix--s__Calothrix_brevissima	-3.15088	0.00289293	0.0568294	Healthy	-2.21584	0.0315818	0.111278	Healthy	0.738686	0.46385	0.72397	TB_M6	0.171332	0.864749	0.938448	TB_M15	1.31779	0.192061	0.52274	positive
d__Bacteria--p__Cyanobacteria--c__--o__Oscillatoriales--f__--g__--s__Oscillatoriales_cyanobacterium_JSC-12	-3.15648	0.00284789	0.0568294	Healthy	-1.10351	0.275423	0.395519	Healthy	-0.530208	0.598518	0.812088	Healthy	0.409185	0.684389	0.843279	TB_M15	1.31237	0.193873	0.523808	positive
d__Bacteria--p__Cyanobacteria--c__--o__Oscillatoriales--f__Cyanothecaceae--g__Cyanothece--s__Cyanothece_sp._PCC_8801	-3.17508	0.00270316	0.0568294	Healthy	-3.21433	0.00236501	0.0437911	Healthy	-2.48224	0.0167677	0.240924	Healthy	-2.83747	0.00685198	0.0703833	Healthy	0.888808	0.377286	0.675978	positive
d__Bacteria--p__Cyanobacteria--c__--o__Synechococcales--f__Synechococcaceae	-3.23307	0.00229523	0.0568294	Healthy	-2.5204	0.0151764	0.0814556	Healthy	-0.223281	0.824305	0.928077	Healthy	-1.11854	0.269404	0.537719	Healthy	2.3752	0.0204084	0.172738	positive
d__Bacteria--p__Firmicutes--c__Bacilli--o__Bacillales--f__Planococcaceae--g__Sporosarcina--s__Sporosarcina_sp._P37	-3.18005	0.00266572	0.0568294	Healthy	-3.22999	0.00226172	0.0436594	Healthy	-2.47932	0.0168891	0.240924	Healthy	-2.83371	0.00692042	0.0703833	Healthy	1.13264	0.261404	0.583964	positive
d__Bacteria--p__Firmicutes--c__Bacilli--o__Bacillales--f__Staphylococcaceae--g__Staphylococcus--s__Staphylococcus_hominis	-3.20035	0.00251761	0.0568294	Healthy	-2.36855	0.022021	0.0948532	Healthy	-2.98823	0.00449064	0.198653	Healthy	-3.56182	0.000899378	0.042715	Healthy	-0.976934	0.332116	0.640021	negative
d__Bacteria--p__Firmicutes--c__Bacilli--o__Lactobacillales--f__Aerococcaceae--g__Aerococcus--s__Aerococcus_urinaeequi	-3.21121	0.00244166	0.0568294	Healthy	-1.93859	0.0585701	0.153141	Healthy	-3.47286	0.00113242	0.16962	Healthy	-3.12126	0.00317746	0.0567212	Healthy	-0.261283	0.794676	0.914252	negative
d__Bacteria--p__Firmicutes--c__Bacilli--o__Lactobacillales--f__Carnobacteriaceae--g__Carnobacterium--s__Carnobacterium_inhibens	-3.14919	0.00290662	0.0568294	Healthy	-0.731374	0.468182	0.574328	Healthy	-2.53325	0.014774	0.238053	Healthy	-3.9301	0.000296457	0.0372618	Healthy	-1.03716	0.303388	0.616366	negative
d__Bacteria--p__Firmicutes--c__Bacilli--o__Lactobacillales--f__Lactobacillaceae--g__Lactobacillus--s__Lactobacillus_ginsenosidimutans	-3.16668	0.00276769	0.0568294	Healthy	-2.48082	0.0167441	0.0847571	Healthy	-2.53675	0.0146454	0.238053	Healthy	-3.1924	0.00260566	0.0540956	Healthy	-0.632475	0.529229	0.779321	negative
d__Bacteria--p__Firmicutes--c__Clostridia--o__Clostridiales--f__Clostridiaceae--g__Alkaliphilus--s__Alkaliphilus_oremlandii	-3.2125	0.00243279	0.0568294	Healthy	-3.27724	0.00197525	0.0425266	Healthy	-1.26929	0.210721	0.550226	Healthy	-3.51694	0.00102635	0.0427561	Healthy	-0.042977	0.965848	0.991742	negative
d__Bacteria--p__Firmicutes--c__Clostridia--o__Clostridiales--f__Clostridiaceae--g__Clostridium--s__Clostridium_beijerinckii	-3.15159	0.0028872	0.0568294	Healthy	-3.60773	0.00074621	0.0366582	Healthy	-3.25948	0.00210336	0.179318	Healthy	-3.54425	0.000947185	0.042715	Healthy	-1.57503	0.11996	0.414382	negative
d__Bacteria--p__Firmicutes--c__Clostridia--o__Clostridiales--f__Clostridiaceae--g__Clostridium--s__Clostridium_kluyveri	-3.19876	0.00252894	0.0568294	Healthy	-3.58493	0.000799166	0.0368057	Healthy	-3.46623	0.00115471	0.16962	Healthy	-3.91995	0.000305843	0.0372618	Healthy	-1.07778	0.284998	0.601298	negative
d__Bacteria--p__Firmicutes--c__Clostridia--o__Clostridiales--f__Clostridiaceae--g__Clostridium--s__Clostridium_ljungdahlii	-3.24577	0.00221398	0.0568294	Healthy	-3.52562	0.000954296	0.0380147	Healthy	-2.64144	0.0112414	0.238053	Healthy	-3.26154	0.00214423	0.0526955	Healthy	-0.310456	0.757178	0.895303	negative
d__Bacteria--p__Firmicutes--c__Clostridia--o__Clostridiales--f__Clostridiaceae--g__Clostridium--s__Clostridium_saccharoperbutylacetonicum	-3.20103	0.00251278	0.0568294	Healthy	-3.45573	0.00117407	0.0380147	Healthy	-3.40897	0.00136576	0.16962	Healthy	-3.58726	0.000834245	0.042715	Healthy	-1.68003	0.0976083	0.373388	negative
d__Bacteria--p__Firmicutes--c__Clostridia--o__Clostridiales--f__Lachnospiraceae--g__Cellulosilyticum	-3.14868	0.00291076	0.0568294	Healthy	-2.35753	0.0226119	0.0962256	Healthy	-1.94411	0.0580132	0.352487	Healthy	-3.81752	0.000418164	0.0394423	Healthy	-0.767294	0.445602	0.725795	negative
d__Bacteria--p__Firmicutes--c__Clostridia--o__Clostridiales--f__Lachnospiraceae--g__Cellulosilyticum--s__Cellulosilyticum_lentocellum	-3.14868	0.00291076	0.0568294	Healthy	-2.35753	0.0226119	0.0962256	Healthy	-1.94411	0.0580132	0.352487	Healthy	-3.81752	0.000418164	0.0394423	Healthy	-0.767294	0.445602	0.725795	negative
d__Bacteria--p__Firmicutes--c__Clostridia--o__Halanaerobiales--f__Halobacteroidaceae	-3.17564	0.00269892	0.0568294	Healthy	-3.9969	0.000224989	0.0334646	Healthy	-3.06956	0.00358996	0.18419	Healthy	-3.67622	0.000640234	0.042715	Healthy	-0.369904	0.712621	0.878608	negative
d__Bacteria--p__Firmicutes--c__Clostridia--o__Halanaerobiales--f__Halobacteroidaceae--g__Halobacteroides	-3.16877	0.00275151	0.0568294	Healthy	-3.9716	0.000243605	0.0334646	Healthy	-3.10606	0.00324358	0.179318	Healthy	-3.74956	0.000513672	0.0420654	Healthy	-0.855376	0.395392	0.687691	negative
d__Bacteria--p__Firmicutes--c__Clostridia--o__Halanaerobiales--f__Halobacteroidaceae--g__Halobacteroides--s__Halobacteroides_halobius	-3.16877	0.00275151	0.0568294	Healthy	-3.9716	0.000243605	0.0334646	Healthy	-3.10606	0.00324358	0.179318	Healthy	-3.74956	0.000513672	0.0420654	Healthy	-0.855376	0.395392	0.687691	negative
d__Bacteria--p__Firmicutes--c__Clostridia--o__Thermoanaerobacterales--f__Thermoanaerobacterales_Family_III._Incertae_Sedis--g__Thermoanaerobacterium--s__Thermoanaerobacterium_xylanolyticum	-3.17876	0.00267539	0.0568294	Healthy	-3.52193	0.000964844	0.0380147	Healthy	-2.68191	0.0101325	0.238053	Healthy	-3.17701	0.0027204	0.054688	Healthy	0.0714951	0.943217	0.984615	positive
d__Bacteria--p__Proteobacteria--c__Alphaproteobacteria--o__Caulobacterales--f__Caulobacteraceae--g__--s__Caulobacteraceae_bacterium_OTSz_A_272	-3.17797	0.0026813	0.0568294	Healthy	-2.23387	0.0302881	0.110103	Healthy	1.27296	0.209428	0.549188	TB_M6	1.06324	0.293475	0.562868	TB_M15	1.57287	0.120459	0.414693	positive
d__Bacteria--p__Proteobacteria--c__Alphaproteobacteria--o__Pelagibacterales--f__Pelagibacteraceae--g__--s__alpha_proteobacterium_HIMB5	-3.21356	0.00242549	0.0568294	Healthy	-3.51137	0.000995639	0.0380147	Healthy	-2.84509	0.00660734	0.218861	Healthy	-3.27211	0.00208089	0.0525536	Healthy	0.726717	0.469931	0.737546	positive
d__Bacteria--p__Proteobacteria--c__Alphaproteobacteria--o__Rhizobiales--f__Bartonellaceae--g__Bartonella--s__Bartonella_henselae	-3.20147	0.00250967	0.0568294	Healthy	-1.43873	0.156855	0.272758	Healthy	-3.00155	0.00432996	0.198653	Healthy	-3.19231	0.00260627	0.0540956	Healthy	-0.77492	0.441113	0.723085	negative
d__Bacteria--p__Proteobacteria--c__Alphaproteobacteria--o__Rickettsiales--f__Anaplasmataceae--g__Ehrlichia--s__Ehrlichia_ruminantium	-3.17952	0.00266969	0.0568294	Healthy	-3.37298	0.00149683	0.0396151	Healthy	-2.82009	0.00706097	0.224006	Healthy	-3.14008	0.0030156	0.0559849	Healthy	-0.0289653	0.976978	0.992924	negative
d__Bacteria--p__Proteobacteria--c__Betaproteobacteria--o__--f__--g__Candidatus_Kinetoplastibacterium--s__Candidatus_Kinetoplastibacterium_galatii	-3.19937	0.00252462	0.0568294	Healthy	-2.39279	0.0207691	0.0916817	Healthy	-1.89698	0.0641194	0.361295	Healthy	-3.42687	0.00133476	0.0473072	Healthy	-0.309503	0.7579	0.895303	negative
d__Bacteria--p__Proteobacteria--c__Betaproteobacteria--o__Burkholderiales--f__Alcaligenaceae--g__Advenella	-3.15416	0.00286649	0.0568294	Healthy	-2.75506	0.00832203	0.0660456	Healthy	0.694749	0.490707	0.743368	TB_M6	0.154009	0.878307	0.944018	TB_M15	3.36376	0.00127503	0.046335	positive
d__Bacteria--p__Proteobacteria--c__Betaproteobacteria--o__Burkholderiales--f__Alcaligenaceae--g__Advenella--s__Advenella_mimigardefordensis	-3.18809	0.00260611	0.0568294	Healthy	-2.02719	0.0483357	0.139399	Healthy	0.233458	0.816441	0.924326	TB_M6	0.36578	0.716282	0.859461	TB_M15	3.08468	0.00295991	0.065827	positive
d__Bacteria--p__Proteobacteria--c__Betaproteobacteria--o__Neisseriales--f__Neisseriaceae--g__Neisseria--s__Neisseria_sp._10023	-3.16282	0.00279775	0.0568294	Healthy	-3.40121	0.00137825	0.0384425	Healthy	0.0681416	0.945968	0.977274	TB_M6	-0.190216	0.850015	0.932572	Healthy	2.3314	0.0227485	0.179999	positive
d__Bacteria--p__Proteobacteria--c__Betaproteobacteria--o__Rhodocyclales--f__Zoogloeaceae--g__Azoarcus--s__Azoarcus_sp._CIB	-3.15952	0.00282379	0.0568294	Healthy	-2.72429	0.00901964	0.0676357	Healthy	-0.664181	0.50989	0.752627	Healthy	-0.725254	0.472136	0.708486	Healthy	2.99514	0.00384185	0.0760478	positive
d__Bacteria--p__Proteobacteria--c__Deltaproteobacteria--o__Myxococcales--f__Sandaracinaceae	-3.18555	0.00262476	0.0568294	Healthy	-3.69844	0.000566963	0.0336689	Healthy	-1.17201	0.247228	0.583315	Healthy	-1.06282	0.293661	0.562868	Healthy	3.11811	0.00268213	0.062751	positive
d__Bacteria--p__Proteobacteria--c__Deltaproteobacteria--o__Myxococcales--f__Sandaracinaceae--g__Sandaracinus	-3.18555	0.00262476	0.0568294	Healthy	-3.69844	0.000566963	0.0336689	Healthy	-1.17201	0.247228	0.583315	Healthy	-1.06282	0.293661	0.562868	Healthy	3.11811	0.00268213	0.062751	positive
d__Bacteria--p__Proteobacteria--c__Deltaproteobacteria--o__Myxococcales--f__Sandaracinaceae--g__Sandaracinus--s__Sandaracinus_amylolyticus	-3.18555	0.00262476	0.0568294	Healthy	-3.69844	0.000566963	0.0336689	Healthy	-1.17201	0.247228	0.583315	Healthy	-1.06282	0.293661	0.562868	Healthy	3.11811	0.00268213	0.062751	positive
d__Bacteria--p__Proteobacteria--c__Gammaproteobacteria--o__--f__--g__Candidatus_Thioglobus	-3.17152	0.00273031	0.0568294	Healthy	-3.65701	0.000643004	0.034504	Healthy	-3.28898	0.00193298	0.173939	Healthy	-3.70296	0.000590957	0.0420654	Healthy	-0.865653	0.389769	0.683792	negative
d__Bacteria--p__Proteobacteria--c__Gammaproteobacteria--o__Alteromonadales--f__Alteromonadaceae	-3.19388	0.00256394	0.0568294	Healthy	-3.24415	0.002172	0.043041	Healthy	0.909888	0.367624	0.664573	TB_M6	-2.22971	0.0309177	0.155066	Healthy	1.12343	0.265265	0.585926	positive
d__Bacteria--p__Proteobacteria--c__Gammaproteobacteria--o__Alteromonadales--f__Idiomarinaceae--g__--s__Idiomarinaceae_bacterium_HL-53	-3.21612	0.00240801	0.0568294	Healthy	-2.6732	0.0102976	0.0710235	Healthy	-0.727738	0.470462	0.727779	Healthy	-1.39307	0.170597	0.415137	Healthy	1.39693	0.167045	0.495837	positive
d__Bacteria--p__Proteobacteria--c__Gammaproteobacteria--o__Alteromonadales--f__Psychromonadaceae	-3.21781	0.00239656	0.0568294	Healthy	-0.933687	0.355238	0.470194	Healthy	-0.999571	0.322747	0.636678	Healthy	-3.32325	0.00179883	0.0502809	Healthy	-0.525899	0.600695	0.818036	negative
d__Bacteria--p__Proteobacteria--c__Gammaproteobacteria--o__Alteromonadales--f__Psychromonadaceae--g__Psychromonas	-3.21781	0.00239656	0.0568294	Healthy	-0.933687	0.355238	0.470194	Healthy	-0.999571	0.322747	0.636678	Healthy	-3.32325	0.00179883	0.0502809	Healthy	-0.525899	0.600695	0.818036	negative
d__Bacteria--p__Proteobacteria--c__Gammaproteobacteria--o__Enterobacterales--f__Enterobacteriaceae--g__Escherichia	3.18421	0.00263467	0.0568294	TB_M0	0.442998	0.659799	0.736036	TB_M2	-0.750098	0.457015	0.719925	Healthy	-0.341199	0.734578	0.871892	Healthy	-2.8836	0.00528116	0.086116	negative
d__Bacteria--p__Proteobacteria--c__Gammaproteobacteria--o__Enterobacterales--f__Enterobacteriaceae--g__Escherichia--s__Escherichia_coli	3.17245	0.00272319	0.0568294	TB_M0	0.447648	0.656464	0.733251	TB_M2	-0.754071	0.45465	0.719148	Healthy	-0.347998	0.729501	0.867628	Healthy	-2.87714	0.00537824	0.0868987	negative
d__Bacteria--p__Proteobacteria--c__Gammaproteobacteria--o__Oceanospirillales--f__Oceanospirillaceae--g__Marinomonas--s__Marinomonas_posidonica	-3.18586	0.00262247	0.0568294	Healthy	-2.70016	0.00960371	0.0691302	Healthy	-1.58844	0.119037	0.458216	Healthy	-1.92828	0.060289	0.23489	Healthy	1.85751	0.0676336	0.31325	positive
d__Bacteria--p__Spirochaetes--c__Spirochaetia--o__--f__Leptospiraceae--g__Leptospira--s__Leptospira_santarosai	-3.15404	0.00286742	0.0568294	Healthy	-1.36996	0.177208	0.29614	Healthy	-0.611829	0.543663	0.772939	Healthy	-0.647823	0.520466	0.741819	Healthy	2.02107	0.0472714	0.261259	positive
d__Bacteria--p__Spirochaetes--c__Spirochaetia--o__Spirochaetales--f__Spirochaetaceae--g__Sphaerochaeta	-3.20215	0.00250486	0.0568294	Healthy	-3.75617	0.000475279	0.0336689	Healthy	-2.41591	0.0197241	0.241837	Healthy	-2.22843	0.0310093	0.155392	Healthy	2.03186	0.0461365	0.258502	positive
d__Viruses--p__--c__--o__Herpesvirales	-3.18802	0.00260662	0.0568294	Healthy	-3.22251	0.00231052	0.0437911	Healthy	-2.16119	0.0359217	0.289302	Healthy	-0.700361	0.487389	0.717068	Healthy	3.29205	0.00158965	0.0534359	positive
d__Archaea--p__Euryarchaeota--c__Thermococci--o__Thermococcales--f__Thermococcaceae--g__Thermococcus--s__Thermococcus_cleftensis	-3.13711	0.00300641	0.0571911	Healthy	-1.2715	0.209808	0.32953	Healthy	-1.08592	0.283173	0.605427	Healthy	-3.2602	0.00215242	0.0526955	Healthy	-0.234869	0.815027	0.923966	negative
d__Bacteria--p__Actinobacteria--c__Coriobacteriia--o__Eggerthellales--f__Eggerthellaceae--g__Denitrobacterium	-3.13994	0.00298279	0.0571911	Healthy	-2.09342	0.0417342	0.128679	Healthy	-2.45981	0.0177193	0.241662	Healthy	-3.22503	0.00237727	0.0534005	Healthy	-0.608174	0.545128	0.788535	negative
d__Bacteria--p__Actinobacteria--c__Coriobacteriia--o__Eggerthellales--f__Eggerthellaceae--g__Denitrobacterium--s__Denitrobacterium_detoxificans	-3.13994	0.00298279	0.0571911	Healthy	-2.09342	0.0417342	0.128679	Healthy	-2.45981	0.0177193	0.241662	Healthy	-3.22503	0.00237727	0.0534005	Healthy	-0.608174	0.545128	0.788535	negative
d__Bacteria--p__Bacteroidetes--c__Sphingobacteriia--o__Sphingobacteriales--f__Sphingobacteriaceae--g__Pseudopedobacter	-3.13888	0.00299161	0.0571911	Healthy	-3.79311	0.0004243	0.0334646	Healthy	-2.42783	0.0191603	0.241837	Healthy	-2.33118	0.0243888	0.13367	Healthy	2.26765	0.0265807	0.194581	positive
d__Bacteria--p__Bacteroidetes--c__Sphingobacteriia--o__Sphingobacteriales--f__Sphingobacteriaceae--g__Pseudopedobacter--s__Pseudopedobacter_saltans	-3.13888	0.00299161	0.0571911	Healthy	-3.79311	0.0004243	0.0334646	Healthy	-2.42783	0.0191603	0.241837	Healthy	-2.33118	0.0243888	0.13367	Healthy	2.26765	0.0265807	0.194581	positive
d__Bacteria--p__Cyanobacteria--c__--o__Synechococcales--f__Synechococcaceae--g__Synechococcus	-3.13843	0.00299533	0.0571911	Healthy	-2.69303	0.00978304	0.0696056	Healthy	-0.0477026	0.96216	0.985506	Healthy	-1.38472	0.17312	0.416722	Healthy	2.0757	0.0417629	0.247489	positive
d__Bacteria--p__Proteobacteria--c__Deltaproteobacteria--o__Myxococcales--f__Myxococcaceae--g__Myxococcus--s__Myxococcus_stipitatus	-3.13649	0.0030116	0.0571911	Healthy	-1.82935	0.0736944	0.174263	Healthy	-1.09094	0.280983	0.605001	Healthy	-0.381333	0.704791	0.852391	Healthy	2.45078	0.0168711	0.155441	positive
d__Bacteria--p__Bacteroidetes--c__Flavobacteriia--o__Flavobacteriales--f__Flavobacteriaceae--g__Tenacibaculum--s__Tenacibaculum_todarodis	-3.12912	0.00307416	0.0581901	Healthy	-3.19272	0.00251491	0.0437911	Healthy	-3.13511	0.00299059	0.179318	Healthy	-3.14851	0.0029457	0.0558899	Healthy	0.341961	0.733451	0.888236	positive
d__Bacteria--p__Proteobacteria--c__Gammaproteobacteria--o__Enterobacterales--f__Yersiniaceae--g__Yersinia--s__Yersinia_aleksiciae	-3.12724	0.00309034	0.0583077	Healthy	-1.81414	0.0760428	0.177626	Healthy	1.00052	0.322292	0.636678	TB_M6	-1.04159	0.303294	0.572149	Healthy	1.21718	0.227805	0.55657	positive
d__Bacteria--p__Actinobacteria--c__Actinobacteria--o__--f__--g__Thermobispora	-3.12186	0.00313701	0.0584947	Healthy	-2.21597	0.0315725	0.111278	Healthy	-1.15938	0.252285	0.585284	Healthy	-1.08016	0.285954	0.556678	Healthy	2.50743	0.0145915	0.144354	positive
d__Bacteria--p__Actinobacteria--c__Actinobacteria--o__--f__--g__Thermobispora--s__Thermobispora_bispora	-3.12186	0.00313701	0.0584947	Healthy	-2.21597	0.0315725	0.111278	Healthy	-1.15938	0.252285	0.585284	Healthy	-1.08016	0.285954	0.556678	Healthy	2.50743	0.0145915	0.144354	positive
d__Bacteria--p__Actinobacteria--c__Actinobacteria--o__Streptomycetales--f__Streptomycetaceae--g__Streptomyces--s__Streptomyces_sp._S10_2016_	-3.11999	0.00315342	0.0584947	Healthy	-0.936771	0.353665	0.468536	Healthy	1.42225	0.1617	0.50751	TB_M6	-0.619749	0.53862	0.754093	Healthy	0.56597	0.573305	0.805578	positive
d__Bacteria--p__Bacteroidetes--c__Bacteroidia--o__Bacteroidales--f__Bacteroidaceae--g__Bacteroides--s__Bacteroides_helcogenes	-3.10471	0.00329026	0.0584947	Healthy	-2.78596	0.00767192	0.064448	Healthy	-3.18798	0.00257725	0.179318	Healthy	-3.34529	0.00168884	0.0488928	Healthy	-0.668126	0.506348	0.765453	negative
d__Bacteria--p__Bacteroidetes--c__Flavobacteriia--o__Flavobacteriales--f__Flavobacteriaceae--g__Chryseobacterium--s__Chryseobacterium_gallinarum	-3.11471	0.00320005	0.0584947	Healthy	-0.968182	0.337909	0.453584	Healthy	1.11029	0.272644	0.600049	TB_M6	-1.25894	0.214691	0.472351	Healthy	0.716263	0.476318	0.741743	positive
d__Bacteria--p__Bacteroidetes--c__Saprospiria	-3.10906	0.00325073	0.0584947	Healthy	-0.493005	0.624305	0.706558	Healthy	0.0332552	0.973615	0.989862	TB_M6	-0.78862	0.434563	0.679696	Healthy	1.1867	0.239537	0.570566	positive
d__Bacteria--p__Bacteroidetes--c__Saprospiria--o__Saprospirales	-3.10906	0.00325073	0.0584947	Healthy	-0.493005	0.624305	0.706558	Healthy	0.0332552	0.973615	0.989862	TB_M6	-0.78862	0.434563	0.679696	Healthy	1.1867	0.239537	0.570566	positive
d__Bacteria--p__Candidatus_Saccharibacteria--c__--o__--f__--g__--s__Candidatus_Saccharibacteria_oral_taxon_TM7x	-3.10519	0.00328587	0.0584947	Healthy	0.0201096	0.984041	0.989965	TB_M2	-1.36698	0.178276	0.522836	Healthy	-3.35285	0.00165257	0.0488928	Healthy	-0.851201	0.39769	0.688485	negative
d__Bacteria--p__Firmicutes--c__Bacilli--o__Bacillales--f__Staphylococcaceae--g__Staphylococcus--s__Staphylococcus_simulans	-3.10608	0.00327773	0.0584947	Healthy	-2.744	0.00856689	0.0664559	Healthy	-2.98061	0.00458509	0.198653	Healthy	-3.25286	0.00219761	0.0528046	Healthy	-0.748334	0.456878	0.73227	negative
d__Bacteria--p__Firmicutes--c__Bacilli--o__Lactobacillales--f__Lactobacillaceae--g__Lactobacillus--s__Lactobacillus_johnsonii	-3.11089	0.00323427	0.0584947	Healthy	-1.32351	0.192069	0.311022	Healthy	-3.34512	0.00164426	0.16962	Healthy	-3.92526	0.000300901	0.0372618	Healthy	-1.20341	0.233052	0.563274	negative
d__Bacteria--p__Proteobacteria--c__Alphaproteobacteria--o__Rhizobiales--f__Rhodobiaceae--g__Parvibaculum	-3.11467	0.00320043	0.0584947	Healthy	-2.20742	0.0322031	0.112576	Healthy	0.128664	0.898184	0.957394	TB_M6	-0.936534	0.35411	0.616504	Healthy	1.8718	0.0656003	0.307137	positive
d__Bacteria--p__Proteobacteria--c__Alphaproteobacteria--o__Rhizobiales--f__Rhodobiaceae--g__Parvibaculum--s__Parvibaculum_lavamentivorans	-3.11467	0.00320043	0.0584947	Healthy	-2.20742	0.0322031	0.112576	Healthy	0.128664	0.898184	0.957394	TB_M6	-0.936534	0.35411	0.616504	Healthy	1.8718	0.0656003	0.307137	positive
d__Bacteria--p__Proteobacteria--c__Gammaproteobacteria--o__--f__--g__Candidatus_Thioglobus--s__Candidatus_Thioglobus_singularis	-3.11902	0.00316195	0.0584947	Healthy	-3.28526	0.00193017	0.042373	Healthy	-3.4113	0.00135648	0.16962	Healthy	-3.36859	0.00157951	0.0483612	Healthy	-0.924328	0.358632	0.662646	negative
d__Bacteria--p__Proteobacteria--c__Gammaproteobacteria--o__Cellvibrionales--f__Spongiibacteraceae--g__Oceanicoccus	-3.11928	0.0031596	0.0584947	Healthy	-3.48724	0.0010696	0.0380147	Healthy	-1.28343	0.205771	0.547386	Healthy	-2.67256	0.0105181	0.088584	Healthy	1.43461	0.156051	0.476627	positive
d__Bacteria--p__Proteobacteria--c__Gammaproteobacteria--o__Cellvibrionales--f__Spongiibacteraceae--g__Oceanicoccus--s__Oceanicoccus_sagamiensis	-3.11928	0.0031596	0.0584947	Healthy	-3.48724	0.0010696	0.0380147	Healthy	-1.28343	0.205771	0.547386	Healthy	-2.67256	0.0105181	0.088584	Healthy	1.43461	0.156051	0.476627	positive
d__Bacteria--p__Proteobacteria--c__Gammaproteobacteria--o__Enterobacterales--f__Morganellaceae--g__Xenorhabdus--s__Xenorhabdus_doucetiae	-3.1055	0.00328307	0.0584947	Healthy	-0.905446	0.369848	0.484632	Healthy	-1.80274	0.0779829	0.389848	Healthy	0.00276362	0.997807	0.999415	TB_M15	2.99275	0.00386839	0.0760478	positive
d__Bacteria--p__Proteobacteria--c__Gammaproteobacteria--o__Pseudomonadales--f__Moraxellaceae	-3.11751	0.00317522	0.0584947	Healthy	-2.1364	0.037884	0.121883	Healthy	1.48454	0.144487	0.491625	TB_M6	-3.60658	0.000787832	0.042715	Healthy	0.0664082	0.947251	0.985161	positive
d__Bacteria--p__Thermotogae	-3.10799	0.00326043	0.0584947	Healthy	-3.42978	0.00126737	0.0380147	Healthy	-2.56196	0.0137495	0.238053	Healthy	-3.12558	0.00313954	0.0566668	Healthy	0.266592	0.790602	0.913338	positive
d__Bacteria--p__Thermotogae--c__Thermotogae	-3.10799	0.00326043	0.0584947	Healthy	-3.42978	0.00126737	0.0380147	Healthy	-2.56196	0.0137495	0.238053	Healthy	-3.12558	0.00313954	0.0566668	Healthy	0.266592	0.790602	0.913338	positive
d__Bacteria--p__Bacteroidetes--c__Flavobacteriia--o__Flavobacteriales--f__Flavobacteriaceae--g__Winogradskyella	-3.097	0.00336142	0.0587126	Healthy	-3.91886	0.000287317	0.0334646	Healthy	-2.98122	0.00457744	0.198653	Healthy	-3.40175	0.00143548	0.0476866	Healthy	0.434191	0.665545	0.856575	positive
d__Bacteria--p__Dictyoglomi	-3.09578	0.00337279	0.0587126	Healthy	-3.19158	0.0025231	0.0437911	Healthy	-3.12891	0.00304299	0.179318	Healthy	-3.52309	0.00100798	0.042715	Healthy	-0.879167	0.382453	0.677879	negative
d__Bacteria--p__Dictyoglomi--c__Dictyoglomia	-3.09578	0.00337279	0.0587126	Healthy	-3.19158	0.0025231	0.0437911	Healthy	-3.12891	0.00304299	0.179318	Healthy	-3.52309	0.00100798	0.042715	Healthy	-0.879167	0.382453	0.677879	negative
d__Bacteria--p__Dictyoglomi--c__Dictyoglomia--o__Dictyoglomales	-3.09578	0.00337279	0.0587126	Healthy	-3.19158	0.0025231	0.0437911	Healthy	-3.12891	0.00304299	0.179318	Healthy	-3.52309	0.00100798	0.042715	Healthy	-0.879167	0.382453	0.677879	negative
d__Bacteria--p__Dictyoglomi--c__Dictyoglomia--o__Dictyoglomales--f__Dictyoglomaceae	-3.09578	0.00337279	0.0587126	Healthy	-3.19158	0.0025231	0.0437911	Healthy	-3.12891	0.00304299	0.179318	Healthy	-3.52309	0.00100798	0.042715	Healthy	-0.879167	0.382453	0.677879	negative
d__Bacteria--p__Dictyoglomi--c__Dictyoglomia--o__Dictyoglomales--f__Dictyoglomaceae--g__Dictyoglomus	-3.09578	0.00337279	0.0587126	Healthy	-3.19158	0.0025231	0.0437911	Healthy	-3.12891	0.00304299	0.179318	Healthy	-3.52309	0.00100798	0.042715	Healthy	-0.879167	0.382453	0.677879	negative
d__Bacteria--p__Firmicutes--c__Clostridia--o__Clostridiales--f__Clostridiaceae--g__Clostridium--s__Clostridium_taeniosporum	-3.09937	0.0033394	0.0587126	Healthy	-3.35187	0.00159172	0.0408332	Healthy	-3.31371	0.00180033	0.16962	Healthy	-3.33439	0.00174241	0.0499234	Healthy	-1.64981	0.103662	0.384233	negative
d__Bacteria--p__Planctomycetes--c__Planctomycetia--o__Planctomycetales--f__Isosphaeraceae--g__Isosphaera	-3.09324	0.00339665	0.0587781	Healthy	-0.646357	0.521192	0.617971	Healthy	-2.20002	0.0328673	0.277838	Healthy	-1.74827	0.0873926	0.292445	Healthy	0.702956	0.484519	0.747714	positive
d__Bacteria--p__Planctomycetes--c__Planctomycetia--o__Planctomycetales--f__Isosphaeraceae--g__Isosphaera--s__Isosphaera_pallida	-3.09324	0.00339665	0.0587781	Healthy	-0.646357	0.521192	0.617971	Healthy	-2.20002	0.0328673	0.277838	Healthy	-1.74827	0.0873926	0.292445	Healthy	0.702956	0.484519	0.747714	positive
d__Bacteria--p__Bacteroidetes--c__Flavobacteriia--o__Flavobacteriales--f__Flavobacteriaceae--g__Chryseobacterium	-3.09147	0.00341332	0.0588923	Healthy	-2.40293	0.0202646	0.0911079	Healthy	-0.302649	0.763522	0.897295	Healthy	-2.50876	0.0158736	0.106845	Healthy	0.782862	0.436466	0.721452	positive
d__Bacteria--p__Proteobacteria--c__Alphaproteobacteria--o__Rickettsiales--f__Anaplasmataceae	-3.09024	0.00342502	0.0589204	Healthy	-3.44375	0.0012163	0.0380147	Healthy	-3.07602	0.00352627	0.182523	Healthy	-3.4308	0.00131963	0.0472754	Healthy	-1.12305	0.265423	0.585961	negative
d__Bacteria--p__Bacteroidetes--c__Flavobacteriia	-3.08723	0.0034537	0.0590664	Healthy	-2.2303	0.0305405	0.110539	Healthy	-1.71144	0.0937361	0.415449	Healthy	-2.19599	0.0334085	0.16254	Healthy	1.07516	0.286158	0.602498	positive
d__Bacteria--p__Bacteroidetes--c__Flavobacteriia--o__Flavobacteriales	-3.08723	0.0034537	0.0590664	Healthy	-2.2303	0.0305405	0.110539	Healthy	-1.71144	0.0937361	0.415449	Healthy	-2.19599	0.0334085	0.16254	Healthy	1.07516	0.286158	0.602498	positive
d__Bacteria--p__Proteobacteria--c__Gammaproteobacteria--o__Xanthomonadales--f__Rhodanobacteraceae--g__Dyella--s__Dyella_japonica	-3.08536	0.00347156	0.0591986	Healthy	-1.71139	0.0936013	0.202468	Healthy	0.756766	0.453049	0.717931	TB_M6	-0.0307853	0.97558	0.988939	Healthy	2.42137	0.0181767	0.161883	positive
d__Bacteria--p__Proteobacteria--c__Gammaproteobacteria--o__Legionellales--f__Legionellaceae--g__Legionella	-3.08304	0.00349391	0.0594066	Healthy	-2.45414	0.0178823	0.0874527	Healthy	-0.602711	0.549661	0.776937	Healthy	-3.12434	0.00315036	0.0566871	Healthy	-0.157041	0.875685	0.957182	negative
d__Bacteria--p__Nitrospirae--c__Nitrospira--o__Nitrospirales--f__Nitrospiraceae--g__Thermodesulfovibrio	-3.07926	0.00353065	0.0594724	Healthy	-3.31158	0.00178903	0.0419933	Healthy	-2.45582	0.0178935	0.241662	Healthy	-3.10152	0.00335594	0.0567212	Healthy	0.179411	0.858156	0.947048	positive
d__Bacteria--p__Nitrospirae--c__Nitrospira--o__Nitrospirales--f__Nitrospiraceae--g__Thermodesulfovibrio--s__Thermodesulfovibrio_yellowstonii	-3.07926	0.00353065	0.0594724	Healthy	-3.31158	0.00178903	0.0419933	Healthy	-2.45582	0.0178935	0.241662	Healthy	-3.10152	0.00335594	0.0567212	Healthy	0.179411	0.858156	0.947048	positive
d__Bacteria--p__Proteobacteria--c__Gammaproteobacteria--o__Enterobacterales--f__Enterobacteriaceae--g__Enterobacter--s__Enterobacter_cancerogenus	3.07846	0.00353845	0.0594724	TB_M0	0.733621	0.466824	0.573208	TB_M2	1.01309	0.316318	0.630373	TB_M6	1.75192	0.0867546	0.291408	TB_M15	-1.72258	0.0895779	0.356422	negative
d__Bacteria--p__Spirochaetes--c__Spirochaetia--o__--f__Leptospiraceae	-3.08047	0.00351888	0.0594724	Healthy	-2.78297	0.00773282	0.0646359	Healthy	-1.04182	0.302942	0.623018	Healthy	-2.33252	0.0243112	0.133495	Healthy	1.39293	0.168246	0.497508	positive
d__Bacteria--p__Tenericutes--c__Mollicutes--o__Mycoplasmatales--f__Mycoplasmataceae--g__Mycoplasma--s__Mycoplasma_anatis	-3.07651	0.00355764	0.0596236	Healthy	-2.19855	0.0328686	0.113085	Healthy	-2.60447	0.0123507	0.238053	Healthy	-3.29849	0.00193052	0.0520216	Healthy	-1.30816	0.195288	0.525893	negative
d__Bacteria--p__Proteobacteria--c__Gammaproteobacteria--o__Pseudomonadales--f__Pseudomonadaceae--g__Pseudomonas--s__Pseudomonas_sp._LPH1	-3.07351	0.00358723	0.0598852	Healthy	-2.27447	0.0275445	0.10597	Healthy	0.0737322	0.941543	0.974533	TB_M6	-2.1712	0.0353512	0.16859	Healthy	1.19877	0.234839	0.565258	positive
k__Fungi--p__Ascomycota--c__Saccharomycetes--o__Saccharomycetales--f__Debaryomycetaceae--g__Candida--s__Candida_orthopsilosis	-3.07286	0.00359373	0.0598852	Healthy	0.5792	0.56522	0.655834	TB_M2	1.22339	0.227411	0.570871	TB_M6	-1.09094	0.281238	0.55135	Healthy	-0.0202888	0.983873	0.993384	negative
d__Bacteria--p__Bacteroidetes--c__Bacteroidia--o__Bacteroidales--f__Prevotellaceae--g__Prevotella--s__Prevotella_intermedia	-3.06791	0.00364316	0.0601233	Healthy	-2.70682	0.0094391	0.0690461	Healthy	-1.34858	0.184074	0.52596	Healthy	-2.13589	0.038291	0.177517	Healthy	1.41555	0.16154	0.486534	positive
d__Bacteria--p__Bacteroidetes--c__Saprospiria--o__Saprospirales--f__Saprospiraceae	-3.06358	0.00368698	0.0601233	Healthy	-2.89009	0.0058114	0.0592176	Healthy	-0.972855	0.335714	0.646769	Healthy	-2.0324	0.0481765	0.202834	Healthy	1.4389	0.154834	0.473902	positive
d__Bacteria--p__Bacteroidetes--c__Saprospiria--o__Saprospirales--f__Saprospiraceae--g__Saprospira	-3.06358	0.00368698	0.0601233	Healthy	-2.89009	0.0058114	0.0592176	Healthy	-0.972855	0.335714	0.646769	Healthy	-2.0324	0.0481765	0.202834	Healthy	1.4389	0.154834	0.473902	positive
d__Bacteria--p__Bacteroidetes--c__Saprospiria--o__Saprospirales--f__Saprospiraceae--g__Saprospira--s__Saprospira_grandis	-3.06358	0.00368698	0.0601233	Healthy	-2.89009	0.0058114	0.0592176	Healthy	-0.972855	0.335714	0.646769	Healthy	-2.0324	0.0481765	0.202834	Healthy	1.4389	0.154834	0.473902	positive
d__Bacteria--p__Firmicutes--c__Bacilli--o__Bacillales--f__Bacillaceae--g__Bacillus--s__Bacillus_sp._FJAT-45348	-3.06847	0.00363753	0.0601233	Healthy	-3.03845	0.00387556	0.0505985	Healthy	-2.44044	0.0185798	0.241837	Healthy	-2.94135	0.00519481	0.0640179	Healthy	0.486738	0.628033	0.836177	positive
d__Bacteria--p__Firmicutes--c__Bacilli--o__Bacillales--f__Bacillaceae--g__Oceanobacillus--s__Oceanobacillus_sp._160	-3.05824	0.00374165	0.0601233	Healthy	-2.32025	0.0247185	0.100823	Healthy	-2.97764	0.00462242	0.198798	Healthy	-3.83128	0.000401029	0.039087	Healthy	-0.958505	0.341254	0.648649	negative
d__Bacteria--p__Firmicutes--c__Bacilli--o__Bacillales--f__Listeriaceae--g__Listeria--s__Listeria_ivanovii	-3.06398	0.00368287	0.0601233	Healthy	-1.71914	0.0921699	0.200261	Healthy	-2.58758	0.01289	0.238053	Healthy	-4.04216	0.000209722	0.0372618	Healthy	-1.25741	0.212972	0.53807	negative
d__Bacteria--p__Firmicutes--c__Bacilli--o__Bacillales--f__Staphylococcaceae--g__Staphylococcus--s__Staphylococcus_haemolyticus	-3.07009	0.00362133	0.0601233	Healthy	-2.26189	0.0283704	0.107097	Healthy	-2.64899	0.0110265	0.238053	Healthy	-3.60824	0.000783963	0.042715	Healthy	-1.31811	0.191955	0.52274	negative
d__Bacteria--p__Firmicutes--c__Clostridia--o__Clostridiales--f__Peptostreptococcaceae--g__Filifactor	-3.05856	0.00373829	0.0601233	Healthy	-3.60853	0.000744419	0.0366582	Healthy	-0.420245	0.676263	0.850805	Healthy	-3.93044	0.000296148	0.0372618	Healthy	-0.337083	0.737108	0.888236	negative
d__Bacteria--p__Firmicutes--c__Clostridia--o__Clostridiales--f__Peptostreptococcaceae--g__Filifactor--s__Filifactor_alocis	-3.05856	0.00373829	0.0601233	Healthy	-3.60853	0.000744419	0.0366582	Healthy	-0.420245	0.676263	0.850805	Healthy	-3.93044	0.000296148	0.0372618	Healthy	-0.337083	0.737108	0.888236	negative
d__Bacteria--p__Firmicutes--c__Negativicutes--o__Selenomonadales--f__Selenomonadaceae--g__Selenomonas	-3.06223	0.00370073	0.0601233	Healthy	-2.04948	0.0460187	0.135872	Healthy	-1.63099	0.109722	0.440289	Healthy	0.240557	0.811016	0.917019	TB_M15	3.9545	0.000187492	0.0199389	positive
d__Bacteria--p__Proteobacteria--c__Gammaproteobacteria--o__Legionellales--f__Legionellaceae	-3.05856	0.00373832	0.0601233	Healthy	-2.53702	0.0145587	0.0798842	Healthy	-0.7152	0.4781	0.732235	Healthy	-3.10369	0.00333586	0.0567212	Healthy	-0.0413407	0.967147	0.991742	negative
d__Bacteria--p__Proteobacteria--c__Gammaproteobacteria--o__Pseudomonadales--f__Moraxellaceae--g__Acinetobacter--s__Acinetobacter_sp._TTH0-4	-3.0601	0.00372249	0.0601233	Healthy	-2.8162	0.00708144	0.0635377	Healthy	1.32528	0.191625	0.534484	TB_M6	-2.2099	0.0323608	0.159445	Healthy	0.136503	0.891833	0.965148	positive
d__Bacteria--p__Chloroflexi--c__Anaerolineae--o__Anaerolineales--f__Anaerolineaceae--g__Anaerolinea	-3.05107	0.00381625	0.0609869	Healthy	-0.681973	0.498603	0.598555	Healthy	0.193411	0.847489	0.936689	TB_M6	-0.506404	0.615101	0.799536	Healthy	1.31804	0.191977	0.52274	positive
d__Bacteria--p__Chloroflexi--c__Anaerolineae--o__Anaerolineales--f__Anaerolineaceae--g__Anaerolinea--s__Anaerolinea_thermophila	-3.05107	0.00381625	0.0609869	Healthy	-0.681973	0.498603	0.598555	Healthy	0.193411	0.847489	0.936689	TB_M6	-0.506404	0.615101	0.799536	Healthy	1.31804	0.191977	0.52274	positive
d__Archaea--p__Euryarchaeota--c__Halobacteria--o__Haloferacales--f__Haloferacaceae--g__Haloquadratum	-3.04895	0.00383852	0.0610095	Healthy	-2.66597	0.0104914	0.0710235	Healthy	-3.08503	0.00343911	0.179601	Healthy	-0.790437	0.433513	0.679696	Healthy	2.4432	0.0171995	0.157187	positive
d__Archaea--p__Euryarchaeota--c__Halobacteria--o__Haloferacales--f__Haloferacaceae--g__Haloquadratum--s__Haloquadratum_walsbyi	-3.04895	0.00383852	0.0610095	Healthy	-2.66597	0.0104914	0.0710235	Healthy	-3.08503	0.00343911	0.179601	Healthy	-0.790437	0.433513	0.679696	Healthy	2.4432	0.0171995	0.157187	positive
d__Bacteria--p__Thermotogae--c__Thermotogae--o__Thermotogales--f__Thermotogaceae--g__Thermotoga	-3.04473	0.00388337	0.0615551	Healthy	-3.49771	0.00103689	0.0380147	Healthy	-1.41917	0.16259	0.50751	Healthy	-2.10237	0.041278	0.18526	Healthy	1.28652	0.20269	0.529756	positive
d__Bacteria--p__Actinobacteria--c__Actinobacteria--o__Corynebacteriales--f__Corynebacteriaceae--g__Corynebacterium--s__Corynebacterium_frankenforstense	-3.04004	0.00393378	0.0620411	Healthy	-3.34017	0.00164678	0.0416527	Healthy	0.671043	0.505549	0.751	TB_M6	-1.25952	0.214484	0.472351	Healthy	0.586251	0.559677	0.798427	positive
d__Bacteria--p__Proteobacteria--c__Gammaproteobacteria--o__Enterobacterales--f__Enterobacteriaceae--g__Enterobacter	3.0399	0.00393524	0.0620411	TB_M0	-0.125762	0.900457	0.927739	Healthy	0.447601	0.656542	0.842685	TB_M6	1.67096	0.101829	0.316922	TB_M15	-0.283841	0.777407	0.907053	negative
d__Bacteria--p__Bacteroidetes--c__Flavobacteriia--o__Flavobacteriales--f__Flavobacteriaceae--g__Seonamhaeicola	-3.03381	0.00400161	0.0620833	Healthy	-2.56364	0.0136168	0.0782452	Healthy	-1.37864	0.174675	0.522146	Healthy	-2.39668	0.0208592	0.122423	Healthy	0.633254	0.528724	0.778772	positive
d__Bacteria--p__Bacteroidetes--c__Flavobacteriia--o__Flavobacteriales--f__Flavobacteriaceae--g__Seonamhaeicola--s__Seonamhaeicola_sp._S2-3	-3.03381	0.00400161	0.0620833	Healthy	-2.56364	0.0136168	0.0782452	Healthy	-1.37864	0.174675	0.522146	Healthy	-2.39668	0.0208592	0.122423	Healthy	0.633254	0.528724	0.778772	positive
d__Bacteria--p__Proteobacteria--c__Epsilonproteobacteria--o__Campylobacterales--f__Campylobacteraceae--g__Arcobacter	-3.03708	0.00396593	0.0620833	Healthy	-2.50637	0.0157159	0.0825896	Healthy	-2.98286	0.00455703	0.198653	Healthy	-3.37504	0.00155043	0.0481845	Healthy	-1.02138	0.31075	0.623926	negative
d__Bacteria--p__Proteobacteria--c__Epsilonproteobacteria--o__Campylobacterales--f__Campylobacteraceae--g__Arcobacter--s__Arcobacter_bivalviorum	-3.03488	0.00398991	0.0620833	Healthy	-1.66019	0.103535	0.212037	Healthy	-2.37358	0.0218487	0.244346	Healthy	-3.11405	0.00324155	0.0567212	Healthy	-0.747754	0.457225	0.73227	negative
d__Bacteria--p__Proteobacteria--c__Gammaproteobacteria--o__Alteromonadales--f__Shewanellaceae	-3.03551	0.003983	0.0620833	Healthy	-1.63483	0.108766	0.216754	Healthy	-0.443765	0.659293	0.844547	Healthy	-2.33726	0.02404	0.132628	Healthy	0.933706	0.353808	0.657815	positive
d__Bacteria--p__Proteobacteria--c__Gammaproteobacteria--o__Alteromonadales--f__Shewanellaceae--g__Shewanella	-3.03551	0.003983	0.0620833	Healthy	-1.63483	0.108766	0.216754	Healthy	-0.443765	0.659293	0.844547	Healthy	-2.33726	0.02404	0.132628	Healthy	0.933706	0.353808	0.657815	positive
d__Bacteria--p__Bacteroidetes--c__Cytophagia--o__Cytophagales--f__Flammeovirgaceae	-3.03271	0.00401371	0.0621063	Healthy	-2.06062	0.0448984	0.134396	Healthy	-1.87256	0.0674927	0.370248	Healthy	-2.41071	0.0201658	0.120072	Healthy	0.630953	0.530218	0.780249	positive
d__Archaea--p__Euryarchaeota--c__Methanomicrobia--o__Methanomicrobiales--f__Methanomicrobiaceae--g__Methanoculleus--s__Methanoculleus_bourgensis	-3.02877	0.00405734	0.0626158	Healthy	-2.68152	0.0100789	0.0708549	Healthy	-2.02627	0.0485588	0.327082	Healthy	-0.40081	0.6905	0.844962	Healthy	4.3159	5.36e-05	0.0125429	positive
d__Bacteria--p__Actinobacteria--c__Actinobacteria--o__Corynebacteriales--f__Corynebacteriaceae	-3.01989	0.00415725	0.0626695	Healthy	-2.65648	0.0107509	0.0716121	Healthy	-0.264976	0.792212	0.910023	Healthy	-1.51086	0.137973	0.369783	Healthy	1.83833	0.0704464	0.320156	positive
d__Bacteria--p__Actinobacteria--c__Actinobacteria--o__Corynebacteriales--f__Corynebacteriaceae--g__Corynebacterium	-3.01989	0.00415725	0.0626695	Healthy	-2.65648	0.0107509	0.0716121	Healthy	-0.264976	0.792212	0.910023	Healthy	-1.51086	0.137973	0.369783	Healthy	1.83833	0.0704464	0.320156	positive
d__Bacteria--p__Aquificae--c__Aquificae--o__Aquificales--f__Hydrogenothermaceae	-3.02407	0.00410998	0.0626695	Healthy	-3.73515	0.000506878	0.0336689	Healthy	-3.21222	0.00240631	0.179318	Healthy	-3.53442	0.000974975	0.042715	Healthy	-0.843037	0.402207	0.693751	negative
d__Bacteria--p__Bacteroidetes--c__Flavobacteriia--o__Flavobacteriales--f__Flavobacteriaceae--g__Flavobacterium--s__Flavobacterium_sp._HYN0056	-3.02584	0.00409006	0.0626695	Healthy	-2.86892	0.00615186	0.0602717	Healthy	-2.3319	0.0241393	0.250531	Healthy	-2.81875	0.00719858	0.0721005	Healthy	0.410954	0.682418	0.86437	positive
d__Bacteria--p__Firmicutes--c__Bacilli--o__Bacillales--f__Bacillaceae--g__Bacillus--s__Bacillus_mycoides	-3.02252	0.00412747	0.0626695	Healthy	-1.32062	0.193023	0.31179	Healthy	0.561143	0.577424	0.798051	TB_M6	-3.23762	0.00229436	0.0529984	Healthy	-0.155184	0.877143	0.957881	negative
d__Bacteria--p__Firmicutes--c__Bacilli--o__Bacillales--f__Staphylococcaceae--g__Staphylococcus--s__Staphylococcus_stepanovicii	-3.02345	0.0041169	0.0626695	Healthy	-3.13563	0.00295521	0.0456069	Healthy	-2.31974	0.0248473	0.252312	Healthy	-3.39618	0.00145873	0.0476866	Healthy	-1.03905	0.302516	0.61502	negative
d__Bacteria--p__Firmicutes--c__Negativicutes--o__Acidaminococcales--f__Acidaminococcaceae--g__Acidaminococcus--s__Acidaminococcus_intestini	-3.0209	0.00414576	0.0626695	Healthy	-2.69543	0.00972239	0.0693491	Healthy	0.995613	0.324647	0.638593	TB_M6	1.96468	0.0557864	0.222689	TB_M15	3.19842	0.00211108	0.059597	positive
d__Bacteria--p__Firmicutes--c__Negativicutes--o__Selenomonadales--f__Selenomonadaceae--g__Selenomonas--s__Selenomonas_ruminantium	-3.02706	0.00407644	0.0626695	Healthy	-1.39905	0.168364	0.286268	Healthy	-1.4559	0.152212	0.501006	Healthy	0.137607	0.891179	0.950504	TB_M15	3.34816	0.00133804	0.0477206	positive
d__Bacteria--p__Proteobacteria--c__Epsilonproteobacteria--o__--f__--g__Sulfurovum--s__Sulfurovum_sp._NBC37-1	-3.02342	0.00411732	0.0626695	Healthy	-0.129679	0.897374	0.925051	Healthy	-0.403527	0.68843	0.854185	Healthy	0.534225	0.595875	0.78821	TB_M15	1.36398	0.177137	0.505897	positive
d__Archaea--p__Euryarchaeota--c__Methanomicrobia--o__Methanocellales--f__Methanocellaceae--g__Methanocella--s__Methanocella_conradii	-3.01173	0.00425111	0.0639197	Healthy	-2.48071	0.0167487	0.0847571	Healthy	0.521351	0.604623	0.814848	TB_M6	-1.00617	0.319834	0.588636	Healthy	2.03907	0.0453907	0.256512	positive
d__Bacteria--p__Actinobacteria--c__Actinobacteria--o__Micrococcales--f__Intrasporangiaceae--g__Janibacter	-3.00833	0.00429083	0.0640278	Healthy	-1.37529	0.175561	0.294059	Healthy	-2.01539	0.0497288	0.329404	Healthy	0.702646	0.485977	0.71677	TB_M15	1.67352	0.0988872	0.376067	positive
d__Bacteria--p__Actinobacteria--c__Actinobacteria--o__Micrococcales--f__Intrasporangiaceae--g__Janibacter--s__Janibacter_indicus	-3.00833	0.00429083	0.0640278	Healthy	-1.37529	0.175561	0.294059	Healthy	-2.01539	0.0497288	0.329404	Healthy	0.702646	0.485977	0.71677	TB_M15	1.67352	0.0988872	0.376067	positive
d__Bacteria--p__Cyanobacteria--c__--o__Nostocales--f__Rivulariaceae--g__Calothrix	-3.00737	0.00430209	0.0640278	Healthy	-2.57269	0.0133095	0.0780505	Healthy	-1.52604	0.133847	0.479112	Healthy	-1.89517	0.0646514	0.242089	Healthy	2.21462	0.0301912	0.210224	positive
d__Bacteria--p__Proteobacteria--c__Gammaproteobacteria--o__Enterobacterales--f__Enterobacteriaceae--g__Escherichia--s__Escherichia_fergusonii	3.00757	0.00429976	0.0640278	TB_M0	-1.50041	0.140198	0.255377	Healthy	0.947064	0.348555	0.653793	TB_M6	0.178336	0.859277	0.936434	TB_M15	-1.77702	0.0801041	0.335382	negative
d__Bacteria--p__Cyanobacteria--c__--o__Synechococcales--f__Synechococcaceae--g__Synechococcus--s__Synechococcus_sp._WH_8103	-3.00461	0.00433469	0.0643493	Healthy	-1.81678	0.0756299	0.176944	Healthy	-1.53866	0.130739	0.474522	Healthy	-0.278124	0.78222	0.899306	Healthy	2.65371	0.00993362	0.114857	positive
d__Bacteria--p__Bacteroidetes--c__Flavobacteriia--o__Flavobacteriales--f__Flavobacteriaceae	-3.00365	0.00434604	0.0643545	Healthy	-2.13215	0.0382503	0.122445	Healthy	-1.63399	0.109088	0.440179	Healthy	-2.10662	0.0408877	0.184073	Healthy	1.0817	0.283265	0.601166	positive
d__Bacteria--p__Tenericutes--c__Mollicutes--o__Entomoplasmatales--f__Spiroplasmataceae--g__Spiroplasma--s__Spiroplasma_sabaudiense	-3.00257	0.00435887	0.0643813	Healthy	-3.15468	0.00280076	0.0448812	Healthy	-2.77617	0.0079284	0.231866	Healthy	-3.14637	0.00296332	0.0558899	Healthy	-0.717333	0.475662	0.741167	negative
d__Bacteria--p__Bacteroidetes	-3.00152	0.00437137	0.0644034	Healthy	-1.70884	0.0940764	0.202746	Healthy	-1.86156	0.0690617	0.371823	Healthy	0.0401855	0.968127	0.984798	TB_M15	2.56698	0.0124982	0.130306	positive
d__Bacteria--p__Bacteroidetes--c__Flavobacteriia--o__Flavobacteriales--f__Flavobacteriaceae--g__Polaribacter	-3.0005	0.0043836	0.0644213	Healthy	-2.92614	0.00527193	0.0576365	Healthy	-2.45886	0.0177607	0.241662	Healthy	-3.28621	0.00199922	0.0525536	Healthy	-0.321264	0.74901	0.892086	negative
d__Bacteria--p__Proteobacteria--c__Gammaproteobacteria--o__Legionellales	-2.99735	0.00442141	0.0648141	Healthy	-2.57063	0.0133788	0.0782306	Healthy	-0.826869	0.41258	0.688934	Healthy	-3.06763	0.00368461	0.0586054	Healthy	-0.077113	0.938763	0.984615	negative
d__Archaea--p__Euryarchaeota--c__Halobacteria--o__Halobacteriales--f__Haloarculaceae--g__Halorientalis	-2.98434	0.00458086	0.0651908	Healthy	-2.12351	0.0390045	0.124123	Healthy	-1.31076	0.196447	0.539784	Healthy	-0.474715	0.637338	0.814322	Healthy	2.56873	0.012441	0.130174	positive
d__Archaea--p__Euryarchaeota--c__Halobacteria--o__Halobacteriales--f__Haloarculaceae--g__Halorientalis--s__Halorientalis_sp._IM1011	-2.98434	0.00458086	0.0651908	Healthy	-2.12351	0.0390045	0.124123	Healthy	-1.31076	0.196447	0.539784	Healthy	-0.474715	0.637338	0.814322	Healthy	2.56873	0.012441	0.130174	positive
d__Bacteria--p__Actinobacteria--c__Actinobacteria--o__Candidatus_Nanopelagicales--f__Candidatus_Nanopelagicaceae--g__Candidatus_Nanopelagicus--s__Candidatus_Nanopelagicus_abundans	-2.98555	0.00456587	0.0651908	Healthy	-3.09294	0.00333083	0.0480458	Healthy	-2.38375	0.0213204	0.242613	Healthy	-3.2017	0.00253852	0.0540956	Healthy	0.198004	0.843642	0.938289	positive
d__Bacteria--p__Bacteroidetes--c__Flavobacteriia--o__Flavobacteriales--f__Flavobacteriaceae--g__Capnocytophaga--s__Capnocytophaga_gingivalis	-2.99282	0.00447631	0.0651908	Healthy	-1.75808	0.085245	0.190596	Healthy	-0.815624	0.418919	0.6915	Healthy	-1.83992	0.0725325	0.260398	Healthy	0.872905	0.385833	0.68056	positive
d__Bacteria--p__Firmicutes--c__Bacilli--o__Bacillales--f__Staphylococcaceae--g__Macrococcus--s__Macrococcus_canis	-2.98467	0.0045768	0.0651908	Healthy	-1.65715	0.104151	0.212406	Healthy	-2.1357	0.0380595	0.296814	Healthy	-3.03856	0.00399035	0.059378	Healthy	-0.785341	0.435022	0.721276	negative
d__Bacteria--p__Firmicutes--c__Clostridia--o__Clostridiales--f__Clostridiaceae--g__Candidatus_Arthromitus	-2.98973	0.00451415	0.0651908	Healthy	-3.41751	0.00131392	0.0384425	Healthy	-3.18734	0.00258186	0.179318	Healthy	-3.48991	0.00111092	0.0448864	Healthy	-1.27262	0.207551	0.53454	negative
d__Bacteria--p__Nitrospirae	-2.98466	0.00457695	0.0651908	Healthy	-3.16435	0.00272535	0.0447769	Healthy	-0.728164	0.470204	0.727627	Healthy	-1.91683	0.0617675	0.236164	Healthy	2.14026	0.0359775	0.22767	positive
d__Bacteria--p__Nitrospirae--c__Nitrospira	-2.98466	0.00457695	0.0651908	Healthy	-3.16435	0.00272535	0.0447769	Healthy	-0.728164	0.470204	0.727627	Healthy	-1.91683	0.0617675	0.236164	Healthy	2.14026	0.0359775	0.22767	positive
d__Bacteria--p__Nitrospirae--c__Nitrospira--o__Nitrospirales	-2.98466	0.00457695	0.0651908	Healthy	-3.16435	0.00272535	0.0447769	Healthy	-0.728164	0.470204	0.727627	Healthy	-1.91683	0.0617675	0.236164	Healthy	2.14026	0.0359775	0.22767	positive
d__Bacteria--p__Nitrospirae--c__Nitrospira--o__Nitrospirales--f__Nitrospiraceae	-2.98466	0.00457695	0.0651908	Healthy	-3.16435	0.00272535	0.0447769	Healthy	-0.728164	0.470204	0.727627	Healthy	-1.91683	0.0617675	0.236164	Healthy	2.14026	0.0359775	0.22767	positive
d__Bacteria--p__Proteobacteria--c__Gammaproteobacteria--o__Enterobacterales--f__Morganellaceae--g__Xenorhabdus	-2.98627	0.0045569	0.0651908	Healthy	-2.90219	0.0056248	0.0588542	Healthy	-2.88279	0.00597425	0.218861	Healthy	-2.99375	0.00450878	0.0608945	Healthy	-0.921716	0.359984	0.663504	negative
d__Bacteria--p__Tenericutes--c__Mollicutes--o__Entomoplasmatales--f__Spiroplasmataceae--g__Spiroplasma--s__Spiroplasma_turonicum	-2.98738	0.00454317	0.0651908	Healthy	-2.29195	0.0264335	0.104184	Healthy	-2.11134	0.040207	0.301974	Healthy	-3.07279	0.00363268	0.0580434	Healthy	-0.566024	0.573269	0.805578	negative
d__Bacteria--p__Firmicutes--c__Bacilli--o__Bacillales--f__Bacillaceae--g__Virgibacillus--s__Virgibacillus_pantothenticus	-2.98118	0.00462042	0.0655943	Healthy	-2.94851	0.00496091	0.0566726	Healthy	-2.56595	0.013612	0.238053	Healthy	-3.24725	0.00223277	0.0528046	Healthy	-0.578982	0.564543	0.800875	negative
d__Bacteria--p__Spirochaetes--c__Spirochaetia--o__Spirochaetales--f__Borreliaceae--g__Borrelia--s__Borrelia_coriaceae	-2.97674	0.00467653	0.0662301	Healthy	-3.58684	0.000794597	0.0368057	Healthy	-2.33314	0.0240681	0.250531	Healthy	-3.07842	0.00357683	0.0576414	Healthy	-0.022071	0.982457	0.993292	negative
d__Bacteria--p__Proteobacteria--c__Gammaproteobacteria--o__Alteromonadales--f__Pseudoalteromonadaceae--g__Pseudoalteromonas--s__Pseudoalteromonas_rubra	-2.97417	0.00470929	0.066533	Healthy	1.21229	0.231461	0.351093	TB_M2	0.433265	0.666847	0.846347	TB_M6	-1.38719	0.172371	0.416368	Healthy	-0.529052	0.598518	0.817928	negative
d__Bacteria--p__Bacteroidetes--c__Flavobacteriia--o__Flavobacteriales--f__Flavobacteriaceae--g__Maribacter--s__Maribacter_sp._MAR_2009_60	-2.97227	0.00473372	0.0665565	Healthy	-4.06691	0.000180381	0.0334646	Healthy	-3.59291	0.000792911	0.16962	Healthy	-3.37447	0.00155299	0.0481845	Healthy	-0.044406	0.964713	0.991742	negative
d__Bacteria--p__Fusobacteria--c__Fusobacteriia--o__Fusobacteriales--f__Fusobacteriaceae--g__Fusobacterium--s__Fusobacterium_nucleatum	-2.97232	0.00473305	0.0665565	Healthy	-3.51215	0.000993322	0.0380147	Healthy	-2.94947	0.0049907	0.207026	Healthy	-3.37946	0.00153083	0.0481845	Healthy	-0.78198	0.436981	0.72156	negative
d__Bacteria--p__Firmicutes--c__Bacilli--o__Bacillales--f__Bacillaceae--g__Bacillus--s__Bacillus_jeotgali	-2.96951	0.00476931	0.0668062	Healthy	-2.25626	0.0287467	0.107644	Healthy	-0.175274	0.861634	0.942143	Healthy	-2.44756	0.018443	0.115527	Healthy	0.554292	0.581224	0.808654	positive
d__Bacteria--p__Proteobacteria--c__Gammaproteobacteria--o__Chromatiales--f__Ectothiorhodospiraceae--g__Acidihalobacter	-2.96912	0.00477432	0.0668062	Healthy	-1.87554	0.0669384	0.165549	Healthy	0.126216	0.900111	0.957394	TB_M6	-1.15992	0.252336	0.520148	Healthy	2.54869	0.0131101	0.134058	positive
d__Bacteria--p__Aquificae--c__Aquificae--o__Aquificales--f__Hydrogenothermaceae--g__Sulfurihydrogenibium	-2.96406	0.0048404	0.0668972	Healthy	-3.71572	0.000537874	0.0336689	Healthy	-3.37701	0.00149901	0.16962	Healthy	-3.53966	0.000960079	0.042715	Healthy	-1.1073	0.272122	0.5934	negative
d__Bacteria--p__Bacteroidetes--c__Flavobacteriia--o__Flavobacteriales--f__Flavobacteriaceae--g__Myroides--s__Myroides_odoratus	-2.9625	0.00486088	0.0668972	Healthy	-2.96544	0.00473704	0.0556482	Healthy	-2.78525	0.00774149	0.230898	Healthy	-2.89536	0.00587607	0.0657096	Healthy	0.425474	0.671855	0.860828	positive
d__Bacteria--p__Firmicutes--c__Bacilli--o__Lactobacillales--f__Aerococcaceae	-2.96596	0.00481541	0.0668972	Healthy	-2.82434	0.00692988	0.0632952	Healthy	-2.62504	0.0117218	0.238053	Healthy	-3.17689	0.00272131	0.054688	Healthy	-0.462419	0.645279	0.84284	negative
d__Bacteria--p__Firmicutes--c__Bacilli--o__Lactobacillales--f__Aerococcaceae--g__Aerococcus	-2.96596	0.00481541	0.0668972	Healthy	-2.82434	0.00692988	0.0632952	Healthy	-2.62504	0.0117218	0.238053	Healthy	-3.17689	0.00272131	0.054688	Healthy	-0.462419	0.645279	0.84284	negative
d__Bacteria--p__Firmicutes--c__Bacilli--o__Lactobacillales--f__Enterococcaceae--g__Enterococcus--s__Enterococcus_cecorum	-2.96638	0.00480999	0.0668972	Healthy	-1.07414	0.288245	0.407332	Healthy	-2.07407	0.0436974	0.312071	Healthy	-2.05972	0.0453719	0.196544	Healthy	0.322114	0.748369	0.892086	positive
d__Bacteria--p__Firmicutes--c__Bacilli--o__Lactobacillales--f__Lactobacillaceae--g__Lactobacillus--s__Lactobacillus_heilongjiangensis	-2.96362	0.00484613	0.0668972	Healthy	-3.03907	0.00386893	0.0505985	Healthy	-1.91505	0.0617159	0.358032	Healthy	-2.97061	0.00480053	0.0622834	Healthy	-0.234365	0.815417	0.923966	negative
d__Bacteria--p__Thermotogae--c__Thermotogae--o__Thermotogales--f__Thermotogaceae	-2.96334	0.00484979	0.0668972	Healthy	-3.33039	0.00169418	0.0419933	Healthy	-0.945109	0.349541	0.653793	Healthy	-2.29487	0.0265677	0.139285	Healthy	0.786601	0.434289	0.720612	positive
d__Bacteria--p__Proteobacteria--c__Gammaproteobacteria--o__Pseudomonadales--f__Moraxellaceae--g__Acinetobacter--s__Acinetobacter_haemolyticus	-2.95874	0.00491064	0.0671932	Healthy	-2.13018	0.038421	0.122681	Healthy	-0.420383	0.676163	0.850805	Healthy	-2.0883	0.0425906	0.188855	Healthy	0.592222	0.555695	0.79606	positive
d__Bacteria--p__Tenericutes--c__Mollicutes--o__Acholeplasmatales--f__Acholeplasmataceae--g__Acholeplasma--s__Acholeplasma_oculi	-2.95894	0.00490795	0.0671932	Healthy	-2.88445	0.00590036	0.0592956	Healthy	-2.75337	0.00841662	0.23782	Healthy	-3.45732	0.00122174	0.0464654	Healthy	-1.15917	0.2505	0.576957	negative
d__Bacteria--p__Tenericutes--c__Mollicutes--o__Entomoplasmatales--f__Spiroplasmataceae--g__Spiroplasma--s__Spiroplasma_helicoides	-2.95827	0.00491685	0.0671932	Healthy	-3.60512	0.000752092	0.0366582	Healthy	-2.52684	0.0150122	0.238604	Healthy	-3.33128	0.00175799	0.0499234	Healthy	-0.361865	0.718592	0.881511	negative
d__Bacteria--p__Cyanobacteria--c__Gloeobacteria--o__Gloeobacterales--f__Gloeobacteraceae--g__Gloeobacter--s__Gloeobacter_violaceus	-2.95547	0.00495427	0.0672236	Healthy	-2.44071	0.0184813	0.0883419	Healthy	-1.66436	0.102839	0.429425	Healthy	0.373783	0.710361	0.856534	TB_M15	4.1215	0.000105854	0.0167336	positive
d__Bacteria--p__Firmicutes--c__Bacilli--o__Bacillales--f__Planococcaceae--g__Sporosarcina--s__Sporosarcina_sp._P33	-2.95382	0.00497655	0.0672236	Healthy	-0.384531	0.70232	0.77172	Healthy	1.25764	0.214868	0.555844	TB_M6	-0.405941	0.686753	0.844512	Healthy	0.854173	0.396053	0.687691	positive
d__Bacteria--p__Firmicutes--c__Clostridia--o__Thermoanaerobacterales--f__Thermoanaerobacteraceae--g__Thermoanaerobacter--s__Thermoanaerobacter_kivui	-2.95544	0.00495476	0.0672236	Healthy	-4.26034	9.72e-05	0.0334646	Healthy	-3.494	0.00106394	0.16962	Healthy	-3.69673	0.000602095	0.0420654	Healthy	-0.401194	0.689554	0.868853	negative
d__Bacteria--p__Proteobacteria--c__Gammaproteobacteria--o__Alteromonadales--f__Pseudoalteromonadaceae	-2.95459	0.00496616	0.0672236	Healthy	-1.72206	0.0916343	0.199319	Healthy	-1.54996	0.128003	0.470067	Healthy	-2.6155	0.0121592	0.0937678	Healthy	0.0169421	0.986533	0.995382	positive
d__Bacteria--p__Proteobacteria--c__Gammaproteobacteria--o__Alteromonadales--f__Pseudoalteromonadaceae--g__Pseudoalteromonas	-2.95459	0.00496616	0.0672236	Healthy	-1.72206	0.0916343	0.199319	Healthy	-1.54996	0.128003	0.470067	Healthy	-2.6155	0.0121592	0.0937678	Healthy	0.0169421	0.986533	0.995382	positive
d__Bacteria--p__Actinobacteria--c__Actinobacteria--o__Pseudonocardiales--f__Pseudonocardiaceae--g__Pseudonocardia--s__Pseudonocardia_sp._HH130629-09	-2.94935	0.00503707	0.0672886	Healthy	-1.29365	0.202108	0.321207	Healthy	-1.68632	0.0985057	0.423822	Healthy	-0.308427	0.759213	0.886204	Healthy	2.13531	0.0363956	0.228738	positive
d__Bacteria--p__Cyanobacteria--c__--o__Nostocales--f__Nostocaceae--g__Trichormus--s__Trichormus_variabilis	-2.94702	0.00506883	0.0672886	Healthy	-2.70335	0.00952453	0.0691302	Healthy	-2.45988	0.0177162	0.241662	Healthy	-2.41036	0.0201831	0.120072	Healthy	1.033	0.305318	0.617107	positive
d__Bacteria--p__Cyanobacteria--c__--o__Oscillatoriales--f__Oscillatoriaceae--g__Oscillatoria	-2.94345	0.00511802	0.0672886	Healthy	0.356741	0.722882	0.787656	TB_M2	0.171344	0.864705	0.942187	TB_M6	-0.876987	0.385257	0.643342	Healthy	0.010287	0.991823	0.996435	positive
d__Bacteria--p__Firmicutes--c__Bacilli--o__Bacillales--f__Staphylococcaceae--g__Macrococcus--s__Macrococcus_sp._IME1552	-2.95234	0.00499642	0.0672886	Healthy	-0.687887	0.494905	0.595862	Healthy	-1.85881	0.0694585	0.371823	Healthy	-3.401	0.00143857	0.0476866	Healthy	-0.799345	0.426915	0.714662	negative
d__Bacteria--p__Firmicutes--c__Bacilli--o__Bacillales--f__Staphylococcaceae--g__Staphylococcus--s__Staphylococcus_capitis	-2.95087	0.00501633	0.0672886	Healthy	-2.92371	0.00530678	0.0578014	Healthy	-2.87701	0.00606754	0.218861	Healthy	-3.20081	0.00254487	0.0540956	Healthy	-1.35825	0.178939	0.50715	negative
d__Bacteria--p__Firmicutes--c__Clostridia--o__Clostridiales--f__Clostridiaceae--g__Alkaliphilus	-2.94335	0.00511941	0.0672886	Healthy	-3.08566	0.00339921	0.0485287	Healthy	-2.27174	0.027825	0.261654	Healthy	-3.56922	0.000879944	0.042715	Healthy	-0.520838	0.604197	0.821466	negative
d__Bacteria--p__Firmicutes--c__Clostridia--o__Clostridiales--f__Hungateiclostridiaceae--g__Hungateiclostridium--s__Hungateiclostridium_saccincola	-2.95166	0.00500573	0.0672886	Healthy	-3.47772	0.0011002	0.0380147	Healthy	-1.91568	0.0616335	0.358032	Healthy	-2.9121	0.00561897	0.0650991	Healthy	0.54112	0.59022	0.812855	positive
d__Bacteria--p__Proteobacteria--c__Alphaproteobacteria--o__Rickettsiales	-2.94558	0.00508863	0.0672886	Healthy	-3.25091	0.00213036	0.0430264	Healthy	-0.876718	0.385195	0.676579	Healthy	-3.27888	0.00204133	0.0525536	Healthy	-0.201681	0.840777	0.936527	negative
d__Bacteria--p__Spirochaetes--c__Spirochaetia--o__Spirochaetales--f__Borreliaceae--g__Borreliella	-2.94632	0.00507848	0.0672886	Healthy	-3.48328	0.00108221	0.0380147	Healthy	-2.86137	0.00632667	0.218861	Healthy	-3.13367	0.00306985	0.0560438	Healthy	-0.36249	0.718127	0.881511	negative
k__Fungi--p__Ascomycota--c__Sordariomycetes--o__Sordariales--f__Sordariaceae	-2.94431	0.00510618	0.0672886	Healthy	-2.4759	0.0169488	0.0848422	Healthy	-1.94534	0.05786	0.352487	Healthy	-2.02157	0.0493294	0.205323	Healthy	2.20071	0.0312076	0.211487	positive
k__Fungi--p__Ascomycota--c__Sordariomycetes--o__Sordariales--f__Sordariaceae--g__Neurospora	-2.94431	0.00510618	0.0672886	Healthy	-2.4759	0.0169488	0.0848422	Healthy	-1.94534	0.05786	0.352487	Healthy	-2.02157	0.0493294	0.205323	Healthy	2.20071	0.0312076	0.211487	positive
k__Fungi--p__Ascomycota--c__Sordariomycetes--o__Sordariales--f__Sordariaceae--g__Neurospora--s__Neurospora_crassa	-2.94431	0.00510618	0.0672886	Healthy	-2.4759	0.0169488	0.0848422	Healthy	-1.94534	0.05786	0.352487	Healthy	-2.02157	0.0493294	0.205323	Healthy	2.20071	0.0312076	0.211487	positive
d__Bacteria--p__Firmicutes--c__Bacilli--o__Lactobacillales--f__Lactobacillaceae--g__Lactobacillus--s__Lactobacillus_pentosus	-2.93851	0.00518678	0.0679811	Healthy	0.661271	0.511667	0.608776	TB_M2	0.816087	0.418657	0.6915	TB_M6	-2.43581	0.0189774	0.116797	Healthy	-0.555041	0.580715	0.808653	negative
d__Bacteria--p__Firmicutes--c__Clostridia--o__Clostridiales--f__Clostridiaceae--g__Clostridium--s__Clostridium_saccharobutylicum	-2.9379	0.00519534	0.0679811	Healthy	-3.20635	0.00241936	0.0437911	Healthy	-3.20896	0.00242863	0.179318	Healthy	-3.27342	0.00207321	0.0525536	Healthy	-1.7966	0.0769063	0.328579	negative
d__Archaea--p__Euryarchaeota--c__Halobacteria--o__Haloferacales--f__Haloferacaceae--g__Haloferax--s__Haloferax_mediterranei	-2.93668	0.00521248	0.0680532	Healthy	-1.25538	0.215546	0.335287	Healthy	-1.94459	0.057953	0.352487	Healthy	-0.719065	0.475902	0.711629	Healthy	0.508709	0.612627	0.825563	positive
d__Bacteria--p__Bacteroidetes--c__Flavobacteriia--o__Flavobacteriales--f__Flavobacteriaceae--g__Formosa	-2.93339	0.00525892	0.0683864	Healthy	-3.20179	0.00245096	0.0437911	Healthy	-2.13059	0.0385018	0.298091	Healthy	-2.93031	0.00535128	0.0642997	Healthy	0.25323	0.800866	0.917196	positive
d__Bacteria--p__Firmicutes--c__Clostridia--o__Thermoanaerobacterales--f__Thermoanaerobacterales_Family_III._Incertae_Sedis--g__Caldicellulosiruptor--s__Caldicellulosiruptor_hydrothermalis	-2.93314	0.00526249	0.0683864	Healthy	-3.43836	0.00123578	0.0380147	Healthy	-1.3316	0.189552	0.530982	Healthy	-2.81552	0.00725995	0.0723019	Healthy	0.304135	0.761967	0.897814	positive
d__Bacteria--p__Fusobacteria--c__Fusobacteriia--o__Fusobacteriales--f__Fusobacteriaceae--g__Fusobacterium--s__Fusobacterium_periodonticum	-2.93157	0.00528478	0.0683864	Healthy	-3.022	0.00405584	0.0520802	Healthy	-2.89884	0.00572218	0.218752	Healthy	-3.34839	0.0016739	0.0488928	Healthy	-1.03388	0.304908	0.616919	negative
d__Bacteria--p__Proteobacteria--c__Alphaproteobacteria--o__Rhizobiales--f__Rhizobiaceae--g__Liberibacter--s__Candidatus_Liberibacter_africanus	-2.93212	0.005277	0.0683864	Healthy	-0.681017	0.499202	0.599063	Healthy	-1.35432	0.182249	0.523163	Healthy	-3.22945	0.00234782	0.0534005	Healthy	-0.742944	0.460113	0.733408	negative
d__Bacteria--p__Firmicutes--c__Bacilli--o__Bacillales--f__Bacillaceae--g__Bacillus--s__Bacillus_horikoshii	-2.92514	0.00537706	0.069427	Healthy	-2.36805	0.0220476	0.0948532	Healthy	-1.49836	0.140871	0.489059	Healthy	-3.15028	0.0029312	0.0558899	Healthy	-0.240231	0.810884	0.922916	negative
d__Bacteria--p__Bacteroidetes--c__Sphingobacteriia--o__Sphingobacteriales--f__Sphingobacteriaceae--g__Mucilaginibacter	-2.91894	0.00546762	0.0703379	Healthy	-2.62393	0.0116859	0.0738029	Healthy	-0.120776	0.904395	0.95829	Healthy	-0.944505	0.350069	0.613303	Healthy	2.29674	0.0247665	0.18717	positive
d__Bacteria--p__Firmicutes--c__Bacilli--o__Bacillales--f__Staphylococcaceae--g__Staphylococcus--s__Staphylococcus_hyicus	-2.91866	0.00547166	0.0703379	Healthy	-2.70165	0.00956671	0.0691302	Healthy	-1.36422	0.179135	0.523163	Healthy	-3.25779	0.0021671	0.0528046	Healthy	-0.908662	0.366786	0.666665	negative
d__Archaea--p__Euryarchaeota--c__Halobacteria--o__Halobacteriales--f__Halobacteriaceae--g__Halobacterium--s__Halobacterium_hubeiense	-2.91702	0.00549592	0.0703406	Healthy	-1.16989	0.247944	0.368941	Healthy	-1.9251	0.0604129	0.355814	Healthy	-0.920451	0.362356	0.624673	Healthy	2.41886	0.018292	0.161883	positive
d__Bacteria--p__Firmicutes--c__Clostridia--o__Clostridiales--f__Clostridiaceae--g__Clostridium--s__Clostridium_butyricum	-2.91776	0.00548491	0.0703406	Healthy	-3.23275	0.00224398	0.0434603	Healthy	-3.16475	0.00275173	0.179318	Healthy	-3.17797	0.00271309	0.054688	Healthy	-1.71701	0.090597	0.357441	negative
d__Bacteria--p__Bacteroidetes--c__Flavobacteriia--o__Flavobacteriales--f__Flavobacteriaceae--g__Gramella--s__Gramella_sp._MAR_2010_147	-2.909	0.00561555	0.0709757	Healthy	-2.07651	0.04334	0.131413	Healthy	0.99332	0.325751	0.638639	TB_M6	-0.836293	0.407509	0.6635	Healthy	0.992397	0.324575	0.636419	positive
d__Bacteria--p__Bacteroidetes--c__Flavobacteriia--o__Flavobacteriales--f__Flavobacteriaceae--g__Nonlabens--s__Nonlabens_spongiae	-2.91004	0.0055999	0.0709757	Healthy	-2.19326	0.0332712	0.113405	Healthy	-0.0444578	0.964732	0.985964	Healthy	-1.92875	0.060229	0.234843	Healthy	0.764283	0.447382	0.727275	positive
d__Bacteria--p__Firmicutes--c__Bacilli--o__Bacillales--f__Bacillaceae--g__Virgibacillus	-2.9118	0.00557359	0.0709757	Healthy	-2.96829	0.00470037	0.0556482	Healthy	-2.56465	0.0136568	0.238053	Healthy	-3.34845	0.00167359	0.0488928	Healthy	-0.961543	0.339737	0.647687	negative
d__Bacteria--p__Firmicutes--c__Clostridia--o__Thermoanaerobacterales--f__Thermoanaerobacterales_Family_III._Incertae_Sedis--g__Thermoanaerobacterium--s__Thermoanaerobacterium_sp._RBIITD	-2.90882	0.00561836	0.0709757	Healthy	-3.3088	0.00180344	0.0419933	Healthy	-2.30038	0.026012	0.25515	Healthy	-3.00546	0.00436753	0.060239	Healthy	0.20305	0.839712	0.935854	positive
d__Bacteria--p__Proteobacteria--c__Alphaproteobacteria--o__Rhodobacterales--f__Rhodobacteraceae--g__Phaeobacter--s__Phaeobacter_gallaeciensis	-2.9128	0.00555856	0.0709757	Healthy	-1.11276	0.27147	0.391669	Healthy	0.415839	0.679462	0.851196	TB_M6	-0.637728	0.526955	0.745978	Healthy	1.55265	0.125219	0.423383	positive
d__Bacteria--p__Proteobacteria--c__Gammaproteobacteria--o__Xanthomonadales	-2.90917	0.00561308	0.0709757	Healthy	0.309079	0.758627	0.814891	TB_M2	-1.16085	0.251693	0.585284	Healthy	-1.12607	0.266242	0.535733	Healthy	0.920273	0.360732	0.663504	positive
d__Bacteria--p__Firmicutes--c__Bacilli--o__Bacillales--f__Bacillaceae--g__Bacillus--s__Bacillus_halodurans	-2.90601	0.00566087	0.0710524	Healthy	-2.01369	0.0497874	0.141053	Healthy	-2.33097	0.0241928	0.250531	Healthy	-3.15947	0.00285701	0.0558789	Healthy	-0.309716	0.757739	0.895303	negative
d__Bacteria--p__Proteobacteria--c__Gammaproteobacteria--o__Alteromonadales--f__Shewanellaceae--g__Shewanella--s__Shewanella_amazonensis	-2.90703	0.00564546	0.0710524	Healthy	0.494735	0.623092	0.705471	TB_M2	-2.44751	0.0182617	0.241837	Healthy	-2.192	0.0337148	0.163486	Healthy	-0.316214	0.752823	0.89375	negative
d__Bacteria--p__Verrucomicrobia--c__Verrucomicrobiae--o__Verrucomicrobiales--f__Verrucomicrobiaceae--g__Verrucomicrobium--s__Verrucomicrobium_sp._GAS474	-2.90619	0.00565812	0.0710524	Healthy	-1.94107	0.0582601	0.15274	Healthy	0.433001	0.667037	0.846347	TB_M6	0.562565	0.576586	0.776393	TB_M15	2.88233	0.00530021	0.086116	positive
d__Bacteria--p__Firmicutes--c__Negativicutes--o__Selenomonadales--f__Selenomonadaceae--g__Selenomonas--s__Selenomonas_sputigena	-2.90472	0.00568046	0.0711456	Healthy	-2.25869	0.0285836	0.107412	Healthy	-1.66124	0.103468	0.429425	Healthy	-0.146263	0.884382	0.946708	Healthy	4.18687	8.44e-05	0.0140965	positive
d__Bacteria--p__Actinobacteria--c__Actinobacteria--o__Propionibacteriales--f__Propionibacteriaceae--g__Cutibacterium--s__Cutibacterium_avidum	-2.90272	0.00571105	0.0713759	Healthy	-2.55324	0.0139779	0.0790878	Healthy	-3.00538	0.00428468	0.198653	Healthy	-2.44186	0.0187005	0.116533	Healthy	1.1628	0.249037	0.575234	positive
d__Archaea--p__Euryarchaeota--c__Halobacteria--o__Halobacteriales--f__Haloarculaceae--g__Halorhabdus	-2.90036	0.00574723	0.071675	Healthy	-2.09501	0.0415855	0.128557	Healthy	-0.0834608	0.933847	0.970863	Healthy	-1.39043	0.171391	0.415374	Healthy	1.3712	0.174889	0.502318	positive
d__Bacteria--p__Firmicutes--c__Bacilli--o__Bacillales--f__Staphylococcaceae--g__Staphylococcus--s__Staphylococcus_warneri	-2.89738	0.00579343	0.0719369	Healthy	-1.56435	0.124444	0.236322	Healthy	-2.69517	0.00979156	0.238053	Healthy	-3.39661	0.00145693	0.0476866	Healthy	-0.952918	0.344057	0.649464	negative
d__Bacteria--p__Firmicutes--c__Clostridia--o__Clostridiales--f__Clostridiaceae--g__Clostridium--s__Clostridium_baratii	-2.89737	0.00579349	0.0719369	Healthy	-3.24361	0.00217533	0.043041	Healthy	-3.14069	0.00294416	0.179318	Healthy	-3.14941	0.00293835	0.0558899	Healthy	-1.65398	0.102811	0.382288	negative
d__Bacteria--p__Proteobacteria--c__Gammaproteobacteria--o__Alteromonadales--f__Alteromonadaceae--g__Marinobacter--s__Marinobacter_sp._CP1	-2.89662	0.00580514	0.0719369	Healthy	-1.60902	0.11431	0.224212	Healthy	-2.51021	0.0156461	0.240924	Healthy	-0.502518	0.617809	0.801986	Healthy	2.06487	0.0428085	0.249638	positive
d__Archaea--p__Euryarchaeota--c__Methanococci--o__Methanococcales--f__Methanococcaceae--g__Methanococcus--s__Methanococcus_voltae	-2.89502	0.00583008	0.0719568	Healthy	-3.92472	0.000282107	0.0334646	Healthy	0.311217	0.757042	0.892106	TB_M6	-3.60614	0.000788867	0.042715	Healthy	0.040667	0.967682	0.991742	positive
d__Bacteria--p__Acidobacteria--c__Acidobacteriia--o__Acidobacteriales--f__Acidobacteriaceae--g__Granulicella	-2.88304	0.00601999	0.0719568	Healthy	-2.27643	0.0274181	0.10597	Healthy	-0.140974	0.888506	0.95373	Healthy	-0.599758	0.551744	0.761737	Healthy	2.64197	0.0102503	0.116869	positive
d__Bacteria--p__Acidobacteria--c__Acidobacteriia--o__Acidobacteriales--f__Acidobacteriaceae--g__Granulicella--s__Granulicella_tundricola	-2.89015	0.00590661	0.0719568	Healthy	-1.96548	0.0552831	0.148226	Healthy	-0.0238281	0.981093	0.991059	Healthy	-0.880731	0.383249	0.642005	Healthy	1.92454	0.0585352	0.29148	positive
d__Bacteria--p__Bacteroidetes--c__Cytophagia--o__Cytophagales--f__Hymenobacteraceae--g__Hymenobacter	-2.88418	0.00600161	0.0719568	Healthy	-2.37087	0.0218981	0.0948055	Healthy	-0.861956	0.393183	0.680929	Healthy	-0.127651	0.899006	0.952771	Healthy	2.90894	0.00491607	0.0844275	positive
d__Bacteria--p__Chlamydiae--c__Chlamydiia--o__Chlamydiales--f__Chlamydiaceae--g__Chlamydia--s__Chlamydia_gallinacea	-2.87984	0.00607166	0.0719568	Healthy	-3.30644	0.00181578	0.0419933	Healthy	-2.84593	0.0065926	0.218861	Healthy	-2.53561	0.0148528	0.104524	Healthy	0.0983853	0.92192	0.979465	positive
d__Bacteria--p__Chlorobi--c__Chlorobia--o__Chlorobiales--f__Chlorobiaceae--g__Chlorobaculum--s__Chlorobaculum_tepidum	-2.87847	0.00609392	0.0719568	Healthy	-2.14617	0.0370532	0.120243	Healthy	0.0726466	0.942402	0.975077	TB_M6	-0.651584	0.518058	0.740554	Healthy	2.05379	0.0439015	0.251802	positive
d__Bacteria--p__Deferribacteres--c__Deferribacteres--o__Deferribacterales--f__Deferribacteraceae--g__Deferribacter	-2.89186	0.00587962	0.0719568	Healthy	-3.29724	0.00186465	0.0419933	Healthy	-2.19997	0.0328712	0.277838	Healthy	-3.10563	0.00331803	0.0567212	Healthy	-0.0984936	0.921834	0.979465	negative
d__Bacteria--p__Deferribacteres--c__Deferribacteres--o__Deferribacterales--f__Deferribacteraceae--g__Deferribacter--s__Deferribacter_desulfuricans	-2.89186	0.00587962	0.0719568	Healthy	-3.29724	0.00186465	0.0419933	Healthy	-2.19997	0.0328712	0.277838	Healthy	-3.10563	0.00331803	0.0567212	Healthy	-0.0984936	0.921834	0.979465	negative
d__Bacteria--p__Firmicutes--c__Bacilli--o__Lactobacillales--f__Lactobacillaceae--g__Lactobacillus--s__Lactobacillus_backii	-2.87827	0.0060971	0.0719568	Healthy	-1.30224	0.199181	0.318162	Healthy	-2.48703	0.0165706	0.240924	Healthy	-3.52908	0.000990407	0.042715	Healthy	-1.3292	0.18829	0.519035	negative
d__Bacteria--p__Firmicutes--c__Bacilli--o__Lactobacillales--f__Lactobacillaceae--g__Lactobacillus--s__Lactobacillus_brevis	-2.87863	0.00609134	0.0719568	Healthy	-2.80212	0.00735098	0.064094	Healthy	-2.3649	0.0223087	0.246661	Healthy	-3.52449	0.00100386	0.042715	Healthy	-0.553605	0.581692	0.808811	negative
d__Bacteria--p__Proteobacteria--c__Alphaproteobacteria--o__--f__--g__Phreatobacter	-2.87938	0.00607915	0.0719568	Healthy	-3.57226	0.00083013	0.0369628	Healthy	1.34331	0.185762	0.526672	TB_M6	-0.0344527	0.972672	0.986847	Healthy	1.57353	0.120307	0.414658	positive
d__Bacteria--p__Proteobacteria--c__Alphaproteobacteria--o__--f__--g__Phreatobacter--s__Phreatobacter_cathodiphilus	-2.87938	0.00607915	0.0719568	Healthy	-3.57226	0.00083013	0.0369628	Healthy	1.34331	0.185762	0.526672	TB_M6	-0.0344527	0.972672	0.986847	Healthy	1.57353	0.120307	0.414658	positive
d__Bacteria--p__Proteobacteria--c__Epsilonproteobacteria--o__Campylobacterales--f__Campylobacteraceae--g__Arcobacter--s__Arcobacter_halophilus	-2.88179	0.0060402	0.0719568	Healthy	-2.77775	0.00783995	0.0648598	Healthy	-3.38322	0.00147221	0.16962	Healthy	-3.71101	0.000576846	0.0420654	Healthy	-1.01256	0.314914	0.626944	negative
d__Bacteria--p__Proteobacteria--c__Gammaproteobacteria--o__Alteromonadales--f__Colwelliaceae--g__Colwellia--s__Colwellia_psychrerythraea	-2.89273	0.00586601	0.0719568	Healthy	-2.07367	0.0436148	0.131836	Healthy	0.906638	0.369323	0.664573	TB_M6	-2.08846	0.042576	0.188855	Healthy	0.31994	0.750009	0.892897	positive
d__Bacteria--p__Proteobacteria--c__Gammaproteobacteria--o__Alteromonadales--f__Psychromonadaceae--g__Psychromonas--s__Psychromonas_sp._CNPT3	-2.88345	0.00601346	0.0719568	Healthy	-2.8848	0.00589489	0.0592956	Healthy	-1.82612	0.0743268	0.381683	Healthy	-3.18443	0.00266451	0.0543966	Healthy	-0.50387	0.616005	0.826665	negative
d__Bacteria--p__Proteobacteria--c__Gammaproteobacteria--o__Chromatiales--f__Ectothiorhodospiraceae--g__Acidihalobacter--s__Acidihalobacter_prosperus	-2.87797	0.006102	0.0719568	Healthy	-1.29303	0.202319	0.321207	Healthy	0.774557	0.442565	0.711035	TB_M6	-0.970664	0.337021	0.602269	Healthy	2.12144	0.0375874	0.23142	positive
d__Bacteria--p__Proteobacteria--c__Gammaproteobacteria--o__Enterobacterales--f__Enterobacteriaceae--g__Kosakonia	2.88312	0.00601877	0.0719568	TB_M0	-1.32013	0.193185	0.31179	Healthy	1.4299	0.159502	0.505105	TB_M6	1.50717	0.138913	0.371791	TB_M15	-0.67997	0.498866	0.757402	negative
d__Bacteria--p__Proteobacteria--c__Gammaproteobacteria--o__Xanthomonadales--f__Xanthomonadaceae--g__Stenotrophomonas--s__Stenotrophomonas_sp._SAU14A_NAIMI4_5	-2.88629	0.00596785	0.0719568	Healthy	-2.40227	0.0202972	0.0911114	Healthy	0.347829	0.729555	0.874599	TB_M6	-1.38732	0.172331	0.416368	Healthy	1.3253	0.189574	0.520354	positive
d__Bacteria--p__Spirochaetes--c__Spirochaetia--o__Spirochaetales--f__Borreliaceae--g__Borrelia--s__Borrelia_anserina	-2.88739	0.00595045	0.0719568	Healthy	-2.68828	0.00990422	0.0701987	Healthy	-1.92755	0.0600998	0.35505	Healthy	-2.68972	0.0100658	0.0861858	Healthy	0.104351	0.917203	0.978541	positive
d__Bacteria--p__Thermotogae--c__Thermotogae--o__Thermotogales--f__Fervidobacteriaceae--g__Thermosipho--s__Thermosipho_africanus	-2.88829	0.00593606	0.0719568	Healthy	-3.40279	0.00137187	0.0384425	Healthy	-2.34003	0.0236765	0.249804	Healthy	-2.94037	0.0052085	0.0640179	Healthy	0.537845	0.592466	0.814616	positive
k__Fungi--p__Ascomycota--c__Sordariomycetes--o__Glomerellales	-2.88677	0.0059602	0.0719568	Healthy	-2.11416	0.0398357	0.125336	Healthy	-0.932685	0.355852	0.656213	Healthy	-0.766575	0.447428	0.690238	Healthy	2.33005	0.0228243	0.179999	positive
k__Fungi--p__Ascomycota--c__Sordariomycetes--o__Glomerellales--f__Glomerellaceae	-2.88677	0.0059602	0.0719568	Healthy	-2.11416	0.0398357	0.125336	Healthy	-0.932685	0.355852	0.656213	Healthy	-0.766575	0.447428	0.690238	Healthy	2.33005	0.0228243	0.179999	positive
k__Fungi--p__Ascomycota--c__Sordariomycetes--o__Glomerellales--f__Glomerellaceae--g__Colletotrichum	-2.88677	0.0059602	0.0719568	Healthy	-2.11416	0.0398357	0.125336	Healthy	-0.932685	0.355852	0.656213	Healthy	-0.766575	0.447428	0.690238	Healthy	2.33005	0.0228243	0.179999	positive
k__Fungi--p__Ascomycota--c__Sordariomycetes--o__Glomerellales--f__Glomerellaceae--g__Colletotrichum--s__Colletotrichum_higginsianum	-2.88677	0.0059602	0.0719568	Healthy	-2.11416	0.0398357	0.125336	Healthy	-0.932685	0.355852	0.656213	Healthy	-0.766575	0.447428	0.690238	Healthy	2.33005	0.0228243	0.179999	positive
d__Bacteria--p__Bacteroidetes--c__Flavobacteriia--o__Flavobacteriales--f__Blattabacteriaceae	-2.87483	0.00615335	0.0722709	Healthy	-3.25493	0.00210598	0.0430264	Healthy	-2.87289	0.00613489	0.218861	Healthy	-3.03531	0.00402597	0.0594546	Healthy	-0.259148	0.796315	0.914474	negative
d__Bacteria--p__Bacteroidetes--c__Flavobacteriia--o__Flavobacteriales--f__Blattabacteriaceae--g__Blattabacterium	-2.87483	0.00615335	0.0722709	Healthy	-3.25493	0.00210598	0.0430264	Healthy	-2.87289	0.00613489	0.218861	Healthy	-3.03531	0.00402597	0.0594546	Healthy	-0.259148	0.796315	0.914474	negative
k__Fungi--p__Ascomycota--c__Sordariomycetes--o__Hypocreales	-2.87404	0.00616648	0.07228	Healthy	-3.0534	0.00371839	0.0495418	Healthy	-1.3395	0.18699	0.528103	Healthy	-2.70996	0.00955561	0.0841584	Healthy	0.832004	0.408362	0.700238	positive
d__Archaea--p__Euryarchaeota--c__Methanomicrobia--o__Methanomicrobiales	-2.86836	0.00626057	0.0723533	Healthy	-1.76519	0.0840286	0.188742	Healthy	0.809215	0.422557	0.694877	TB_M6	0.562951	0.576326	0.776221	TB_M15	2.80877	0.0065104	0.0964994	positive
d__Archaea--p__Euryarchaeota--c__Methanomicrobia--o__Methanomicrobiales--f__Methanomicrobiaceae--g__Methanoculleus	-2.84537	0.00665517	0.0723533	Healthy	-2.65254	0.0108602	0.0716121	Healthy	-0.527004	0.600724	0.812213	Healthy	0.385695	0.701581	0.851342	TB_M15	3.62134	0.000564622	0.0307484	positive
d__Bacteria--p__Actinobacteria--c__Actinobacteria--o__Bifidobacteriales--f__Bifidobacteriaceae--g__Gardnerella	-2.84546	0.0066536	0.0723533	Healthy	-3.09405	0.00332054	0.0480458	Healthy	-1.67294	0.101128	0.42862	Healthy	-2.65474	0.0110073	0.0899415	Healthy	1.14267	0.257244	0.581834	positive
d__Bacteria--p__Actinobacteria--c__Actinobacteria--o__Bifidobacteriales--f__Bifidobacteriaceae--g__Gardnerella--s__Gardnerella_vaginalis	-2.84546	0.0066536	0.0723533	Healthy	-3.09405	0.00332054	0.0480458	Healthy	-1.67294	0.101128	0.42862	Healthy	-2.65474	0.0110073	0.0899415	Healthy	1.14267	0.257244	0.581834	positive
d__Bacteria--p__Actinobacteria--c__Actinobacteria--o__Corynebacteriales--f__Corynebacteriaceae--g__Corynebacterium--s__Corynebacterium_kutscheri	-2.84567	0.00664983	0.0723533	Healthy	-3.33573	0.00166816	0.0418759	Healthy	-1.21456	0.230731	0.571469	Healthy	-0.535675	0.594881	0.78821	Healthy	2.26474	0.0267681	0.195464	positive
d__Bacteria--p__Actinobacteria--c__Actinobacteria--o__Corynebacteriales--f__Corynebacteriaceae--g__Corynebacterium--s__Corynebacterium_provencense	-2.84993	0.00657508	0.0723533	Healthy	-1.34605	0.184743	0.302763	Healthy	-2.18963	0.0336613	0.281224	Healthy	-1.71198	0.0939413	0.303829	Healthy	1.06525	0.290586	0.605999	positive
d__Bacteria--p__Aquificae--c__Aquificae--o__Aquificales	-2.8615	0.00637588	0.0723533	Healthy	-3.38074	0.00146329	0.0392605	Healthy	-1.84523	0.0714478	0.378874	Healthy	-2.94191	0.00518691	0.0640179	Healthy	0.338163	0.736298	0.888236	positive
d__Bacteria--p__Bacteroidetes--c__Cytophagia--o__Cytophagales--f__Hymenobacteraceae--g__Rufibacter--s__Rufibacter_sp._DG31D	-2.86403	0.00633306	0.0723533	Healthy	-0.718556	0.475972	0.580597	Healthy	-1.03293	0.307036	0.624102	Healthy	-1.29847	0.200889	0.455647	Healthy	1.01171	0.315319	0.627526	positive
d__Bacteria--p__Bacteroidetes--c__Flavobacteriia--o__Flavobacteriales--f__Flavobacteriaceae--g__Flavobacterium--s__Flavobacterium_crassostreae	-2.86582	0.00630294	0.0723533	Healthy	-1.5172	0.135914	0.250381	Healthy	0.286209	0.776003	0.905595	TB_M6	-0.567651	0.573157	0.773915	Healthy	1.18595	0.239831	0.570566	positive
d__Bacteria--p__Bacteroidetes--c__Flavobacteriia--o__Flavobacteriales--f__Flavobacteriaceae--g__Gramella--s__Gramella_flava	-2.85902	0.00641805	0.0723533	Healthy	-2.06275	0.0446867	0.134106	Healthy	0.823164	0.414662	0.688934	TB_M6	-0.831313	0.410286	0.664824	Healthy	0.985036	0.32815	0.638023	positive
d__Bacteria--p__Bacteroidetes--c__Flavobacteriia--o__Flavobacteriales--f__Flavobacteriaceae--g__Lacinutrix--s__Lacinutrix_sp._Bg11-31	-2.86209	0.00636597	0.0723533	Healthy	-2.33182	0.0240471	0.0993307	Healthy	-2.31436	0.0251662	0.252482	Healthy	-2.23473	0.030562	0.153545	Healthy	0.751206	0.455159	0.732144	positive
d__Bacteria--p__Bacteroidetes--c__Sphingobacteriia--o__Sphingobacteriales--f__Sphingobacteriaceae--g__Mucilaginibacter--s__Mucilaginibacter_paludis	-2.84883	0.00659433	0.0723533	Healthy	-2.7963	0.00746505	0.0643627	Healthy	0.890403	0.377883	0.671601	TB_M6	-0.204003	0.839292	0.927296	Healthy	1.59799	0.114752	0.403675	positive
d__Bacteria--p__Deinococcus-Thermus--c__Deinococci--o__Deinococcales--f__Trueperaceae	-2.84888	0.0065934	0.0723533	Healthy	-3.16593	0.00271319	0.0447769	Healthy	-2.35463	0.0228647	0.248657	Healthy	-2.35682	0.0229479	0.128543	Healthy	2.81728	0.00635839	0.0956046	positive
d__Bacteria--p__Deinococcus-Thermus--c__Deinococci--o__Deinococcales--f__Trueperaceae--g__Truepera	-2.84888	0.0065934	0.0723533	Healthy	-3.16593	0.00271319	0.0447769	Healthy	-2.35463	0.0228647	0.248657	Healthy	-2.35682	0.0229479	0.128543	Healthy	2.81728	0.00635839	0.0956046	positive
d__Bacteria--p__Deinococcus-Thermus--c__Deinococci--o__Deinococcales--f__Trueperaceae--g__Truepera--s__Truepera_radiovictrix	-2.84888	0.0065934	0.0723533	Healthy	-3.16593	0.00271319	0.0447769	Healthy	-2.35463	0.0228647	0.248657	Healthy	-2.35682	0.0229479	0.128543	Healthy	2.81728	0.00635839	0.0956046	positive
d__Bacteria--p__Firmicutes--c__Bacilli--o__Bacillales	-2.85197	0.00653953	0.0723533	Healthy	-2.64112	0.0111833	0.0728267	Healthy	0.51842	0.60665	0.815955	TB_M6	-3.6169	0.000764071	0.042715	Healthy	-0.0775917	0.938384	0.984615	negative
d__Bacteria--p__Firmicutes--c__Bacilli--o__Bacillales--f__Bacillaceae--g__Bacillus--s__Bacillus_lentus	-2.87097	0.00621701	0.0723533	Healthy	-1.81208	0.0763647	0.178164	Healthy	-2.66347	0.0106246	0.238053	Healthy	-3.47167	0.00117172	0.0459396	Healthy	-1.35676	0.179411	0.50802	negative
d__Bacteria--p__Firmicutes--c__Bacilli--o__Lactobacillales--f__Carnobacteriaceae--g__Carnobacterium--s__Carnobacterium_maltaromaticum	-2.86362	0.00634011	0.0723533	Healthy	-1.59773	0.116806	0.226517	Healthy	-2.80803	0.00728991	0.226802	Healthy	-3.45475	0.0012309	0.0464654	Healthy	-1.17238	0.245197	0.573615	negative
d__Bacteria--p__Firmicutes--c__Bacilli--o__Lactobacillales--f__Streptococcaceae--g__Streptococcus--s__Streptococcus_uberis	-2.86205	0.00636663	0.0723533	Healthy	-2.36821	0.0220389	0.0948532	Healthy	-2.95633	0.00489851	0.204653	Healthy	-3.67261	0.000647185	0.042715	Healthy	-1.75649	0.0835746	0.344003	negative
d__Bacteria--p__Firmicutes--c__Clostridia--o__Thermoanaerobacterales--f__Thermoanaerobacterales_Family_III._Incertae_Sedis--g__Thermoanaerobacterium	-2.85635	0.00646386	0.0723533	Healthy	-3.57939	0.00081256	0.0368423	Healthy	-2.44417	0.0184112	0.241837	Healthy	-3.2427	0.00226165	0.0528046	Healthy	-0.0603503	0.952056	0.987009	negative
d__Bacteria--p__Firmicutes--c__Clostridia--o__Thermoanaerobacterales--f__Thermodesulfobiaceae--g__Thermodesulfobium--s__Thermodesulfobium_acidiphilum	-2.8464	0.00663698	0.0723533	Healthy	-2.90394	0.00559829	0.0588542	Healthy	-2.62528	0.0117147	0.238053	Healthy	-2.55029	0.0143203	0.103008	Healthy	2.31421	0.0237303	0.183704	positive
d__Bacteria--p__Planctomycetes--c__Phycisphaerae--o__Phycisphaerales	-2.85411	0.00650241	0.0723533	Healthy	-1.52834	0.13313	0.246807	Healthy	-1.44043	0.156518	0.504528	Healthy	0.89473	0.3758	0.636698	TB_M15	3.12521	0.0026263	0.062751	positive
d__Bacteria--p__Planctomycetes--c__Phycisphaerae--o__Phycisphaerales--f__Phycisphaeraceae	-2.85411	0.00650241	0.0723533	Healthy	-1.52834	0.13313	0.246807	Healthy	-1.44043	0.156518	0.504528	Healthy	0.89473	0.3758	0.636698	TB_M15	3.12521	0.0026263	0.062751	positive
d__Bacteria--p__Planctomycetes--c__Phycisphaerae--o__Phycisphaerales--f__Phycisphaeraceae--g__Phycisphaera	-2.85411	0.00650241	0.0723533	Healthy	-1.52834	0.13313	0.246807	Healthy	-1.44043	0.156518	0.504528	Healthy	0.89473	0.3758	0.636698	TB_M15	3.12521	0.0026263	0.062751	positive
d__Bacteria--p__Planctomycetes--c__Phycisphaerae--o__Phycisphaerales--f__Phycisphaeraceae--g__Phycisphaera--s__Phycisphaera_mikurensis	-2.85411	0.00650241	0.0723533	Healthy	-1.52834	0.13313	0.246807	Healthy	-1.44043	0.156518	0.504528	Healthy	0.89473	0.3758	0.636698	TB_M15	3.12521	0.0026263	0.062751	positive
d__Bacteria--p__Proteobacteria--c__Alphaproteobacteria--o__Rickettsiales--f__Anaplasmataceae--g__Ehrlichia	-2.84936	0.00658504	0.0723533	Healthy	-3.15253	0.00281785	0.0449255	Healthy	-2.81676	0.00712347	0.224006	Healthy	-2.98973	0.00455817	0.0612785	Healthy	-0.744564	0.459139	0.732543	negative
d__Bacteria--p__Proteobacteria--c__Deltaproteobacteria--o__Myxococcales--f__Polyangiaceae	-2.8632	0.00634721	0.0723533	Healthy	-2.64826	0.0109802	0.0719992	Healthy	-2.56628	0.0136008	0.238053	Healthy	-0.674598	0.503461	0.730943	Healthy	3.149	0.0024472	0.0624222	positive
d__Bacteria--p__Proteobacteria--c__Epsilonproteobacteria--o__Campylobacterales--f__Campylobacteraceae--g__Arcobacter--s__Arcobacter_sp._LPB0137	-2.84793	0.00661019	0.0723533	Healthy	-2.96171	0.00478561	0.0556482	Healthy	-3.01457	0.00417802	0.197105	Healthy	-3.24337	0.00225739	0.0528046	Healthy	-1.01255	0.314919	0.626944	negative
d__Bacteria--p__Proteobacteria--c__Epsilonproteobacteria--o__Campylobacterales--f__Helicobacteraceae--g__Sulfurimonas--s__Sulfurimonas_denitrificans	-2.85492	0.00648843	0.0723533	Healthy	-2.62481	0.0116596	0.0738029	Healthy	-1.8352	0.072946	0.379655	Healthy	-2.79135	0.00773526	0.0746465	Healthy	-0.0632167	0.949782	0.985502	negative
d__Bacteria--p__Proteobacteria--c__Gammaproteobacteria--o__Enterobacterales--f__Enterobacteriaceae--g__Enterobacter--s__Enterobacter_sp._FY-07	2.86872	0.00625446	0.0723533	TB_M0	-1.45013	0.153664	0.269757	Healthy	1.29357	0.202271	0.543805	TB_M6	0.525118	0.602137	0.793085	TB_M15	-1.72154	0.0897678	0.356462	negative
d__Bacteria--p__Proteobacteria--c__Gammaproteobacteria--o__Pseudomonadales--f__Pseudomonadaceae--g__Pseudomonas--s__Pseudomonas_sp._R2A2	-2.8502	0.00657037	0.0723533	Healthy	-0.754161	0.454514	0.562413	Healthy	-1.49246	0.142407	0.489059	Healthy	-1.05821	0.295734	0.56592	Healthy	1.3901	0.169099	0.49877	positive
d__Bacteria--p__Proteobacteria--c__Gammaproteobacteria--o__Xanthomonadales--f__Xanthomonadaceae--g__Lysobacter--s__Lysobacter_sp._TY2-98	-2.85925	0.00641425	0.0723533	Healthy	-1.44382	0.155422	0.271058	Healthy	0.198763	0.843324	0.935977	TB_M6	-0.0119681	0.990505	0.995613	Healthy	2.07932	0.0414188	0.245948	positive
d__Bacteria--p__Spirochaetes--c__Spirochaetia--o__Spirochaetales--f__Spirochaetaceae--g__Sphaerochaeta--s__Sphaerochaeta_pleomorpha	-2.85513	0.00648495	0.0723533	Healthy	-2.9965	0.0043507	0.0540281	Healthy	-2.74049	0.0087047	0.238053	Healthy	-1.45776	0.152009	0.390575	Healthy	1.65935	0.10172	0.381301	positive
d__Bacteria--p__Thermodesulfobacteria	-2.84948	0.006583	0.0723533	Healthy	-3.32505	0.00172062	0.0419933	Healthy	-2.91868	0.00542445	0.210117	Healthy	-3.04799	0.00388862	0.0592785	Healthy	-0.322053	0.748415	0.892086	negative
d__Bacteria--p__Thermodesulfobacteria--c__Thermodesulfobacteria	-2.84948	0.006583	0.0723533	Healthy	-3.32505	0.00172062	0.0419933	Healthy	-2.91868	0.00542445	0.210117	Healthy	-3.04799	0.00388862	0.0592785	Healthy	-0.322053	0.748415	0.892086	negative
d__Bacteria--p__Thermodesulfobacteria--c__Thermodesulfobacteria--o__Thermodesulfobacteriales	-2.84948	0.006583	0.0723533	Healthy	-3.32505	0.00172062	0.0419933	Healthy	-2.91868	0.00542445	0.210117	Healthy	-3.04799	0.00388862	0.0592785	Healthy	-0.322053	0.748415	0.892086	negative
d__Bacteria--p__Thermodesulfobacteria--c__Thermodesulfobacteria--o__Thermodesulfobacteriales--f__Thermodesulfobacteriaceae	-2.84948	0.006583	0.0723533	Healthy	-3.32505	0.00172062	0.0419933	Healthy	-2.91868	0.00542445	0.210117	Healthy	-3.04799	0.00388862	0.0592785	Healthy	-0.322053	0.748415	0.892086	negative
d__Bacteria--p__Thermotogae--c__Thermotogae--o__Thermotogales--f__Fervidobacteriaceae--g__Thermosipho	-2.84564	0.00665043	0.0723533	Healthy	-3.08121	0.00344168	0.0485287	Healthy	-2.56626	0.0136017	0.238053	Healthy	-3.05304	0.00383514	0.0592785	Healthy	-0.074594	0.94076	0.984615	negative
d__Bacteria--p__Thermotogae--c__Thermotogae--o__Thermotogales--f__Thermotogaceae--g__Thermotoga--s__Thermotoga_profunda	-2.8466	0.00663352	0.0723533	Healthy	-3.23702	0.00221675	0.0430925	Healthy	-2.56109	0.0137795	0.238053	Healthy	-2.85739	0.00650034	0.0685425	Healthy	-0.159307	0.873906	0.955952	negative
d__Archaea--p__Euryarchaeota--c__Methanococci--o__Methanococcales--f__Methanococcaceae	-2.83702	0.00680413	0.0729878	Healthy	-3.12817	0.00301781	0.0457047	Healthy	-1.98823	0.0527558	0.33878	Healthy	-3.24129	0.00227068	0.0528046	Healthy	-0.582066	0.562475	0.800162	negative
d__Bacteria--p__Acidobacteria--c__Acidobacteriia--o__Acidobacteriales--f__Acidobacteriaceae--g__Acidobacterium	-2.82787	0.00697102	0.0729878	Healthy	-2.83207	0.00678886	0.0628292	Healthy	-0.119122	0.905698	0.95829	Healthy	-1.54137	0.130389	0.360187	Healthy	1.43654	0.155501	0.475446	positive
d__Bacteria--p__Acidobacteria--c__Acidobacteriia--o__Acidobacteriales--f__Acidobacteriaceae--g__Acidobacterium--s__Acidobacterium_capsulatum	-2.82787	0.00697102	0.0729878	Healthy	-2.83207	0.00678886	0.0628292	Healthy	-0.119122	0.905698	0.95829	Healthy	-1.54137	0.130389	0.360187	Healthy	1.43654	0.155501	0.475446	positive
d__Bacteria--p__Actinobacteria--c__Actinobacteria--o__Bifidobacteriales--f__Bifidobacteriaceae--g__Scardovia	-2.83375	0.00686329	0.0729878	Healthy	-1.50246	0.139667	0.254887	Healthy	-1.26653	0.2117	0.551552	Healthy	-2.38535	0.0214349	0.123743	Healthy	-0.0437375	0.965244	0.991742	negative
d__Bacteria--p__Actinobacteria--c__Actinobacteria--o__Bifidobacteriales--f__Bifidobacteriaceae--g__Scardovia--s__Scardovia_inopinata	-2.83375	0.00686329	0.0729878	Healthy	-1.50246	0.139667	0.254887	Healthy	-1.26653	0.2117	0.551552	Healthy	-2.38535	0.0214349	0.123743	Healthy	-0.0437375	0.965244	0.991742	negative
d__Bacteria--p__Bacteroidetes--c__Bacteroidia	-2.82762	0.00697558	0.0729878	Healthy	-1.56051	0.12535	0.237366	Healthy	-1.78278	0.0812228	0.395093	Healthy	0.177012	0.860311	0.937064	TB_M15	2.53687	0.0135202	0.137053	positive
d__Bacteria--p__Bacteroidetes--c__Bacteroidia--o__Bacteroidales--f__Tannerellaceae--g__Parabacteroides--s__Parabacteroides_sp._CT06	2.8349	0.00684248	0.0729878	TB_M0	2.25426	0.0288814	0.107734	TB_M2	2.47781	0.0169519	0.240924	TB_M6	1.81315	0.0766342	0.269812	TB_M15	-1.73481	0.0873732	0.352203	negative
d__Bacteria--p__Bacteroidetes--c__Flavobacteriia--o__Flavobacteriales--f__Flavobacteriaceae--g__Cellulophaga	-2.8282	0.00696495	0.0729878	Healthy	-2.19988	0.0327677	0.113085	Healthy	-2.15969	0.0360443	0.289302	Healthy	-2.32547	0.0247205	0.134864	Healthy	0.522358	0.603144	0.820607	positive
d__Bacteria--p__Cyanobacteria--c__--o__Chroococcales--f__Microcystaceae	-2.83829	0.00678135	0.0729878	Healthy	-1.63533	0.108661	0.216691	Healthy	-0.437104	0.664081	0.846048	Healthy	-1.93308	0.0596771	0.233595	Healthy	0.52958	0.598153	0.817783	positive
d__Bacteria--p__Cyanobacteria--c__--o__Chroococcales--f__Microcystaceae--g__Microcystis	-2.83829	0.00678135	0.0729878	Healthy	-1.63533	0.108661	0.216691	Healthy	-0.437104	0.664081	0.846048	Healthy	-1.93308	0.0596771	0.233595	Healthy	0.52958	0.598153	0.817783	positive
d__Bacteria--p__Firmicutes--c__Bacilli--o__Bacillales--f__Bacillaceae--g__Bacillus--s__Bacillus_kochii	-2.83847	0.00677814	0.0729878	Healthy	-1.44612	0.154778	0.270663	Healthy	-2.60101	0.0124596	0.238053	Healthy	-3.19416	0.00259285	0.0540956	Healthy	-0.919683	0.361038	0.663504	negative
d__Bacteria--p__Firmicutes--c__Bacilli--o__Bacillales--f__Staphylococcaceae--g__Staphylococcus--s__Staphylococcus_succinus	-2.83673	0.00680933	0.0729878	Healthy	-1.72608	0.0909031	0.198449	Healthy	-2.54037	0.0145136	0.238053	Healthy	-3.24627	0.00223896	0.0528046	Healthy	-0.968485	0.336285	0.643594	negative
d__Bacteria--p__Firmicutes--c__Bacilli--o__Lactobacillales--f__Leuconostocaceae--g__Leuconostoc--s__Leuconostoc_carnosum	-2.84108	0.00673142	0.0729878	Healthy	-2.04813	0.0461566	0.136142	Healthy	-2.35047	0.0230934	0.248657	Healthy	-3.26922	0.00209807	0.0525536	Healthy	-1.4447	0.153202	0.471372	negative
d__Bacteria--p__Firmicutes--c__Clostridia--o__Halanaerobiales--f__Halanaerobiaceae--g__Halanaerobium--s__Halanaerobium_praevalens	-2.84035	0.00674444	0.0729878	Healthy	-3.0623	0.00362755	0.0491147	Healthy	-3.03449	0.00395532	0.191195	Healthy	-3.36051	0.00161663	0.0484823	Healthy	-1.41498	0.161707	0.486785	negative
d__Bacteria--p__Proteobacteria--c__Alphaproteobacteria--o__Sphingomonadales--f__Sphingomonadaceae--g__Sphingorhabdus--s__Sphingorhabdus_sp._Alg231-15	-2.8284	0.00696114	0.0729878	Healthy	-2.71226	0.00930672	0.0686444	Healthy	-0.835176	0.407935	0.687281	Healthy	-0.854913	0.39723	0.65341	Healthy	1.851	0.0685774	0.315586	positive
d__Bacteria--p__Proteobacteria--c__Gammaproteobacteria--o__--f__--g__--s__Candidatus_Baumannia_cicadellinicola	-2.83028	0.00692663	0.0729878	Healthy	-2.98484	0.00449217	0.054399	Healthy	-2.07719	0.0433955	0.311111	Healthy	-2.72973	0.00908011	0.0815676	Healthy	0.526756	0.600103	0.817951	positive
d__Bacteria--p__Proteobacteria--c__Gammaproteobacteria--o__Enterobacterales--f__Enterobacteriaceae--g__Kosakonia--s__Kosakonia_oryzae	2.82799	0.0069687	0.0729878	TB_M0	-1.52193	0.134728	0.24898	Healthy	1.38491	0.172761	0.519794	TB_M6	1.14642	0.257817	0.526694	TB_M15	-0.0747477	0.940638	0.984615	negative
d__Bacteria--p__Proteobacteria--c__Gammaproteobacteria--o__Pseudomonadales--f__Pseudomonadaceae--g__Pseudomonas--s__Pseudomonas_psychrotolerans	-2.83013	0.00692936	0.0729878	Healthy	-2.98656	0.00447103	0.0542767	Healthy	-0.760911	0.450593	0.716962	Healthy	0.488738	0.627454	0.807425	TB_M15	3.54674	0.000717377	0.0338382	positive
d__Bacteria--p__Thermotogae--c__Thermotogae--o__Thermotogales--f__Fervidobacteriaceae--g__Thermosipho--s__Thermosipho_sp._1070	-2.83579	0.0068264	0.0729878	Healthy	0.762839	0.449371	0.558492	TB_M2	-3.43249	0.00127495	0.16962	Healthy	-3.43612	0.00129944	0.0469081	Healthy	-0.671659	0.50411	0.763277	negative
d__Bacteria--p__Verrucomicrobia--c__Opitutae--o__Opitutales--f__Opitutaceae--g__--s__Opitutaceae_bacterium_TAV5	-2.8311	0.00691157	0.0729878	Healthy	-2.75705	0.00827876	0.0658133	Healthy	-1.61289	0.113608	0.445371	Healthy	0.419047	0.677221	0.839243	TB_M15	4.46048	3.2e-05	0.00851049	positive
d__Viruses--p__--c__--o__Caudovirales	-2.82886	0.00695275	0.0729878	Healthy	-2.64149	0.0111725	0.0728267	Healthy	-0.505412	0.615683	0.822167	Healthy	0.535572	0.594952	0.78821	TB_M15	1.50974	0.135811	0.438629	positive
d__Bacteria--p__Actinobacteria--c__Actinobacteria--o__Propionibacteriales--f__Propionibacteriaceae	-2.82388	0.00704496	0.0731179	Healthy	-2.58508	0.0128989	0.076808	Healthy	-1.22728	0.22596	0.568936	Healthy	-2.32053	0.0250105	0.135499	Healthy	1.27454	0.206876	0.53454	positive
d__Bacteria--p__Bacteroidetes--c__Bacteroidia--o__Bacteroidales	-2.82423	0.00703833	0.0731179	Healthy	-1.55817	0.125902	0.23824	Healthy	-1.78193	0.081363	0.395115	Healthy	0.178325	0.859286	0.936434	TB_M15	2.53539	0.0135721	0.137104	positive
d__Bacteria--p__Bacteroidetes--c__Cytophagia--o__Cytophagales--f__Cytophagaceae--g__Cytophaga	-2.82024	0.00711303	0.0731179	Healthy	-3.17142	0.00267141	0.0447769	Healthy	0.390175	0.698208	0.856924	TB_M6	-1.00169	0.321973	0.590599	Healthy	0.977497	0.33184	0.640021	positive
d__Bacteria--p__Bacteroidetes--c__Cytophagia--o__Cytophagales--f__Cytophagaceae--g__Cytophaga--s__Cytophaga_hutchinsonii	-2.82024	0.00711303	0.0731179	Healthy	-3.17142	0.00267141	0.0447769	Healthy	0.390175	0.698208	0.856924	TB_M6	-1.00169	0.321973	0.590599	Healthy	0.977497	0.33184	0.640021	positive
d__Bacteria--p__Firmicutes--c__Clostridia--o__Clostridiales--f__Clostridiales_Family_XIII._Incertae_Sedis--g__--s__Eubacterium_sulci	-2.82221	0.00707612	0.0731179	Healthy	-1.8016	0.0780256	0.18067	Healthy	0.527889	0.600113	0.812088	TB_M6	-3.39653	0.00145726	0.0476866	Healthy	-0.0266224	0.97884	0.993275	negative
d__Bacteria--p__Proteobacteria--c__Betaproteobacteria--o__Nitrosomonadales	-2.82214	0.00707739	0.0731179	Healthy	-2.56939	0.0134208	0.0782306	Healthy	-0.41892	0.677224	0.851196	Healthy	-1.7706	0.0835546	0.28475	Healthy	2.04105	0.0451876	0.255611	positive
d__Bacteria--p__Proteobacteria--c__Epsilonproteobacteria--o__Campylobacterales--f__Helicobacteraceae	-2.82461	0.00703126	0.0731179	Healthy	-1.69804	0.0961124	0.203977	Healthy	-1.77525	0.0824726	0.39559	Healthy	-3.39404	0.00146778	0.0476866	Healthy	-0.776647	0.4401	0.722756	negative
d__Bacteria--p__Proteobacteria--c__Gammaproteobacteria--o__Vibrionales--f__Vibrionaceae--g__Vibrio--s__Vibrio_breoganii	-2.82129	0.00709329	0.0731179	Healthy	-1.27184	0.209687	0.329428	Healthy	-0.690676	0.49324	0.743738	Healthy	-1.47017	0.148632	0.386311	Healthy	1.25435	0.214075	0.539448	positive
d__Bacteria--p__Spirochaetes--c__Spirochaetia--o__--f__Leptospiraceae--g__Leptospira--s__Leptospira_interrogans	-2.82029	0.00711207	0.0731179	Healthy	-2.84027	0.00664205	0.0625593	Healthy	-1.99975	0.0514528	0.337555	Healthy	-2.67766	0.0103817	0.088403	Healthy	0.51372	0.609138	0.824161	positive
d__Bacteria--p__Thermotogae--c__Thermotogae--o__Petrotogales	-2.8218	0.00708379	0.0731179	Healthy	-3.43741	0.00123925	0.0380147	Healthy	-2.66571	0.0105637	0.238053	Healthy	-3.24401	0.00225329	0.0528046	Healthy	-0.408071	0.684523	0.864933	negative
d__Archaea--p__Euryarchaeota--c__Methanococci--o__Methanococcales--f__Methanococcaceae--g__Methanococcus	-2.8161	0.00719113	0.0735832	Healthy	-3.14499	0.00287836	0.0455203	Healthy	-2.10797	0.0405118	0.301974	Healthy	-3.2469	0.00223493	0.0528046	Healthy	-0.63551	0.52726	0.777596	negative
d__Bacteria--p__Actinobacteria--c__Actinobacteria--o__Streptomycetales--f__Streptomycetaceae--g__Streptomyces--s__Streptomyces_globisporus	-2.81575	0.00719777	0.0735832	Healthy	-0.921207	0.361647	0.476176	Healthy	-1.80208	0.0780875	0.389983	Healthy	-1.75264	0.0866294	0.291154	Healthy	0.667668	0.506639	0.765521	positive
d__Bacteria--p__Proteobacteria--c__Alphaproteobacteria--o__Rhizobiales--f__Rhizobiaceae--g__Liberibacter--s__Candidatus_Liberibacter_americanus	-2.81616	0.00718991	0.0735832	Healthy	-2.92229	0.00532722	0.0578087	Healthy	-2.08473	0.0426731	0.30899	Healthy	-2.40466	0.0204624	0.121487	Healthy	0.623827	0.53486	0.783488	positive
d__Bacteria--p__Proteobacteria--c__Gammaproteobacteria--o__Enterobacterales--f__Enterobacteriaceae--g__Salmonella--s__Salmonella_bongori	2.81518	0.00720862	0.0735832	TB_M0	-1.79614	0.0789023	0.181764	Healthy	0.495318	0.622733	0.827059	TB_M6	0.743954	0.460859	0.700937	TB_M15	-1.45587	0.150099	0.464268	negative
d__Bacteria--p__Proteobacteria--c__Gammaproteobacteria--o__Alteromonadales--f__Shewanellaceae--g__Shewanella--s__Shewanella_sediminis	-2.81403	0.00723045	0.0736775	Healthy	-1.29078	0.203092	0.322008	Healthy	0.27936	0.781221	0.907118	TB_M6	1.08343	0.284521	0.555009	TB_M15	2.58501	0.0119203	0.128163	positive
d__Bacteria--p__Cyanobacteria--c__--o__Oscillatoriales--f__Oscillatoriaceae	-2.81323	0.0072457	0.0737045	Healthy	-0.546166	0.587535	0.675352	Healthy	-1.0244	0.311003	0.62535	Healthy	-1.99114	0.0526976	0.213714	Healthy	0.291333	0.771696	0.903133	positive
d__Bacteria--p__Actinobacteria--c__Actinobacteria--o__Corynebacteriales--f__Dietziaceae--g__Dietzia--s__Dietzia_sp._oral_taxon_368	-2.80922	0.00732278	0.0737489	Healthy	-1.82886	0.0737691	0.174263	Healthy	-0.8675	0.390171	0.678947	Healthy	-2.55675	0.0140916	0.101861	Healthy	-0.274672	0.784413	0.909242	negative
d__Bacteria--p__Actinobacteria--c__Actinobacteria--o__Micromonosporales--f__Micromonosporaceae--g__Micromonospora--s__Micromonospora_narathiwatensis	-2.8106	0.00729611	0.0737489	Healthy	-3.34488	0.00162443	0.0413098	Healthy	-1.6553	0.104671	0.430988	Healthy	-1.40048	0.168384	0.412703	Healthy	3.27888	0.00165485	0.0541391	positive
d__Bacteria--p__Bacteroidetes--c__Flavobacteriia--o__Flavobacteriales--f__Flavobacteriaceae--g__Maribacter--s__Maribacter_cobaltidurans	-2.80976	0.00731244	0.0737489	Healthy	-2.73716	0.00872148	0.0668011	Healthy	-1.19297	0.239	0.578848	Healthy	-2.22589	0.0311918	0.156039	Healthy	1.00393	0.319024	0.631462	positive
d__Bacteria--p__Firmicutes--c__Clostridia--o__Halanaerobiales--f__Halobacteroidaceae--g__Acetohalobium	-2.80841	0.00733832	0.0737489	Healthy	-3.43798	0.00123717	0.0380147	Healthy	-2.2189	0.0314671	0.275983	Healthy	-2.93329	0.00530858	0.0642745	Healthy	0.558305	0.578497	0.807293	positive
d__Bacteria--p__Firmicutes--c__Clostridia--o__Halanaerobiales--f__Halobacteroidaceae--g__Acetohalobium--s__Acetohalobium_arabaticum	-2.80841	0.00733832	0.0737489	Healthy	-3.43798	0.00123717	0.0380147	Healthy	-2.2189	0.0314671	0.275983	Healthy	-2.93329	0.00530858	0.0642745	Healthy	0.558305	0.578497	0.807293	positive
d__Bacteria--p__Proteobacteria--c__Alphaproteobacteria--o__Rickettsiales--f__Rickettsiaceae--g__Rickettsia--s__Rickettsia_bellii	-2.81074	0.00729341	0.0737489	Healthy	-3.04135	0.00384459	0.0505985	Healthy	-2.4544	0.0179559	0.241662	Healthy	-2.74108	0.00881728	0.0799433	Healthy	0.244091	0.807906	0.921498	positive
d__Bacteria--p__Proteobacteria--c__Gammaproteobacteria--o__Oceanospirillales--f__Kangiellaceae--g__Kangiella--s__Kangiella_sediminilitoris	-2.80917	0.00732373	0.0737489	Healthy	-2.14782	0.0369143	0.120018	Healthy	-1.87218	0.0675475	0.370248	Healthy	-2.36867	0.0223079	0.126556	Healthy	0.212957	0.832007	0.932441	positive
d__Bacteria--p__Proteobacteria--c__Alphaproteobacteria--o__Rickettsiales--f__Rickettsiaceae--g__Rickettsia	-2.80639	0.00737752	0.0738889	Healthy	-2.95592	0.00486183	0.0558681	Healthy	0.616358	0.540697	0.770223	TB_M6	-3.42138	0.00135618	0.0474906	Healthy	0.0315097	0.974957	0.991742	positive
d__Bacteria--p__Proteobacteria--c__Gammaproteobacteria--o__Enterobacterales--f__Enterobacteriaceae--g__Klebsiella--s__Klebsiella_michiganensis	2.80649	0.00737558	0.0738889	TB_M0	-0.469245	0.641064	0.721458	Healthy	0.325449	0.746317	0.885438	TB_M6	1.59772	0.117263	0.340962	TB_M15	-1.63536	0.106664	0.389901	negative
d__Bacteria--p__Bacteroidetes--c__Flavobacteriia--o__Flavobacteriales--f__Flavobacteriaceae--g__Flavobacterium--s__Flavobacterium_columnare	-2.8042	0.00742014	0.0740568	Healthy	-3.07592	0.00349277	0.0485287	Healthy	-1.636	0.108664	0.439483	Healthy	-3.15039	0.0029303	0.0558899	Healthy	0.223147	0.8241	0.928919	positive
d__Bacteria--p__Firmicutes--c__Bacilli--o__Bacillales--f__Staphylococcaceae--g__Staphylococcus--s__Staphylococcus_pasteuri	-2.80458	0.00741279	0.0740568	Healthy	-3.32002	0.00174588	0.0419933	Healthy	-2.78021	0.00784478	0.230898	Healthy	-3.46973	0.00117834	0.0459396	Healthy	-1.79361	0.0773885	0.328925	negative
d__Bacteria--p__Firmicutes--c__Negativicutes--o__Acidaminococcales	-2.80229	0.00745759	0.0740568	Healthy	-2.2931	0.0263616	0.103971	Healthy	1.14159	0.259534	0.588149	TB_M6	2.49662	0.0163559	0.108323	TB_M15	4.52921	2.5e-05	0.00730627	positive
d__Bacteria--p__Firmicutes--c__Negativicutes--o__Acidaminococcales--f__Acidaminococcaceae	-2.80229	0.00745759	0.0740568	Healthy	-2.2931	0.0263616	0.103971	Healthy	1.14159	0.259534	0.588149	TB_M6	2.49662	0.0163559	0.108323	TB_M15	4.52921	2.5e-05	0.00730627	positive
d__Bacteria--p__Firmicutes--c__Negativicutes--o__Acidaminococcales--f__Acidaminococcaceae--g__Acidaminococcus	-2.80229	0.00745759	0.0740568	Healthy	-2.2931	0.0263616	0.103971	Healthy	1.14159	0.259534	0.588149	TB_M6	2.49662	0.0163559	0.108323	TB_M15	4.52921	2.5e-05	0.00730627	positive
d__Bacteria--p__Deinococcus-Thermus--c__Deinococci--o__Deinococcales--f__Deinococcaceae--g__Deinococcus--s__Deinococcus_gobiensis	-2.80055	0.00749176	0.07427	Healthy	-3.73399	0.000508683	0.0336689	Healthy	-1.94313	0.0581346	0.352487	Healthy	-1.67152	0.101717	0.316922	Healthy	2.86198	0.00561235	0.0880071	positive
d__Bacteria--p__Proteobacteria--c__Gammaproteobacteria--o__Thiotrichales--f__Francisellaceae--g__Francisella	-2.79876	0.00752726	0.0744956	Healthy	-3.09431	0.00331814	0.0480458	Healthy	-2.46024	0.0177005	0.241662	Healthy	-3.00971	0.00431725	0.0601781	Healthy	-0.316507	0.752602	0.89375	negative
d__Bacteria--p__Chlorobi--c__Chlorobia--o__Chlorobiales--f__Chlorobiaceae--g__Chlorobium--s__Chlorobium_chlorochromatii	-2.79788	0.00754475	0.0745426	Healthy	-2.71599	0.00921684	0.0682396	Healthy	-0.208496	0.835762	0.93359	Healthy	-1.23829	0.222176	0.48137	Healthy	2.00592	0.0489048	0.266045	positive
d__Archaea--p__Euryarchaeota--c__Halobacteria--o__Natrialbales--f__Natrialbaceae--g__Natrinema	-2.78979	0.0077067	0.0751217	Healthy	-1.59817	0.116706	0.226517	Healthy	-9.16e-05	0.999927	0.999927	Healthy	0.77007	0.445374	0.690128	TB_M15	3.4165	0.00108222	0.0424038	positive
d__Archaea--p__Euryarchaeota--c__Methanobacteria--o__Methanobacteriales--f__Methanobacteriaceae--g__Methanobrevibacter--s__Methanobrevibacter_sp._AbM4	-2.78573	0.00778926	0.0751217	Healthy	-3.45421	0.00117936	0.0380147	Healthy	-2.16786	0.0353796	0.289037	Healthy	-0.710629	0.481064	0.714469	Healthy	1.61572	0.110853	0.398514	positive
d__Bacteria--p__Bacteroidetes--c__Flavobacteriia--o__Flavobacteriales--f__Flavobacteriaceae--g__Cellulophaga--s__Cellulophaga_lytica	-2.78658	0.007772	0.0751217	Healthy	-1.39951	0.168227	0.286118	Healthy	-1.06375	0.292994	0.614238	Healthy	-2.0394	0.0474437	0.201343	Healthy	0.398736	0.691356	0.869621	positive
d__Bacteria--p__Firmicutes--c__Bacilli--o__Bacillales--f__Bacillaceae--g__Bacillus--s__Bacillus_cohnii	-2.78862	0.00773039	0.0751217	Healthy	-2.48958	0.0163852	0.0840519	Healthy	-2.63866	0.0113216	0.238053	Healthy	-3.38574	0.00150336	0.0481845	Healthy	-1.26438	0.210474	0.535944	negative
d__Bacteria--p__Firmicutes--c__Clostridia--o__Thermoanaerobacterales--f__Thermoanaerobacteraceae--g__Thermoanaerobacter	-2.78823	0.00773839	0.0751217	Healthy	-2.7256	0.00898873	0.0675772	Healthy	-2.85923	0.00636292	0.218861	Healthy	-3.27719	0.00205113	0.0525536	Healthy	-0.654213	0.515214	0.769139	negative
d__Bacteria--p__Proteobacteria--c__Alphaproteobacteria--o__Pelagibacterales--f__Pelagibacteraceae	-2.7854	0.00779601	0.0751217	Healthy	-3.09249	0.00333503	0.0480458	Healthy	-2.46624	0.0174418	0.241662	Healthy	-3.08158	0.00354583	0.0576414	Healthy	-0.582788	0.561992	0.799974	negative
d__Bacteria--p__Proteobacteria--c__Alphaproteobacteria--o__Rhodobacterales--f__Hyphomonadaceae	-2.78677	0.00776817	0.0751217	Healthy	-0.361146	0.719608	0.785113	Healthy	-1.54936	0.128148	0.470067	Healthy	-1.6308	0.11007	0.331799	Healthy	0.478084	0.634147	0.839898	positive
d__Bacteria--p__Proteobacteria--c__Betaproteobacteria--o__Nitrosomonadales--f__Methylophilaceae--g__Candidatus_Methylopumilus	-2.78883	0.00772623	0.0751217	Healthy	-2.47752	0.0168813	0.0848422	Healthy	-1.4043	0.166945	0.511783	Healthy	-2.39632	0.0208776	0.122423	Healthy	0.842525	0.402492	0.693833	positive
d__Bacteria--p__Proteobacteria--c__Epsilonproteobacteria--o__Campylobacterales--f__Campylobacteraceae--g__Arcobacter--s__Arcobacter_trophiarum	-2.79257	0.00765066	0.0751217	Healthy	-2.21078	0.0319538	0.112116	Healthy	-2.7005	0.00965764	0.238053	Healthy	-2.96829	0.00483073	0.0622834	Healthy	-0.864385	0.39046	0.68426	negative
d__Bacteria--p__Proteobacteria--c__Gammaproteobacteria--o__Enterobacterales--f__Enterobacteriaceae--g__Enterobacter--s__Enterobacter_sp._SA187	2.79105	0.00768129	0.0751217	TB_M0	0.474636	0.637244	0.717743	TB_M2	-0.203343	0.839763	0.934508	Healthy	1.74412	0.088122	0.293139	TB_M15	-1.21526	0.228534	0.557384	negative
d__Bacteria--p__Proteobacteria--c__Gammaproteobacteria--o__Oceanospirillales--f__Halomonadaceae--g__Candidatus_Evansia	-2.79311	0.00763986	0.0751217	Healthy	-3.47829	0.00109835	0.0380147	Healthy	-2.54507	0.0143441	0.238053	Healthy	-3.3455	0.00168783	0.0488928	Healthy	-0.872472	0.386067	0.680562	negative
d__Bacteria--p__Proteobacteria--c__Gammaproteobacteria--o__Oceanospirillales--f__Halomonadaceae--g__Candidatus_Evansia--s__Candidatus_Evansia_muelleri	-2.79311	0.00763986	0.0751217	Healthy	-3.47829	0.00109835	0.0380147	Healthy	-2.54507	0.0143441	0.238053	Healthy	-3.3455	0.00168783	0.0488928	Healthy	-0.872472	0.386067	0.680562	negative
d__Bacteria--p__Proteobacteria--c__Gammaproteobacteria--o__Pseudomonadales--f__Moraxellaceae--g__Acinetobacter	-2.78759	0.00775132	0.0751217	Healthy	-1.97945	0.0536391	0.146279	Healthy	0.664394	0.509755	0.752627	TB_M6	-3.72465	0.000553688	0.0420654	Healthy	-0.611141	0.543174	0.787562	negative
d__Bacteria--p__Proteobacteria--c__Gammaproteobacteria--o__Thiotrichales--f__Francisellaceae	-2.79031	0.00769628	0.0751217	Healthy	-2.93365	0.00516559	0.0571402	Healthy	-2.39317	0.0208411	0.242613	Healthy	-3.01467	0.00425931	0.0598761	Healthy	-0.41015	0.683004	0.864502	negative
d__Bacteria--p__Thermotogae--c__Thermotogae--o__Thermotogales--f__Fervidobacteriaceae--g__Fervidobacterium--s__Fervidobacterium_pennivorans	-2.78722	0.00775892	0.0751217	Healthy	-2.64903	0.0109586	0.0719576	Healthy	-2.70218	0.0096156	0.238053	Healthy	-2.96713	0.00484592	0.0622834	Healthy	-0.58009	0.5638	0.800531	negative
d__Bacteria--p__Bacteroidetes--c__Flavobacteriia--o__Flavobacteriales--f__Flavobacteriaceae--g__Polaribacter--s__Polaribacter_sp._SA4-10	-2.78349	0.00783522	0.0751429	Healthy	-2.10334	0.0408158	0.127358	Healthy	-3.14376	0.00291892	0.179318	Healthy	-2.70726	0.00962222	0.0846173	Healthy	-0.438397	0.662509	0.854695	negative
d__Bacteria--p__Bacteroidetes--c__Flavobacteriia--o__Flavobacteriales--f__Flavobacteriaceae--g__Winogradskyella--s__Winogradskyella_sp._PG-2	-2.78367	0.00783157	0.0751429	Healthy	-2.77216	0.00795626	0.0652408	Healthy	-2.54472	0.0143567	0.238053	Healthy	-2.45695	0.0180258	0.114209	Healthy	1.31959	0.191464	0.52274	positive
d__Bacteria--p__Proteobacteria--c__Betaproteobacteria--o__Burkholderiales--f__--g__Thiomonas	-2.78341	0.00783676	0.0751429	Healthy	-2.22758	0.0307338	0.110623	Healthy	0.215079	0.830657	0.932536	TB_M6	-0.233574	0.816399	0.918119	Healthy	2.43439	0.0175877	0.159337	positive
d__Bacteria--p__Proteobacteria--c__Betaproteobacteria--o__--f__--g__--s__beta_proteobacterium_CB	-2.78114	0.00788365	0.0754689	Healthy	-0.0579592	0.954027	0.969273	Healthy	-0.788028	0.434722	0.702491	Healthy	0.948518	0.348046	0.61104	TB_M15	2.39295	0.0195231	0.16719	positive
d__Bacteria--p__Firmicutes--c__Bacilli--o__Lactobacillales--f__Lactobacillaceae--g__Lactobacillus--s__Lactobacillus_helveticus	-2.77935	0.00792071	0.0756997	Healthy	-2.07286	0.0436939	0.131939	Healthy	-2.68581	0.0100311	0.238053	Healthy	-2.67545	0.0104407	0.0884884	Healthy	-0.322866	0.747802	0.892086	negative
d__Bacteria--p__Firmicutes--c__Clostridia--o__Clostridiales--f__Clostridiaceae--g__Candidatus_Arthromitus--s__Candidatus_Arthromitus_sp._SFB-rat-Yit	-2.77857	0.00793683	0.07573	Healthy	-3.1919	0.00252077	0.0437911	Healthy	-3.01159	0.00421236	0.197105	Healthy	-3.20039	0.00254786	0.0540956	Healthy	-1.17927	0.242461	0.572297	negative
d__Bacteria--p__Firmicutes--c__Bacilli--o__Lactobacillales--f__Lactobacillaceae--g__Lactobacillus--s__Lactobacillus_kunkeei	-2.77696	0.00797034	0.0759259	Healthy	-2.92982	0.00521957	0.0572782	Healthy	-2.22736	0.0308571	0.275547	Healthy	-2.84241	0.00676328	0.0700029	Healthy	-0.39612	0.693275	0.870725	negative
d__Bacteria--p__Bacteroidetes--c__Flavobacteriia--o__Flavobacteriales--f__Flavobacteriaceae--g__Formosa--s__Formosa_sp._Hel3_A1_48	-2.77575	0.00799574	0.0760242	Healthy	-2.67986	0.0101221	0.0708958	Healthy	-2.06958	0.0441348	0.314427	Healthy	-2.81631	0.00724495	0.0723011	Healthy	0.0186732	0.985157	0.994509	positive
d__Bacteria--p__Fusobacteria--c__Fusobacteriia--o__Fusobacteriales--f__Leptotrichiaceae--g__Sebaldella	-2.77179	0.00807912	0.0760242	Healthy	-2.81755	0.00705609	0.0635377	Healthy	-0.529271	0.599163	0.812088	Healthy	-3.19671	0.00257433	0.0540956	Healthy	-0.0339081	0.973051	0.991742	negative
d__Bacteria--p__Fusobacteria--c__Fusobacteriia--o__Fusobacteriales--f__Leptotrichiaceae--g__Sebaldella--s__Sebaldella_termitidis	-2.77179	0.00807912	0.0760242	Healthy	-2.81755	0.00705609	0.0635377	Healthy	-0.529271	0.599163	0.812088	Healthy	-3.19671	0.00257433	0.0540956	Healthy	-0.0339081	0.973051	0.991742	negative
d__Bacteria--p__Fusobacteria--c__Fusobacteriia--o__Fusobacteriales--f__Leptotrichiaceae--g__Sneathia	-2.77091	0.00809764	0.0760242	Healthy	-2.9899	0.00443024	0.0542767	Healthy	-2.76582	0.00814666	0.233506	Healthy	-3.04763	0.00389244	0.0592785	Healthy	-0.738648	0.462701	0.73422	negative
d__Bacteria--p__Fusobacteria--c__Fusobacteriia--o__Fusobacteriales--f__Leptotrichiaceae--g__Sneathia--s__Sneathia_amnii	-2.77091	0.00809764	0.0760242	Healthy	-2.9899	0.00443024	0.0542767	Healthy	-2.76582	0.00814666	0.233506	Healthy	-3.04763	0.00389244	0.0592785	Healthy	-0.738648	0.462701	0.73422	negative
d__Bacteria--p__Proteobacteria--c__Gammaproteobacteria--o__Pseudomonadales	-2.77269	0.00805995	0.0760242	Healthy	-2.35457	0.0227733	0.096383	Healthy	1.57258	0.122669	0.465784	TB_M6	-1.13512	0.262472	0.531333	Healthy	0.139185	0.889721	0.964057	positive
d__Bacteria--p__Proteobacteria--c__Gammaproteobacteria--o__Pseudomonadales--f__Moraxellaceae--g__Moraxella--s__Moraxella_bovoculi	-2.77138	0.00808763	0.0760242	Healthy	-1.89566	0.0641631	0.161567	Healthy	1.46084	0.150856	0.499634	TB_M6	-0.146636	0.884089	0.946567	Healthy	0.44466	0.657998	0.850903	positive
d__Bacteria--p__Proteobacteria--c__Gammaproteobacteria--o__Xanthomonadales--f__Xanthomonadaceae--g__Stenotrophomonas--s__Stenotrophomonas_rhizophila	-2.7726	0.00806185	0.0760242	Healthy	-2.79613	0.00746853	0.0643627	Healthy	-1.4691	0.148613	0.496625	Healthy	-0.945405	0.349615	0.613303	Healthy	2.4135	0.0185409	0.16292	positive
d__Bacteria--p__Spirochaetes--c__Spirochaetia--o__Spirochaetales--f__Borreliaceae--g__Borreliella--s__Candidatus_Borrelia_tachyglossi	-2.77289	0.00805583	0.0760242	Healthy	-3.15675	0.00278448	0.044856	Healthy	-2.56856	0.013523	0.238053	Healthy	-2.54371	0.0145571	0.103736	Healthy	1.20798	0.231303	0.560204	positive
d__Bacteria--p__Firmicutes--c__Bacilli--o__Lactobacillales--f__Lactobacillaceae--g__Lactobacillus--s__Lactobacillus_rhamnosus	-2.76948	0.00812799	0.0760914	Healthy	-2.7651	0.00810542	0.0655721	Healthy	-2.37852	0.0215904	0.243116	Healthy	-3.1318	0.00308586	0.0560438	Healthy	0.607792	0.54538	0.788535	positive
d__Bacteria--p__Proteobacteria--c__Gammaproteobacteria--o__Enterobacterales--f__Erwiniaceae--g__Erwinia--s__Erwinia_gerundensis	-2.76935	0.00813081	0.0760914	Healthy	-3.24316	0.00217818	0.043041	Healthy	0.568678	0.57234	0.794593	TB_M6	-0.790878	0.433258	0.679696	Healthy	1.47042	0.146128	0.458448	positive
d__Bacteria--p__Proteobacteria--c__Epsilonproteobacteria--o__Campylobacterales--f__Campylobacteraceae--g__Campylobacter--s__Campylobacter_sp._RM16704	-2.76747	0.00817079	0.0763433	Healthy	-2.79209	0.00754878	0.0643627	Healthy	-2.62994	0.0115763	0.238053	Healthy	-2.89461	0.0058878	0.0657096	Healthy	-1.70897	0.0920846	0.360752	negative
d__Bacteria--p__Chlorobi--c__Chlorobia--o__Chlorobiales--f__Chlorobiaceae--g__Pelodictyon	-2.76609	0.00820042	0.0763762	Healthy	-1.63156	0.109456	0.217832	Healthy	-1.68542	0.0986813	0.423822	Healthy	-1.08251	0.284924	0.555228	Healthy	2.08461	0.0409192	0.24447	positive
d__Bacteria--p__Proteobacteria--c__Gammaproteobacteria--o__Alteromonadales--f__Alteromonadaceae--g__Glaciecola--s__Glaciecola_sp._4H-3-7+YE-5	-2.76652	0.00819122	0.0763762	Healthy	-1.73124	0.0899699	0.197461	Healthy	-0.248074	0.805181	0.916246	Healthy	-1.21486	0.2309	0.492811	Healthy	1.24391	0.217869	0.542608	positive
d__Bacteria--p__Bacteroidetes--c__Flavobacteriia--o__Flavobacteriales--f__Flavobacteriaceae--g__Gramella--s__Gramella_salexigens	-2.76037	0.00832375	0.0764841	Healthy	-1.48097	0.145289	0.260837	Healthy	-0.355201	0.724062	0.870897	Healthy	-1.12635	0.266122	0.535726	Healthy	1.15972	0.250278	0.576783	positive
d__Bacteria--p__Bacteroidetes--c__Flavobacteriia--o__Flavobacteriales--f__Flavobacteriaceae--g__Gramella--s__Gramella_sp._MAR_2010_102	-2.7601	0.00832969	0.0764841	Healthy	-2.61767	0.0118741	0.074121	Healthy	-2.59946	0.0125085	0.238053	Healthy	-2.5981	0.0127048	0.0957269	Healthy	0.175982	0.860839	0.94822	positive
d__Bacteria--p__Cyanobacteria--c__--o__Nostocales--f__Aphanizomenonaceae--g__Nodularia	-2.76233	0.00828136	0.0764841	Healthy	-2.55383	0.0139572	0.0790878	Healthy	-2.2652	0.0282545	0.264416	Healthy	-1.85325	0.07056	0.255818	Healthy	1.90654	0.0608697	0.295213	positive
d__Bacteria--p__Cyanobacteria--c__--o__Nostocales--f__Aphanizomenonaceae--g__Nodularia--s__Nodularia_spumigena	-2.76233	0.00828136	0.0764841	Healthy	-2.55383	0.0139572	0.0790878	Healthy	-2.2652	0.0282545	0.264416	Healthy	-1.85325	0.07056	0.255818	Healthy	1.90654	0.0608697	0.295213	positive
d__Bacteria--p__Firmicutes--c__Bacilli--o__Lactobacillales--f__Enterococcaceae--g__Enterococcus--s__Enterococcus_mundtii	-2.7609	0.00831227	0.0764841	Healthy	-1.59105	0.118304	0.228191	Healthy	-2.09597	0.0416151	0.305403	Healthy	-2.95284	0.00503652	0.0634775	Healthy	-1.13912	0.258709	0.581931	negative
d__Bacteria--p__Firmicutes--c__Negativicutes--o__Selenomonadales--f__Selenomonadaceae--g__Selenomonas--s__Selenomonas_sp._oral_taxon_126	-2.76067	0.00831723	0.0764841	Healthy	-1.798	0.0786019	0.181358	Healthy	-1.51775	0.13592	0.484162	Healthy	0.677332	0.501741	0.729171	TB_M15	3.97542	0.000174652	0.0197633	positive
d__Bacteria--p__Proteobacteria--c__Betaproteobacteria--o__--f__--g__Candidatus_Nasuia	-2.76108	0.00830843	0.0764841	Healthy	-3.0266	0.00400465	0.0518212	Healthy	-2.48117	0.0168122	0.240924	Healthy	-1.81886	0.0757428	0.267478	Healthy	2.41821	0.0183222	0.161883	positive
d__Bacteria--p__Proteobacteria--c__Betaproteobacteria--o__--f__--g__Candidatus_Nasuia--s__Candidatus_Nasuia_deltocephalinicola	-2.76108	0.00830843	0.0764841	Healthy	-3.0266	0.00400465	0.0518212	Healthy	-2.48117	0.0168122	0.240924	Healthy	-1.81886	0.0757428	0.267478	Healthy	2.41821	0.0183222	0.161883	positive
d__Viruses--p__--c__--o__Caudovirales--f__Myoviridae--g__Ap22virus	-2.76415	0.00824208	0.0764841	Healthy	-2.62349	0.0116989	0.0738029	Healthy	-1.10136	0.27647	0.602262	Healthy	-2.32068	0.0250021	0.135499	Healthy	0.0913517	0.927486	0.982769	positive
d__Bacteria--p__Firmicutes--c__Bacilli--o__Bacillales--f__Bacillaceae--g__Fictibacillus--s__Fictibacillus_arsenicus	-2.75944	0.00834388	0.0764943	Healthy	-2.56708	0.0134993	0.0782452	Healthy	-0.85052	0.399442	0.684608	Healthy	-2.89772	0.00583917	0.0657096	Healthy	0.0352548	0.971981	0.991742	positive
d__Bacteria--p__Firmicutes--c__Bacilli--o__Bacillales--f__Bacillaceae--g__Bacillus--s__Bacillus_sp._1NLA3E	-2.75808	0.00837375	0.0765991	Healthy	-2.70759	0.00942019	0.069046	Healthy	-2.55987	0.0138217	0.238053	Healthy	-3.13388	0.00306805	0.0560438	Healthy	-0.911423	0.36534	0.665519	negative
d__Bacteria--p__Gemmatimonadetes--c__Gemmatimonadetes--o__Gemmatimonadales--f__Gemmatimonadaceae--g__Gemmatimonas	-2.75772	0.0083815	0.0765991	Healthy	-2.24774	0.0293249	0.108489	Healthy	-0.752266	0.455723	0.719149	Healthy	-0.683937	0.497601	0.727338	Healthy	2.95163	0.00435341	0.0778688	positive
d__Bacteria--p__Cyanobacteria--c__--o__Nostocales--f__Rivulariaceae	-2.7564	0.00841038	0.0767431	Healthy	-2.28349	0.0269663	0.105019	Healthy	-1.55609	0.12654	0.470067	Healthy	-1.95765	0.0566324	0.225297	Healthy	1.71519	0.0909325	0.357676	positive
d__Bacteria--p__Bacteroidetes--c__Flavobacteriia--o__Flavobacteriales--f__Flavobacteriaceae--g__Flavobacterium--s__Flavobacterium_commune	-2.75571	0.00842567	0.0767628	Healthy	-2.9637	0.00475972	0.0556482	Healthy	-1.64959	0.10584	0.434425	Healthy	-2.38819	0.0212893	0.12328	Healthy	0.877866	0.383154	0.677879	positive
d__Bacteria--p__Proteobacteria--c__Gammaproteobacteria--o__Alteromonadales--f__Shewanellaceae--g__Shewanella--s__Shewanella_psychrophila	-2.75357	0.00847276	0.0770718	Healthy	-1.59448	0.117531	0.227102	Healthy	1.62374	0.111265	0.44053	TB_M6	-0.768177	0.446485	0.690238	Healthy	1.57222	0.12061	0.41497	positive
d__Bacteria--p__Actinobacteria--c__--o__--f__--g__--s__Actinobacteria_bacterium_IMCC26103	-2.74927	0.00856808	0.0772269	Healthy	-2.79495	0.00749183	0.0643627	Healthy	-3.78444	0.000444111	0.16962	Healthy	-2.45272	0.0182128	0.114989	Healthy	0.291583	0.771506	0.903133	positive
d__Bacteria--p__Firmicutes--c__Bacilli--o__Lactobacillales--f__Leuconostocaceae--g__Weissella--s__Weissella_jogaejeotgali	-2.75188	0.00851007	0.0772269	Healthy	-2.03441	0.0475747	0.138292	Healthy	-2.42128	0.0194683	0.241837	Healthy	-3.06486	0.00371276	0.0586817	Healthy	-1.27601	0.206356	0.533825	negative
d__Bacteria--p__Proteobacteria--c__Alphaproteobacteria--o__Rickettsiales--f__Rickettsiaceae	-2.75005	0.00855069	0.0772269	Healthy	-2.99321	0.00439025	0.0542767	Healthy	0.205239	0.838291	0.933836	TB_M6	-3.01508	0.00425455	0.0598761	Healthy	0.0363974	0.971074	0.991742	positive
d__Bacteria--p__Proteobacteria--c__Betaproteobacteria--o__Burkholderiales--f__--g__--s__Burkholderiales_bacterium_YL45	-2.75063	0.0085378	0.0772269	Healthy	-2.75832	0.00825113	0.065813	Healthy	-2.09898	0.0413363	0.305241	Healthy	-0.72859	0.470113	0.70735	Healthy	2.73092	0.00806407	0.106231	positive
d__Bacteria--p__Proteobacteria--c__Betaproteobacteria--o__Nitrosomonadales--f__Nitrosomonadaceae--g__Nitrosomonas--s__Nitrosomonas_sp._Is79A3	-2.74909	0.00857211	0.0772269	Healthy	-0.230377	0.818798	0.86478	Healthy	-1.73221	0.0899374	0.407556	Healthy	-1.71489	0.093402	0.302612	Healthy	-0.0249895	0.980138	0.993292	negative
d__Bacteria--p__Proteobacteria--c__Gammaproteobacteria--o__Enterobacterales--f__Enterobacteriaceae--g__Enterobacter--s__Enterobacter_hormaechei	2.74864	0.00858223	0.0772269	TB_M0	-0.354565	0.724502	0.788246	Healthy	0.493692	0.623873	0.827846	TB_M6	1.71146	0.0940374	0.303829	TB_M15	-1.12727	0.263651	0.585013	negative
d__Viruses--p__--c__--o__Caudovirales--f__Myoviridae--g__Ap22virus--s__Acinetobacter_virus_AP22	-2.74875	0.00857991	0.0772269	Healthy	-2.6784	0.0101605	0.0709316	Healthy	-0.425816	0.672228	0.848298	Healthy	-2.09404	0.0420503	0.188148	Healthy	0.552523	0.582429	0.808919	positive
d__Bacteria--p__Bacteroidetes--c__Bacteroidia--o__Bacteroidales--f__Bacteroidaceae--g__Bacteroides--s__Bacteroides_coprosuis	-2.74703	0.00861821	0.0774315	Healthy	-2.66338	0.0105616	0.0712513	Healthy	0.114094	0.909659	0.960223	TB_M6	-1.26777	0.21155	0.469504	Healthy	1.1379	0.259216	0.581931	positive
d__Bacteria--p__Actinobacteria--c__Actinobacteria--o__Streptomycetales--f__Streptomycetaceae--g__Streptomyces--s__Streptomyces_sp._RTd22	-2.74498	0.0086645	0.077728	Healthy	-2.27404	0.0275725	0.10597	Healthy	-1.16332	0.250701	0.585284	Healthy	0.211597	0.833399	0.923577	TB_M15	3.57214	0.000661424	0.0327461	positive
d__Archaea--p__Euryarchaeota--c__Thermococci--o__Thermococcales--f__Thermococcaceae--g__Thermococcus--s__Thermococcus_barophilus	-2.73909	0.00879824	0.0777418	Healthy	-2.98711	0.00446431	0.0542767	Healthy	-2.66977	0.0104541	0.238053	Healthy	-2.40302	0.0205436	0.121626	Healthy	0.685888	0.49515	0.755026	positive
d__Bacteria--p__Actinobacteria--c__Actinobacteria--o__Candidatus_Nanopelagicales	-2.74221	0.00872707	0.0777418	Healthy	-2.65211	0.0108722	0.0716121	Healthy	-1.86069	0.0691876	0.371823	Healthy	-2.8756	0.00619369	0.0673247	Healthy	0.118385	0.906117	0.972736	positive
d__Bacteria--p__Actinobacteria--c__Actinobacteria--o__Candidatus_Nanopelagicales--f__Candidatus_Nanopelagicaceae	-2.74221	0.00872707	0.0777418	Healthy	-2.65211	0.0108722	0.0716121	Healthy	-1.86069	0.0691876	0.371823	Healthy	-2.8756	0.00619369	0.0673247	Healthy	0.118385	0.906117	0.972736	positive
d__Bacteria--p__Actinobacteria--c__Actinobacteria--o__Propionibacteriales--f__Propionibacteriaceae--g__Tessaracoccus--s__Tessaracoccus_sp._T2.5-30	-2.73787	0.00882621	0.0777418	Healthy	-0.940741	0.351648	0.466709	Healthy	-0.271884	0.786928	0.909273	Healthy	-0.544164	0.589076	0.786087	Healthy	1.51636	0.134133	0.437285	positive
d__Bacteria--p__Actinobacteria--c__Actinobacteria--o__Pseudonocardiales--f__Pseudonocardiaceae--g__Amycolatopsis--s__Amycolatopsis_sp._BJA-103	-2.73784	0.00882685	0.0777418	Healthy	-2.24203	0.0297178	0.109321	Healthy	-1.85912	0.069414	0.371823	Healthy	-0.838503	0.40628	0.662187	Healthy	2.89795	0.00507151	0.085732	positive
d__Bacteria--p__Bacteroidetes--c__Flavobacteriia--o__Flavobacteriales--f__Flavobacteriaceae--g__--s__Flavobacteriaceae_bacterium_UJ101	-2.73912	0.00879748	0.0777418	Healthy	-2.86604	0.00619953	0.0603345	Healthy	-0.864829	0.391621	0.679739	Healthy	-3.05937	0.00376911	0.0589352	Healthy	0.160845	0.872699	0.954811	positive
d__Bacteria--p__Bacteroidetes--c__Flavobacteriia--o__Flavobacteriales--f__Flavobacteriaceae--g__Capnocytophaga--s__Capnocytophaga_stomatis	-2.74343	0.00869949	0.0777418	Healthy	-1.78516	0.0806901	0.183972	Healthy	-2.591	0.0127793	0.238053	Healthy	-0.674349	0.503617	0.730989	Healthy	1.74692	0.0852339	0.346798	positive
d__Bacteria--p__Firmicutes--c__Bacilli--o__Bacillales--f__Bacillaceae--g__Bacillus--s__Bacillus_cytotoxicus	-2.73957	0.00878731	0.0777418	Healthy	-1.03051	0.308046	0.427565	Healthy	-1.15924	0.25234	0.585284	Healthy	-3.44071	0.0012822	0.0468292	Healthy	-1.00328	0.319334	0.631649	negative
d__Bacteria--p__Firmicutes--c__Bacilli--o__Bacillales--f__Bacillaceae--g__Bacillus--s__Bacillus_weihaiensis	-2.73806	0.00882175	0.0777418	Healthy	-3.19298	0.00251303	0.0437911	Healthy	-2.4366	0.0187553	0.241837	Healthy	-3.14691	0.00295879	0.0558899	Healthy	-1.67587	0.0984247	0.374796	negative
d__Bacteria--p__Firmicutes--c__Bacilli--o__Bacillales--f__Staphylococcaceae--g__Staphylococcus--s__Staphylococcus_cohnii	-2.73627	0.00886285	0.0777418	Healthy	-2.15734	0.0361238	0.118285	Healthy	-2.4703	0.0172686	0.241662	Healthy	-2.91182	0.00562314	0.0650991	Healthy	-1.00002	0.320901	0.633387	negative
d__Bacteria--p__Fusobacteria--c__Fusobacteriia--o__Fusobacteriales--f__Leptotrichiaceae--g__Streptobacillus	-2.73443	0.00890529	0.0777418	Healthy	-2.76258	0.00815937	0.0656454	Healthy	-2.77983	0.00785264	0.230898	Healthy	-2.96784	0.00483663	0.0622834	Healthy	-1.12926	0.262817	0.585013	negative
d__Bacteria--p__Fusobacteria--c__Fusobacteriia--o__Fusobacteriales--f__Leptotrichiaceae--g__Streptobacillus--s__Streptobacillus_moniliformis	-2.73443	0.00890529	0.0777418	Healthy	-2.76258	0.00815937	0.0656454	Healthy	-2.77983	0.00785264	0.230898	Healthy	-2.96784	0.00483663	0.0622834	Healthy	-1.12926	0.262817	0.585013	negative
d__Bacteria--p__Planctomycetes	-2.73682	0.00885013	0.0777418	Healthy	-1.90704	0.0626376	0.159846	Healthy	-0.261761	0.794674	0.911025	Healthy	-0.219611	0.82719	0.920534	Healthy	2.36428	0.0209708	0.173002	positive
d__Bacteria--p__Proteobacteria--c__Gammaproteobacteria--o__Enterobacterales--f__Enterobacteriaceae--g__Candidatus_Tachikawaea	-2.73512	0.00888944	0.0777418	Healthy	-2.65553	0.010777	0.0716121	Healthy	-2.42795	0.019155	0.241837	Healthy	-3.26	0.00215359	0.0526955	Healthy	-1.00459	0.318707	0.631048	negative
d__Bacteria--p__Proteobacteria--c__Gammaproteobacteria--o__Enterobacterales--f__Enterobacteriaceae--g__Candidatus_Tachikawaea--s__Candidatus_Tachikawaea_gelatinosa	-2.73512	0.00888944	0.0777418	Healthy	-2.65553	0.010777	0.0716121	Healthy	-2.42795	0.019155	0.241837	Healthy	-3.26	0.00215359	0.0526955	Healthy	-1.00459	0.318707	0.631048	negative
d__Bacteria--p__Proteobacteria--c__Gammaproteobacteria--o__Enterobacterales--f__Erwiniaceae--g__Buchnera	-2.74	0.00877737	0.0777418	Healthy	-3.06323	0.00361824	0.0491023	Healthy	-2.65741	0.0107911	0.238053	Healthy	-2.97842	0.00470007	0.0622834	Healthy	-1.04249	0.300931	0.61383	negative
d__Bacteria--p__Proteobacteria--c__Gammaproteobacteria--o__Enterobacterales--f__Erwiniaceae--g__Buchnera--s__Buchnera_aphidicola	-2.74	0.00877737	0.0777418	Healthy	-3.06323	0.00361824	0.0491023	Healthy	-2.65741	0.0107911	0.238053	Healthy	-2.97842	0.00470007	0.0622834	Healthy	-1.04249	0.300931	0.61383	negative
d__Bacteria--p__Tenericutes--c__Mollicutes--o__Mycoplasmatales--f__Mycoplasmataceae--g__Mycoplasma--s__Mycoplasma_anseris	-2.73679	0.00885084	0.0777418	Healthy	-1.96922	0.0548393	0.148018	Healthy	-1.99516	0.0519689	0.33878	Healthy	-2.81701	0.00723165	0.0722917	Healthy	-0.903357	0.369573	0.669029	negative
d__Bacteria--p__Proteobacteria--c__Alphaproteobacteria--o__Pelagibacterales--f__Pelagibacteraceae--g__Candidatus_Pelagibacter--s__Candidatus_Pelagibacter_sp._IMCC9063	-2.73317	0.00893448	0.0778804	Healthy	-2.61132	0.0120676	0.0745169	Healthy	-2.25731	0.02878	0.265741	Healthy	-2.60236	0.0125693	0.0949678	Healthy	-0.0539821	0.95711	0.989245	negative
d__Bacteria--p__Actinobacteria--c__Actinobacteria--o__Pseudonocardiales--f__Pseudonocardiaceae--g__Pseudonocardia--s__Pseudonocardia_dioxanivorans	-2.72055	0.00923183	0.078166	Healthy	-2.51523	0.0153731	0.0818173	Healthy	-2.23504	0.0303117	0.27234	Healthy	-0.740488	0.462937	0.702819	Healthy	2.77726	0.00710284	0.0982234	positive
d__Bacteria--p__Actinobacteria--c__Coriobacteriia--o__Eggerthellales--f__Eggerthellaceae--g__Eggerthella--s__Eggerthella_lenta	2.72946	0.00902106	0.078166	TB_M0	1.40315	0.167145	0.284627	TB_M2	1.53683	0.131185	0.474522	TB_M6	-1.53381	0.132237	0.363233	Healthy	-0.262455	0.793776	0.913803	negative
d__Bacteria--p__Bacteroidetes--c__Bacteroidia--o__Bacteroidales--f__Tannerellaceae--g__Parabacteroides	2.72604	0.00910128	0.078166	TB_M0	2.11965	0.0393457	0.124935	TB_M2	2.27594	0.0275523	0.260436	TB_M6	1.46297	0.150582	0.388445	TB_M15	-1.80875	0.0749765	0.326823	negative
d__Bacteria--p__Bacteroidetes--c__Cytophagia--o__Cytophagales--f__Hymenobacteraceae--g__Hymenobacter--s__Hymenobacter_sp._APR13	-2.72523	0.00912055	0.078166	Healthy	-2.37705	0.0215747	0.093887	Healthy	-1.17998	0.244076	0.582003	Healthy	-0.0711348	0.943613	0.973258	Healthy	2.33653	0.0224627	0.179487	positive
d__Bacteria--p__Bacteroidetes--c__Cytophagia--o__Cytophagales--f__Hymenobacteraceae--g__Pontibacter--s__Pontibacter_korlensis	-2.72736	0.00907035	0.078166	Healthy	-2.80249	0.00734374	0.064094	Healthy	0.175724	0.861282	0.942143	TB_M6	-0.437673	0.663765	0.830842	Healthy	1.90999	0.0604168	0.295144	positive
d__Bacteria--p__Bacteroidetes--c__Flavobacteriia--o__Flavobacteriales--f__Flavobacteriaceae--g__Capnocytophaga--s__Capnocytophaga_sputigena	-2.71846	0.00928171	0.078166	Healthy	-2.11539	0.039725	0.125324	Healthy	0.160324	0.873328	0.946837	TB_M6	-1.88468	0.0660895	0.24508	Healthy	1.4	0.166127	0.495262	positive
d__Bacteria--p__Cyanobacteria--c__--o__Synechococcales--f__Chamaesiphonaceae	-2.71777	0.00929848	0.078166	Healthy	-3.21	0.00239438	0.0437911	Healthy	0.554289	0.582066	0.800306	TB_M6	-0.819414	0.416967	0.66861	Healthy	1.66004	0.10158	0.381301	positive
d__Bacteria--p__Cyanobacteria--c__--o__Synechococcales--f__Chamaesiphonaceae--g__Chamaesiphon	-2.71777	0.00929848	0.078166	Healthy	-3.21	0.00239438	0.0437911	Healthy	0.554289	0.582066	0.800306	TB_M6	-0.819414	0.416967	0.66861	Healthy	1.66004	0.10158	0.381301	positive
d__Bacteria--p__Cyanobacteria--c__--o__Synechococcales--f__Chamaesiphonaceae--g__Chamaesiphon--s__Chamaesiphon_minutus	-2.71777	0.00929848	0.078166	Healthy	-3.21	0.00239438	0.0437911	Healthy	0.554289	0.582066	0.800306	TB_M6	-0.819414	0.416967	0.66861	Healthy	1.66004	0.10158	0.381301	positive
d__Bacteria--p__Dictyoglomi--c__Dictyoglomia--o__Dictyoglomales--f__Dictyoglomaceae--g__Dictyoglomus--s__Dictyoglomus_thermophilum	-2.71765	0.00930134	0.078166	Healthy	-2.40553	0.0201375	0.0909468	Healthy	-2.68268	0.0101125	0.238053	Healthy	-3.05366	0.00382869	0.0592785	Healthy	-0.757283	0.451535	0.729204	negative
d__Bacteria--p__Firmicutes--c__Bacilli--o__Bacillales--f__Bacillaceae--g__Bacillus--s__Bacillus_filamentosus	-2.7235	0.00916141	0.078166	Healthy	-2.92254	0.00532365	0.0578087	Healthy	-2.93072	0.00525078	0.210117	Healthy	-3.76206	0.000494655	0.0419452	Healthy	-1.36144	0.177935	0.506096	negative
d__Bacteria--p__Firmicutes--c__Bacilli--o__Bacillales--f__Paenibacillaceae--g__Paenibacillus--s__Paenibacillus_sp._CAA11	-2.72697	0.00907946	0.078166	Healthy	-2.81457	0.00711218	0.0635377	Healthy	-0.796217	0.429996	0.699985	Healthy	-2.02582	0.0488743	0.204155	Healthy	1.58704	0.117213	0.407597	positive
d__Bacteria--p__Firmicutes--c__Bacilli--o__Bacillales--f__Planococcaceae--g__Rummeliibacillus	-2.72127	0.00921448	0.078166	Healthy	-2.73598	0.00874844	0.0668011	Healthy	-1.99343	0.0521645	0.33878	Healthy	-2.94482	0.00514643	0.0640179	Healthy	-0.681614	0.497832	0.756514	negative
d__Bacteria--p__Firmicutes--c__Bacilli--o__Bacillales--f__Planococcaceae--g__Rummeliibacillus--s__Rummeliibacillus_stabekisii	-2.72127	0.00921448	0.078166	Healthy	-2.73598	0.00874844	0.0668011	Healthy	-1.99343	0.0521645	0.33878	Healthy	-2.94482	0.00514643	0.0640179	Healthy	-0.681614	0.497832	0.756514	negative
d__Bacteria--p__Firmicutes--c__Clostridia--o__Thermoanaerobacterales	-2.71803	0.00929218	0.078166	Healthy	-3.06409	0.00360962	0.0491023	Healthy	-1.47641	0.146649	0.494379	Healthy	-3.0783	0.00357794	0.0576414	Healthy	-0.0319822	0.974581	0.991742	negative
d__Bacteria--p__Proteobacteria--c__Deltaproteobacteria--o__Desulfobacterales	-2.72876	0.00903727	0.078166	Healthy	-3.01305	0.00415708	0.0525156	Healthy	-0.0225208	0.98213	0.991624	Healthy	-1.00136	0.32213	0.590599	Healthy	2.25095	0.0276746	0.199101	positive
d__Bacteria--p__Proteobacteria--c__Gammaproteobacteria--o__Alteromonadales--f__Pseudoalteromonadaceae--g__Pseudoalteromonas--s__Pseudoalteromonas_atlantica	-2.73116	0.00898126	0.078166	Healthy	-2.75058	0.00842048	0.0661288	Healthy	0.410398	0.68342	0.852671	TB_M6	-0.882619	0.382239	0.641048	Healthy	1.4723	0.145622	0.457436	positive
d__Bacteria--p__Proteobacteria--c__Gammaproteobacteria--o__Alteromonadales--f__Pseudoalteromonadaceae--g__Pseudoalteromonas--s__Pseudoalteromonas_marina	-2.71942	0.00925882	0.078166	Healthy	0.237393	0.813384	0.860149	TB_M2	1.33765	0.187586	0.529248	TB_M6	0.818112	0.417702	0.668649	TB_M15	0.722439	0.472539	0.738215	positive
d__Bacteria--p__Proteobacteria--c__Gammaproteobacteria--o__Cellvibrionales--f__Halieaceae	-2.72649	0.00909068	0.078166	Healthy	-2.58741	0.0128231	0.0764552	Healthy	0.865505	0.391253	0.679739	TB_M6	-0.328816	0.743855	0.877138	Healthy	1.20171	0.233705	0.564385	positive
d__Bacteria--p__Proteobacteria--c__Gammaproteobacteria--o__Pseudomonadales--f__Moraxellaceae--g__Acinetobacter--s__Acinetobacter_soli	-2.72572	0.00910881	0.078166	Healthy	-0.514257	0.609482	0.693823	Healthy	1.83941	0.0723137	0.379655	TB_M6	0.44152	0.660999	0.829665	TB_M15	0.550097	0.584082	0.809932	positive
d__Bacteria--p__Proteobacteria--c__Gammaproteobacteria--o__Thiotrichales	-2.72293	0.00917507	0.078166	Healthy	-2.92393	0.00530365	0.0578014	Healthy	-1.10591	0.274518	0.600919	Healthy	-3.00028	0.00442947	0.0608065	Healthy	-0.0981586	0.922099	0.979465	negative
d__Bacteria--p__Proteobacteria--c__Gammaproteobacteria--o__Xanthomonadales--f__Xanthomonadaceae	-2.71868	0.00927658	0.078166	Healthy	0.695544	0.49014	0.591534	TB_M2	-0.740231	0.462921	0.723191	Healthy	-0.852078	0.398785	0.655045	Healthy	0.612402	0.542345	0.787323	positive
d__Bacteria--p__Proteobacteria--c__Gammaproteobacteria--o__Xanthomonadales--f__Xanthomonadaceae--g__Luteimonas	-2.72731	0.00907149	0.078166	Healthy	-2.47278	0.0170799	0.0849676	Healthy	-0.537678	0.593391	0.808352	Healthy	-0.613904	0.54244	0.756156	Healthy	3.03511	0.00342167	0.0728177	positive
d__Bacteria--p__Spirochaetes--c__Spirochaetia--o__Spirochaetales--f__Borreliaceae	-2.72322	0.00916798	0.078166	Healthy	-3.15987	0.00276006	0.044856	Healthy	-2.07612	0.0434984	0.31141	Healthy	-3.0507	0.00385989	0.0592785	Healthy	-0.560577	0.576956	0.806745	negative
d__Bacteria--p__Spirochaetes--c__Spirochaetia--o__Spirochaetales--f__Borreliaceae--g__Borrelia	-2.72835	0.0090471	0.078166	Healthy	-3.17853	0.0026182	0.0445171	Healthy	-2.6065	0.0122874	0.238053	Healthy	-2.82287	0.00712091	0.0715516	Healthy	0.416922	0.678068	0.863368	positive
d__Bacteria--p__Firmicutes--c__Bacilli--o__Bacillales--f__Planococcaceae--g__Planococcus--s__Planococcus_donghaensis	-2.71615	0.00933757	0.0782456	Healthy	-3.01866	0.00409339	0.0522725	Healthy	-1.66243	0.103226	0.429425	Healthy	-2.83326	0.00692865	0.0703833	Healthy	0.174823	0.861746	0.948683	positive
d__Bacteria--p__Proteobacteria--c__Gammaproteobacteria--o__Pseudomonadales--f__Pseudomonadaceae--g__Pseudomonas--s__Pseudomonas_syringae	-2.71653	0.00932824	0.0782456	Healthy	-1.96859	0.0549135	0.148082	Healthy	0.257756	0.797745	0.911614	TB_M6	-0.598478	0.55259	0.762166	Healthy	2.40612	0.0188882	0.164156	positive
d__Bacteria--p__Cyanobacteria--c__--o__Oscillatoriales	-2.71547	0.00935398	0.078271	Healthy	-1.44653	0.154667	0.270663	Healthy	-1.13363	0.262823	0.592389	Healthy	-2.79589	0.00764382	0.0741311	Healthy	0.358364	0.721197	0.882265	positive
d__Bacteria--p__Actinobacteria--c__Actinobacteria--o__Propionibacteriales	-2.71407	0.00938786	0.0784423	Healthy	-2.78636	0.0076638	0.064448	Healthy	-1.21305	0.231305	0.571469	Healthy	-1.92526	0.060676	0.235044	Healthy	1.64548	0.104554	0.386071	positive
d__Archaea--p__Euryarchaeota--c__Methanobacteria--o__Methanobacteriales--f__Methanobacteriaceae--g__Methanobacterium--s__Methanobacterium_lacus	-2.70763	0.00954537	0.0791564	Healthy	-2.71924	0.00913894	0.0679588	Healthy	-2.8859	0.00592467	0.218861	Healthy	-3.18601	0.00265274	0.0543966	Healthy	0.0752873	0.940211	0.984615	positive
d__Archaea--p__Euryarchaeota--c__Methanococci--o__Methanococcales--f__Methanococcaceae--g__Methanococcus--s__Methanococcus_maripaludis	-2.70469	0.00961811	0.0791564	Healthy	-2.73812	0.00869971	0.0668011	Healthy	-2.34838	0.0232089	0.248657	Healthy	-2.97166	0.00478685	0.0622834	Healthy	-0.651931	0.516676	0.770072	negative
d__Bacteria--p__Actinobacteria--c__Actinobacteria--o__Streptomycetales--f__Streptomycetaceae--g__Streptomyces--s__Streptomyces_antibioticus	-2.70591	0.00958784	0.0791564	Healthy	-2.42217	0.019338	0.0894462	Healthy	-2.0936	0.0418362	0.305875	Healthy	-1.6863	0.0988174	0.31415	Healthy	1.92337	0.058684	0.291873	positive
d__Bacteria--p__Actinobacteria--c__Actinobacteria--o__Streptomycetales--f__Streptomycetaceae--g__Streptomyces--s__Streptomyces_lunaelactis	-2.70669	0.00956858	0.0791564	Healthy	-0.929846	0.357202	0.471513	Healthy	-1.1128	0.271576	0.599465	Healthy	-1.23916	0.221854	0.481233	Healthy	0.896361	0.373269	0.673427	positive
d__Bacteria--p__Bacteroidetes--c__Flavobacteriia--o__Flavobacteriales--f__Flavobacteriaceae--g__Polaribacter--s__Polaribacter_sp._SA4-12	-2.70589	0.00958838	0.0791564	Healthy	-2.65957	0.0106656	0.0716121	Healthy	-1.83599	0.0728278	0.379655	Healthy	-2.63971	0.0114362	0.0913646	Healthy	0.862033	0.391744	0.684587	positive
d__Bacteria--p__Cyanobacteria--c__--o__Nostocales--f__Nostocaceae--g__Anabaena	-2.7081	0.00953396	0.0791564	Healthy	-3.25391	0.00211212	0.0430264	Healthy	-1.99236	0.0522855	0.33878	Healthy	-2.89495	0.00588242	0.0657096	Healthy	0.464557	0.643755	0.84284	positive
d__Bacteria--p__Firmicutes--c__Clostridia--o__Thermoanaerobacterales--f__Thermoanaerobacteraceae	-2.70671	0.00956824	0.0791564	Healthy	-2.59256	0.0126571	0.0760855	Healthy	-0.320736	0.749863	0.887749	Healthy	-3.19226	0.0026067	0.0540956	Healthy	-0.0213917	0.982997	0.993292	negative
d__Bacteria--p__Proteobacteria--c__Betaproteobacteria--o__Neisseriales--f__Chromobacteriaceae--g__Chromobacterium--s__Chromobacterium_violaceum	-2.70837	0.00952722	0.0791564	Healthy	0.244406	0.80798	0.855982	TB_M2	0.328469	0.744048	0.88436	TB_M6	-0.412586	0.681914	0.842025	Healthy	2.92849	0.00465057	0.0819312	positive
d__Bacteria--p__Proteobacteria--c__Epsilonproteobacteria--o__Campylobacterales--f__Helicobacteraceae--g__Sulfurimonas	-2.70486	0.00961405	0.0791564	Healthy	-2.29602	0.0261806	0.103855	Healthy	-1.99925	0.0515083	0.337555	Healthy	-2.91353	0.00559754	0.0650991	Healthy	-0.555227	0.580589	0.808653	negative
d__Bacteria--p__Proteobacteria--c__Gammaproteobacteria--o__Alteromonadales--f__Colwelliaceae	-2.70991	0.00948933	0.0791564	Healthy	-1.94609	0.0576363	0.151627	Healthy	-0.528242	0.599871	0.812088	Healthy	-3.66451	0.000663042	0.042715	Healthy	-0.772915	0.442291	0.72403	negative
d__Bacteria--p__Proteobacteria--c__Gammaproteobacteria--o__Pseudomonadales--f__Moraxellaceae--g__Acinetobacter--s__Acinetobacter_pittii	-2.70453	0.00962219	0.0791564	Healthy	-3.77669	0.000446271	0.0334646	Healthy	0.0373427	0.970373	0.987941	TB_M6	-3.37806	0.00153702	0.0481845	Healthy	0.00371008	0.997051	0.998926	positive
d__Bacteria--p__Proteobacteria--c__Epsilonproteobacteria--o__Campylobacterales--f__Campylobacteraceae--g__Arcobacter--s__Arcobacter_nitrofigilis	-2.70124	0.00970427	0.0796071	Healthy	-2.53231	0.0147311	0.0800766	Healthy	-2.52282	0.0151632	0.239056	Healthy	-2.66888	0.0106176	0.088584	Healthy	-0.536995	0.59305	0.815039	negative
d__Bacteria--p__Proteobacteria--c__Epsilonproteobacteria--o__Campylobacterales--f__Campylobacteraceae--g__Campylobacter--s__Campylobacter_sp._RM12175	-2.70077	0.00971591	0.0796071	Healthy	-3.04083	0.0038501	0.0505985	Healthy	-2.47889	0.0169069	0.240924	Healthy	-2.60685	0.0124276	0.094419	Healthy	-0.960234	0.34039	0.647885	negative
d__Bacteria--p__Proteobacteria--c__Gammaproteobacteria--o__Pseudomonadales--f__Moraxellaceae--g__Acinetobacter--s__Acinetobacter_sp._ADP1	-2.7007	0.0097178	0.0796071	Healthy	-3.12744	0.00302406	0.0457047	Healthy	1.12528	0.266307	0.594515	TB_M6	-1.64747	0.106585	0.326575	Healthy	0.62057	0.536988	0.783801	positive
d__Bacteria--p__Proteobacteria--c__Gammaproteobacteria--o__Pseudomonadales--f__Moraxellaceae--g__Acinetobacter--s__Acinetobacter_nosocomialis	-2.69894	0.009762	0.0796345	Healthy	-2.43591	0.0186997	0.0888277	Healthy	0.446174	0.657565	0.84368	TB_M6	-1.90237	0.0636801	0.240129	Healthy	0.494847	0.622327	0.831618	positive
d__Bacteria--p__Thermodesulfobacteria--c__Thermodesulfobacteria--o__Thermodesulfobacteriales--f__Thermodesulfobacteriaceae--g__Caldimicrobium	-2.69924	0.00975431	0.0796345	Healthy	-3.63077	0.000696126	0.0355734	Healthy	-3.80183	0.000421078	0.16962	Healthy	-3.27456	0.00206648	0.0525536	Healthy	0.218054	0.828049	0.93009	positive
d__Bacteria--p__Thermodesulfobacteria--c__Thermodesulfobacteria--o__Thermodesulfobacteriales--f__Thermodesulfobacteriaceae--g__Caldimicrobium--s__Caldimicrobium_thiodismutans	-2.69924	0.00975431	0.0796345	Healthy	-3.63077	0.000696126	0.0355734	Healthy	-3.80183	0.000421078	0.16962	Healthy	-3.27456	0.00206648	0.0525536	Healthy	0.218054	0.828049	0.93009	positive
d__Bacteria--p__Firmicutes--c__Bacilli--o__Bacillales--f__Staphylococcaceae--g__Jeotgalicoccus	-2.69752	0.00979768	0.0797032	Healthy	-2.61026	0.0121002	0.0745169	Healthy	-0.676058	0.502389	0.750568	Healthy	-2.27835	0.0276159	0.142414	Healthy	0.985785	0.327785	0.638023	positive
d__Bacteria--p__Firmicutes--c__Bacilli--o__Bacillales--f__Staphylococcaceae--g__Jeotgalicoccus--s__Jeotgalicoccus_saudimassiliensis	-2.69752	0.00979768	0.0797032	Healthy	-2.61026	0.0121002	0.0745169	Healthy	-0.676058	0.502389	0.750568	Healthy	-2.27835	0.0276159	0.142414	Healthy	0.985785	0.327785	0.638023	positive
d__Bacteria--p__Firmicutes--c__Bacilli--o__Bacillales--f__Bacillaceae--g__Anoxybacillus--s__Anoxybacillus_amylolyticus	-2.69577	0.0098419	0.0799518	Healthy	-3.28453	0.00193428	0.042373	Healthy	-0.960595	0.341778	0.652009	Healthy	-2.88561	0.00603077	0.0666789	Healthy	-0.226377	0.821597	0.927349	negative
d__Bacteria--p__Firmicutes--c__Bacilli--o__Bacillales--f__Paenibacillaceae--g__Brevibacillus	-2.69098	0.0099642	0.0801107	Healthy	-2.41931	0.0194736	0.0899354	Healthy	-1.48006	0.145674	0.492512	Healthy	-2.6634	0.010767	0.0890597	Healthy	0.103504	0.917872	0.978606	positive
d__Bacteria--p__Firmicutes--c__Clostridia--o__Clostridiales--f__Peptococcaceae--g__Desulfitobacterium--s__Desulfitobacterium_dichloroeliminans	-2.69123	0.0099578	0.0801107	Healthy	-1.51196	0.137238	0.252157	Healthy	-1.30795	0.197388	0.539784	Healthy	-1.80848	0.0773688	0.270444	Healthy	1.34971	0.18165	0.510559	positive
d__Bacteria--p__Firmicutes--c__Tissierellia--o__Tissierellales--f__Peptoniphilaceae--g__Finegoldia	-2.69098	0.00996403	0.0801107	Healthy	-2.9385	0.00509794	0.0571223	Healthy	-2.45573	0.0178975	0.241662	Healthy	-2.90977	0.00565403	0.0650991	Healthy	-0.827857	0.410691	0.701762	negative
d__Bacteria--p__Firmicutes--c__Tissierellia--o__Tissierellales--f__Peptoniphilaceae--g__Finegoldia--s__Finegoldia_magna	-2.69098	0.00996403	0.0801107	Healthy	-2.9385	0.00509794	0.0571223	Healthy	-2.45573	0.0178975	0.241662	Healthy	-2.90977	0.00565403	0.0650991	Healthy	-0.827857	0.410691	0.701762	negative
d__Bacteria--p__Proteobacteria--c__Alphaproteobacteria--o__Rhodobacterales--f__Rhodobacteraceae--g__Salipiger	-2.69018	0.00998482	0.0801107	Healthy	-1.0182	0.313797	0.432835	Healthy	-0.83728	0.406765	0.68643	Healthy	0.43704	0.664219	0.831056	TB_M15	2.13681	0.0362684	0.228593	positive
d__Bacteria--p__Proteobacteria--c__Alphaproteobacteria--o__Rhodobacterales--f__Rhodobacteraceae--g__Salipiger--s__Salipiger_profundus	-2.69018	0.00998482	0.0801107	Healthy	-1.0182	0.313797	0.432835	Healthy	-0.83728	0.406765	0.68643	Healthy	0.43704	0.664219	0.831056	TB_M15	2.13681	0.0362684	0.228593	positive
d__Bacteria--p__Proteobacteria--c__Gammaproteobacteria--o__Enterobacterales--f__Enterobacteriaceae--g__Raoultella--s__Raoultella_sp._X13	2.68956	0.0100005	0.0801107	TB_M0	-1.9059	0.0627891	0.160069	Healthy	-0.184344	0.854554	0.939454	Healthy	1.23689	0.222688	0.481969	TB_M15	0.856343	0.39486	0.687567	positive
d__Bacteria--p__Proteobacteria--c__Gammaproteobacteria--o__Xanthomonadales--f__Rhodanobacteraceae--g__Dokdonella	-2.68911	0.0100121	0.0801107	Healthy	-1.3539	0.182243	0.30056	Healthy	0.172476	0.86382	0.942143	TB_M6	-0.257063	0.798328	0.909171	Healthy	1.39823	0.166655	0.495262	positive
d__Bacteria--p__Proteobacteria--c__Gammaproteobacteria--o__Xanthomonadales--f__Rhodanobacteraceae--g__Dokdonella--s__Dokdonella_koreensis	-2.68911	0.0100121	0.0801107	Healthy	-1.3539	0.182243	0.30056	Healthy	0.172476	0.86382	0.942143	TB_M6	-0.257063	0.798328	0.909171	Healthy	1.39823	0.166655	0.495262	positive
d__Bacteria--p__Verrucomicrobia--c__Opitutae--o__Opitutales	-2.69314	0.00990894	0.0801107	Healthy	-2.74445	0.00855665	0.0664559	Healthy	-0.969149	0.337539	0.648789	Healthy	-0.0774487	0.938618	0.97079	Healthy	3.81121	0.000303174	0.0249755	positive
d__Bacteria--p__Verrucomicrobia--c__Opitutae--o__Opitutales--f__Opitutaceae	-2.69314	0.00990894	0.0801107	Healthy	-2.74445	0.00855665	0.0664559	Healthy	-0.969149	0.337539	0.648789	Healthy	-0.0774487	0.938618	0.97079	Healthy	3.81121	0.000303174	0.0249755	positive
d__Archaea--p__Euryarchaeota--c__Methanobacteria--o__Methanobacteriales--f__Methanobacteriaceae--g__Methanobacterium--s__Methanobacterium_congolense	-2.68651	0.0100795	0.0804446	Healthy	-2.88269	0.00592839	0.0592956	Healthy	-2.76274	0.00821285	0.233506	Healthy	-1.99386	0.0523884	0.213645	Healthy	2.69519	0.00888519	0.109853	positive
d__Bacteria--p__Firmicutes--c__Bacilli--o__Bacillales--f__Bacillaceae--g__Paraliobacillus	-2.68368	0.0101531	0.0804446	Healthy	-1.97667	0.0539626	0.146282	Healthy	-3.04736	0.00381742	0.186067	Healthy	-3.71462	0.000570632	0.0420654	Healthy	-1.14514	0.256225	0.580487	negative
d__Bacteria--p__Firmicutes--c__Bacilli--o__Bacillales--f__Bacillaceae--g__Paraliobacillus--s__Paraliobacillus_sp._X-1125	-2.68368	0.0101531	0.0804446	Healthy	-1.97667	0.0539626	0.146282	Healthy	-3.04736	0.00381742	0.186067	Healthy	-3.71462	0.000570632	0.0420654	Healthy	-1.14514	0.256225	0.580487	negative
d__Bacteria--p__Firmicutes--c__Bacilli--o__Lactobacillales--f__Streptococcaceae--g__Streptococcus--s__Streptococcus_marmotae	-2.68274	0.0101776	0.0804446	Healthy	-2.26407	0.0282253	0.107097	Healthy	0.33182	0.741532	0.882805	TB_M6	-2.83284	0.00693628	0.0703833	Healthy	0.0355982	0.971709	0.991742	positive
d__Bacteria--p__Firmicutes--c__Clostridia--o__Thermoanaerobacterales--f__Thermoanaerobacteraceae--g__Thermoanaerobacter--s__Thermoanaerobacter_mathranii	-2.68436	0.0101354	0.0804446	Healthy	-2.81325	0.00713731	0.0635377	Healthy	-2.62371	0.0117614	0.238053	Healthy	-2.62373	0.0119088	0.0934802	Healthy	0.422684	0.673879	0.861734	positive
d__Bacteria--p__Fusobacteria--c__Fusobacteriia--o__Fusobacteriales--f__Fusobacteriaceae--g__Fusobacterium--s__Fusobacterium_mortiferum	-2.68499	0.0101189	0.0804446	Healthy	-2.67659	0.010208	0.0709316	Healthy	0.431961	0.667788	0.846347	TB_M6	-1.59813	0.117172	0.340907	Healthy	0.446695	0.656536	0.850139	positive
d__Bacteria--p__Proteobacteria--c__Gammaproteobacteria--o__--f__--g__--s__Bathymodiolus_septemdierum_thioautotrophic_gill_symbiont	-2.68389	0.0101475	0.0804446	Healthy	-0.759487	0.451354	0.559908	Healthy	-0.113549	0.91009	0.960397	Healthy	-2.96332	0.00489601	0.0626517	Healthy	-0.218705	0.827545	0.93009	negative
d__Bacteria--p__Proteobacteria--c__Gammaproteobacteria--o__Enterobacterales--f__Morganellaceae--g__Providencia--s__Providencia_sp._WCHPr000369	-2.68293	0.0101726	0.0804446	Healthy	-1.96804	0.0549793	0.14809	Healthy	-1.04788	0.300167	0.620381	Healthy	-1.98339	0.0535866	0.216868	Healthy	0.846666	0.400196	0.691505	positive
d__Bacteria--p__Verrucomicrobia--c__Methylacidiphilae--o__Methylacidiphilales--f__Methylacidiphilaceae--g__Methylacidiphilum--s__Methylacidiphilum_fumariolicum	-2.68409	0.0101424	0.0804446	Healthy	-2.89626	0.00571556	0.0592176	Healthy	-1.14298	0.258961	0.588055	Healthy	-1.66469	0.103081	0.319529	Healthy	1.32014	0.191279	0.522712	positive
d__Archaea--p__Euryarchaeota--c__Methanobacteria--o__Methanobacteriales--f__Methanobacteriaceae--g__Methanothermobacter	-2.67931	0.0102678	0.0806205	Healthy	-3.73898	0.000500983	0.0336689	Healthy	-0.94458	0.349808	0.653793	Healthy	-0.617724	0.539942	0.755132	Healthy	2.15315	0.0349101	0.226288	positive
d__Bacteria--p__Fusobacteria	-2.67822	0.0102964	0.0806205	Healthy	-3.01552	0.00412889	0.0522725	Healthy	-2.29383	0.0264171	0.25515	Healthy	-3.37168	0.0015655	0.0481845	Healthy	-0.954778	0.343122	0.648649	negative
d__Bacteria--p__Fusobacteria--c__Fusobacteriia	-2.67822	0.0102964	0.0806205	Healthy	-3.01552	0.00412889	0.0522725	Healthy	-2.29383	0.0264171	0.25515	Healthy	-3.37168	0.0015655	0.0481845	Healthy	-0.954778	0.343122	0.648649	negative
d__Bacteria--p__Fusobacteria--c__Fusobacteriia--o__Fusobacteriales	-2.67822	0.0102964	0.0806205	Healthy	-3.01552	0.00412889	0.0522725	Healthy	-2.29383	0.0264171	0.25515	Healthy	-3.37168	0.0015655	0.0481845	Healthy	-0.954778	0.343122	0.648649	negative
d__Bacteria--p__Proteobacteria--c__Alphaproteobacteria--o__Rickettsiales--f__Anaplasmataceae--g__Wolbachia	-2.67965	0.0102587	0.0806205	Healthy	-3.01661	0.00411654	0.0522725	Healthy	-3.06159	0.0036701	0.186067	Healthy	-3.59679	0.000811028	0.042715	Healthy	-1.5852	0.11763	0.408768	negative
d__Bacteria--p__Proteobacteria--c__Gammaproteobacteria--o__Enterobacterales--f__Enterobacteriaceae--g__Klebsiella--s__Klebsiella_sp._M5al	2.68109	0.0102207	0.0806205	TB_M0	0.9759	0.33411	0.450329	TB_M2	0.880602	0.383111	0.674691	TB_M6	-0.215538	0.830344	0.921133	Healthy	-1.03741	0.303274	0.616349	negative
d__Bacteria--p__Verrucomicrobia--c__Opitutae	-2.68069	0.0102314	0.0806205	Healthy	-2.55102	0.0140562	0.0790878	Healthy	-0.918902	0.362941	0.660909	Healthy	-0.114773	0.909147	0.957729	Healthy	3.60003	0.000604758	0.0321566	positive
d__Bacteria--p__Proteobacteria--c__Gammaproteobacteria--o__Pseudomonadales--f__Pseudomonadaceae--g__Azotobacter--s__Azotobacter_vinelandii	-2.67723	0.0103225	0.0807171	Healthy	-1.19598	0.237705	0.357807	Healthy	-2.5825	0.0130565	0.238053	Healthy	0.589545	0.558511	0.766348	TB_M15	3.132	0.00257398	0.062751	positive
d__Bacteria--p__Actinobacteria--c__Actinobacteria--o__Micrococcales--f__Cellulomonadaceae	-2.67657	0.01034	0.0807461	Healthy	-1.86651	0.0682156	0.167083	Healthy	-1.65689	0.104347	0.43011	Healthy	-1.11285	0.271814	0.540889	Healthy	2.11951	0.0377565	0.232216	positive
d__Bacteria--p__Proteobacteria--c__Alphaproteobacteria--o__Rhodobacterales--f__Rhodobacteraceae--g__Sulfitobacter--s__Sulfitobacter_sp._JL08	-2.67602	0.0103548	0.0807535	Healthy	-2.05683	0.0452762	0.134887	Healthy	-0.116865	0.907475	0.958956	Healthy	0.660047	0.512664	0.737712	TB_M15	2.93009	0.00462944	0.0819312	positive
d__Bacteria--p__Proteobacteria--c__Betaproteobacteria--o__Burkholderiales--f__Comamonadaceae--g__Rhodoferax--s__Rhodoferax_ferrireducens	-2.67445	0.0103967	0.0809721	Healthy	-2.94029	0.00507319	0.0571223	Healthy	-1.31968	0.193471	0.537074	Healthy	-1.33231	0.189616	0.442275	Healthy	2.46743	0.0161702	0.152529	positive
d__Bacteria--p__Firmicutes--c__Clostridia--o__Thermoanaerobacterales--f__Thermoanaerobacterales_Family_III._Incertae_Sedis	-2.67359	0.0104195	0.0810422	Healthy	-3.21183	0.00238191	0.0437911	Healthy	-2.34579	0.0233534	0.248657	Healthy	-3.06323	0.00372935	0.0587778	Healthy	-0.138647	0.890145	0.964337	negative
d__Bacteria--p__Firmicutes--c__Bacilli--o__Bacillales--f__Bacillaceae--g__Bacillus--s__Bacillus_coagulans	-2.67305	0.010434	0.0810474	Healthy	-3.11884	0.00309792	0.0458728	Healthy	-1.4192	0.162583	0.50751	Healthy	-2.36002	0.0227734	0.128118	Healthy	1.00577	0.318145	0.631048	positive
d__Archaea--p__Euryarchaeota--c__Halobacteria--o__Halobacteriales--f__Halobacteriaceae--g__Halobacterium	-2.66782	0.0105748	0.0811056	Healthy	-1.47054	0.148079	0.263497	Healthy	-2.515	0.0154611	0.240631	Healthy	-0.215893	0.830069	0.921133	Healthy	2.87213	0.00545451	0.0878883	positive
d__Bacteria--p__Actinobacteria--c__Actinobacteria--o__Actinomycetales--f__Actinomycetaceae--g__Actinomyces--s__Actinomyces_sp._oral_taxon_897	-2.67039	0.0105055	0.0811056	Healthy	-2.23556	0.0301687	0.109805	Healthy	-1.34517	0.185166	0.52596	Healthy	-2.04108	0.047269	0.200893	Healthy	0.91819	0.361813	0.664441	positive
d__Bacteria--p__Actinobacteria--c__Actinobacteria--o__Corynebacteriales--f__Nocardiaceae--g__Nocardia--s__Nocardia_seriolae	-2.66952	0.0105288	0.0811056	Healthy	-1.70815	0.094206	0.202912	Healthy	0.636226	0.527783	0.764848	TB_M6	-1.59889	0.117003	0.340584	Healthy	0.705725	0.482806	0.747442	positive
d__Bacteria--p__Actinobacteria--c__Actinobacteria--o__Frankiales--f__Frankiaceae--g__Frankia--s__Frankia_sp._EAN1pec	-2.67031	0.0105076	0.0811056	Healthy	-2.62138	0.0117621	0.0738029	Healthy	0.158946	0.874407	0.947542	TB_M6	0.488643	0.627521	0.807425	TB_M15	2.83377	0.00607318	0.0925052	positive
d__Bacteria--p__Actinobacteria--c__Actinobacteria--o__Streptomycetales--f__Streptomycetaceae--g__Streptomyces--s__Streptomyces_puniciscabiei	-2.66492	0.0106536	0.0811056	Healthy	-0.0304463	0.97584	0.983745	Healthy	-2.69876	0.0097011	0.238053	Healthy	-1.23247	0.224319	0.484244	Healthy	0.314186	0.754356	0.89425	positive
d__Bacteria--p__Bacteroidetes--c__Bacteroidia--o__Bacteroidales--f__Tannerellaceae	2.66456	0.0106634	0.0811056	TB_M0	2.06833	0.0441358	0.132793	TB_M2	2.25257	0.0291005	0.26682	TB_M6	1.3267	0.191451	0.443459	TB_M15	-1.79618	0.0769749	0.328632	negative
d__Bacteria--p__Chlorobi--c__Chlorobia--o__Chlorobiales--f__Chlorobiaceae--g__Chlorobaculum	-2.66524	0.010645	0.0811056	Healthy	-2.83471	0.00674121	0.0627855	Healthy	-0.153353	0.878791	0.949218	Healthy	-0.109257	0.913495	0.961071	Healthy	3.30874	0.00151051	0.0519703	positive
d__Bacteria--p__Cyanobacteria--c__--o__Synechococcales--f__Synechococcaceae--g__Synechococcus--s__Synechococcus_sp._CC9902	-2.66838	0.0105596	0.0811056	Healthy	-2.35113	0.022962	0.0968312	Healthy	-0.222673	0.824776	0.928428	Healthy	-0.164283	0.870261	0.941874	Healthy	3.0578	0.00320258	0.069895	positive
d__Bacteria--p__Firmicutes--c__Bacilli--o__Lactobacillales--f__Leuconostocaceae--g__Weissella--s__Weissella_paramesenteroides	-2.66886	0.0105467	0.0811056	Healthy	0.430577	0.668744	0.74377	TB_M2	-2.2448	0.0296317	0.267876	Healthy	-3.0417	0.00395624	0.059378	Healthy	-1.0086	0.316794	0.62939	negative
d__Bacteria--p__Firmicutes--c__Bacilli--o__Lactobacillales--f__Streptococcaceae--g__Streptococcus--s__Streptococcus_parauberis	-2.66668	0.0106057	0.0811056	Healthy	-1.00226	0.32135	0.439256	Healthy	-2.99913	0.00435872	0.198653	Healthy	-3.76433	0.000491275	0.0419452	Healthy	-1.59023	0.116492	0.406055	negative
d__Bacteria--p__Fusobacteria--c__Fusobacteriia--o__Fusobacteriales--f__Fusobacteriaceae	-2.67223	0.010456	0.0811056	Healthy	-3.36453	0.00153414	0.0402432	Healthy	-2.09481	0.0417235	0.305433	Healthy	-3.42236	0.00135235	0.0474906	Healthy	-0.71267	0.478525	0.743793	negative
d__Bacteria--p__Fusobacteria--c__Fusobacteriia--o__Fusobacteriales--f__Fusobacteriaceae--g__Fusobacterium	-2.66467	0.0106604	0.0811056	Healthy	-3.39478	0.00140444	0.0385659	Healthy	-2.0707	0.0440256	0.314031	Healthy	-3.44107	0.00128088	0.0468292	Healthy	-0.700977	0.485745	0.747714	negative
d__Bacteria--p__Proteobacteria--c__Alphaproteobacteria--o__Pelagibacterales	-2.66841	0.0105587	0.0811056	Healthy	-3.00216	0.0042836	0.0535359	Healthy	-2.42326	0.0193749	0.241837	Healthy	-2.92964	0.00536082	0.0642997	Healthy	-0.51904	0.605443	0.822642	negative
d__Bacteria--p__Proteobacteria--c__Alphaproteobacteria--o__Pelagibacterales--f__Pelagibacteraceae--g__Candidatus_Pelagibacter--s__Candidatus_Pelagibacter_sp._RS40	-2.66617	0.0106195	0.0811056	Healthy	-2.86398	0.00623385	0.0604502	Healthy	-2.00279	0.0511141	0.337555	Healthy	-2.62694	0.0118125	0.0932919	Healthy	0.0694511	0.944837	0.985009	positive
d__Bacteria--p__Proteobacteria--c__Gammaproteobacteria--o__Thiotrichales--f__Piscirickettsiaceae--g__Methylophaga--s__Methylophaga_frappieri	-2.66974	0.0105229	0.0811056	Healthy	-3.05148	0.00373819	0.0496925	Healthy	-0.847892	0.400888	0.684683	Healthy	-1.08992	0.281682	0.551666	Healthy	2.48958	0.0152781	0.148441	positive
d__Bacteria--p__Thermotogae--c__Thermotogae--o__Thermotogales	-2.66537	0.0106414	0.0811056	Healthy	-2.79706	0.00745016	0.0643627	Healthy	-2.1303	0.0385268	0.298091	Healthy	-2.52276	0.0153338	0.10628	Healthy	0.498215	0.619964	0.829977	positive
d__Bacteria--p__Proteobacteria--c__Alphaproteobacteria--o__Rickettsiales--f__Anaplasmataceae--g__Ehrlichia--s__Ehrlichia_chaffeensis	-2.6626	0.0107172	0.0814088	Healthy	-2.90304	0.005612	0.0588542	Healthy	-2.78192	0.00780945	0.230898	Healthy	-2.62577	0.0118475	0.0932919	Healthy	0.188864	0.85077	0.942632	positive
d__Bacteria--p__Actinobacteria--c__Coriobacteriia--o__Eggerthellales--f__Eggerthellaceae--g__Eggerthella	2.66135	0.0107515	0.0814212	TB_M0	1.38904	0.171368	0.289677	TB_M2	1.53343	0.132019	0.476479	TB_M6	-1.8066	0.077667	0.271	Healthy	-0.263895	0.792671	0.913803	negative
d__Bacteria--p__Bacteroidetes--c__Cytophagia--o__Cytophagales--f__Cyclobacteriaceae--g__Cyclobacterium--s__Cyclobacterium_marinum	-2.66051	0.0107745	0.0814212	Healthy	-3.39074	0.00142111	0.0386669	Healthy	-1.36919	0.177587	0.522836	Healthy	-2.3106	0.0256032	0.13699	Healthy	1.04481	0.299866	0.61383	positive
d__Bacteria--p__Proteobacteria--c__Gammaproteobacteria--o__Thiotrichales--f__Thiotrichaceae--g__Beggiatoa	-2.66088	0.0107644	0.0814212	Healthy	-2.20132	0.0326593	0.113085	Healthy	-0.843909	0.403087	0.684683	Healthy	-1.67337	0.10135	0.31684	Healthy	1.29241	0.200656	0.529487	positive
d__Bacteria--p__Proteobacteria--c__Gammaproteobacteria--o__Thiotrichales--f__Thiotrichaceae--g__Beggiatoa--s__Beggiatoa_leptomitoformis	-2.66088	0.0107644	0.0814212	Healthy	-2.20132	0.0326593	0.113085	Healthy	-0.843909	0.403087	0.684683	Healthy	-1.67337	0.10135	0.31684	Healthy	1.29241	0.200656	0.529487	positive
d__Bacteria--p__Aquificae	-2.65476	0.0109342	0.0815772	Healthy	-3.52544	0.000954789	0.0380147	Healthy	-1.79312	0.0795296	0.392548	Healthy	-2.91948	0.00550903	0.0645628	Healthy	0.440364	0.661091	0.854146	positive
d__Bacteria--p__Aquificae--c__Aquificae	-2.65476	0.0109342	0.0815772	Healthy	-3.52544	0.000954789	0.0380147	Healthy	-1.79312	0.0795296	0.392548	Healthy	-2.91948	0.00550903	0.0645628	Healthy	0.440364	0.661091	0.854146	positive
d__Bacteria--p__Bacteroidetes--c__Chitinophagia--o__Chitinophagales--f__Chitinophagaceae--g__Chitinophaga--s__Chitinophaga_sp._MD30	-2.65854	0.0108288	0.0815772	Healthy	-2.26298	0.0282976	0.107097	Healthy	-0.577063	0.566711	0.791278	Healthy	-1.33055	0.190193	0.442774	Healthy	1.15657	0.251556	0.577561	positive
d__Bacteria--p__Bacteroidetes--c__Cytophagia--o__Cytophagales--f__Cytophagaceae--g__Spirosoma	-2.65696	0.0108727	0.0815772	Healthy	-2.0376	0.0472413	0.137914	Healthy	-0.663173	0.51053	0.752627	Healthy	-0.815895	0.418955	0.669779	Healthy	2.17085	0.0334895	0.219843	positive
d__Bacteria--p__Cyanobacteria--c__--o__Nostocales--f__Nostocaceae--g__Nostoc	-2.65523	0.010921	0.0815772	Healthy	-3.17912	0.00261384	0.0445171	Healthy	-3.05141	0.00377489	0.186067	Healthy	-2.29534	0.0265387	0.139285	Healthy	1.88287	0.064061	0.30266	positive
d__Bacteria--p__Proteobacteria--c__Alphaproteobacteria--o__Pelagibacterales--f__Pelagibacteraceae--g__Candidatus_Pelagibacter	-2.65474	0.0109346	0.0815772	Healthy	-2.97985	0.00455401	0.0546949	Healthy	-2.34274	0.0235237	0.248807	Healthy	-2.95728	0.00497645	0.0629754	Healthy	-0.829509	0.409762	0.701296	negative
d__Bacteria--p__Proteobacteria--c__Deltaproteobacteria--o__Myxococcales--f__Polyangiaceae--g__Chondromyces	-2.65528	0.0109195	0.0815772	Healthy	-1.35211	0.182812	0.300694	Healthy	-0.942974	0.350621	0.653793	Healthy	-0.186012	0.853291	0.933067	Healthy	2.28713	0.0253535	0.189149	positive
d__Bacteria--p__Proteobacteria--c__Deltaproteobacteria--o__Myxococcales--f__Polyangiaceae--g__Chondromyces--s__Chondromyces_crocatus	-2.65528	0.0109195	0.0815772	Healthy	-1.35211	0.182812	0.300694	Healthy	-0.942974	0.350621	0.653793	Healthy	-0.186012	0.853291	0.933067	Healthy	2.28713	0.0253535	0.189149	positive
d__Bacteria--p__Tenericutes--c__--o__--f__--g__--s__Tenericutes_bacterium_MO-XQ	-2.65561	0.0109103	0.0815772	Healthy	-2.42333	0.0192835	0.0894462	Healthy	-2.88503	0.00593843	0.218861	Healthy	-3.48027	0.00114266	0.0457533	Healthy	-1.43159	0.156909	0.477751	negative
k__Fungi--p__Ascomycota--c__Saccharomycetes--o__Saccharomycetales--f__Saccharomycetaceae--g__Eremothecium--s__Eremothecium_sinecaudum	-2.65682	0.0108766	0.0815772	Healthy	0.198806	0.843272	0.882368	TB_M2	0.424219	0.673384	0.849294	TB_M6	-2.86453	0.00637848	0.0684499	Healthy	-0.507898	0.613193	0.825563	negative
d__Bacteria--p__Actinobacteria--c__Actinobacteria--o__Geodermatophilales	-2.65305	0.0109819	0.0817212	Healthy	-3.08021	0.00345126	0.0485287	Healthy	-1.98772	0.052814	0.33878	Healthy	-2.27705	0.0276995	0.142468	Healthy	1.50876	0.136063	0.438958	positive
d__Bacteria--p__Actinobacteria--c__Actinobacteria--o__Geodermatophilales--f__Geodermatophilaceae	-2.65305	0.0109819	0.0817212	Healthy	-3.08021	0.00345126	0.0485287	Healthy	-1.98772	0.052814	0.33878	Healthy	-2.27705	0.0276995	0.142468	Healthy	1.50876	0.136063	0.438958	positive
d__Archaea--p__Euryarchaeota--c__Halobacteria--o__Natrialbales--f__Natrialbaceae--g__Natrinema--s__Natrinema_pellirubrum	-2.6511	0.0110368	0.0819484	Healthy	-2.91219	0.00547486	0.0581103	Healthy	-1.49243	0.142413	0.489059	Healthy	-0.127926	0.898791	0.952771	Healthy	3.35691	0.00130235	0.0467329	positive
d__Bacteria--p__Proteobacteria--c__Gammaproteobacteria--o__Thiotrichales--f__Francisellaceae--g__Allofrancisella	-2.65047	0.0110544	0.0819484	Healthy	-2.5016	0.0159036	0.0830611	Healthy	-1.20682	0.233671	0.572577	Healthy	-2.56852	0.0136833	0.100402	Healthy	0.118092	0.906348	0.972736	positive
d__Bacteria--p__Proteobacteria--c__Gammaproteobacteria--o__Thiotrichales--f__Francisellaceae--g__Allofrancisella--s__Allofrancisella_guangzhouensis	-2.65047	0.0110544	0.0819484	Healthy	-2.5016	0.0159036	0.0830611	Healthy	-1.20682	0.233671	0.572577	Healthy	-2.56852	0.0136833	0.100402	Healthy	0.118092	0.906348	0.972736	positive
d__Bacteria--p__Proteobacteria--c__Gammaproteobacteria--o__Pseudomonadales--f__Pseudomonadaceae--g__Pseudomonas--s__Pseudomonas_sp._TKP	-2.64782	0.0111296	0.0824015	Healthy	-3.80077	0.0004144	0.0334646	Healthy	-1.28372	0.205668	0.547386	Healthy	-2.70668	0.00963665	0.0846173	Healthy	0.661248	0.510721	0.766737	positive
d__Bacteria--p__Bacteroidetes--c__Flavobacteriia--o__Flavobacteriales--f__--g__Candidatus_Sulcia	-2.64169	0.0113049	0.0833824	Healthy	-2.79402	0.00751032	0.0643627	Healthy	-2.39366	0.0208163	0.242613	Healthy	-2.62506	0.0118689	0.0932919	Healthy	-0.421361	0.674841	0.86201	negative
d__Bacteria--p__Bacteroidetes--c__Flavobacteriia--o__Flavobacteriales--f__--g__Candidatus_Sulcia--s__Candidatus_Sulcia_muelleri	-2.64169	0.0113049	0.0833824	Healthy	-2.79402	0.00751032	0.0643627	Healthy	-2.39366	0.0208163	0.242613	Healthy	-2.62506	0.0118689	0.0932919	Healthy	-0.421361	0.674841	0.86201	negative
d__Bacteria--p__Proteobacteria--c__Gammaproteobacteria--o__Pseudomonadales--f__Moraxellaceae--g__Moraxella--s__Moraxella_bovis	-2.64206	0.0112942	0.0833824	Healthy	0.158839	0.874476	0.907203	TB_M2	1.6052	0.115295	0.448676	TB_M6	-1.07482	0.288315	0.558026	Healthy	0.121573	0.903601	0.971895	positive
d__Bacteria--p__Bacteroidetes--c__Flavobacteriia--o__Flavobacteriales--f__Flavobacteriaceae--g__Lutibacter--s__Lutibacter_profundi	-2.6409	0.0113276	0.0834451	Healthy	-2.90509	0.00558097	0.0588164	Healthy	-1.62481	0.111036	0.440305	Healthy	-2.22242	0.0314419	0.156692	Healthy	0.89592	0.373503	0.673642	positive
d__Bacteria--p__Firmicutes--c__Bacilli--o__Bacillales--f__Staphylococcaceae--g__Staphylococcus--s__Staphylococcus_lutrae	-2.63958	0.0113658	0.0836205	Healthy	-1.4044	0.166774	0.284452	Healthy	-2.21278	0.0319146	0.276546	Healthy	-2.79887	0.00758437	0.0738191	Healthy	-1.18374	0.2407	0.571035	negative
d__Bacteria--p__Firmicutes--c__Bacilli--o__Lactobacillales--f__Enterococcaceae--g__Vagococcus	-2.63848	0.0113977	0.0837499	Healthy	-2.4932	0.0162384	0.0838261	Healthy	-2.50643	0.0157937	0.240924	Healthy	-2.93126	0.00533762	0.0642997	Healthy	-0.98975	0.325857	0.637686	negative
d__Bacteria--p__Chloroflexi--c__Caldilineae	-2.63484	0.0115038	0.0840018	Healthy	-3.81261	0.000399549	0.0334646	Healthy	-1.54749	0.128599	0.470067	Healthy	-0.114141	0.909645	0.957729	Healthy	3.83984	0.000275625	0.0249755	positive
d__Bacteria--p__Chloroflexi--c__Caldilineae--o__Caldilineales	-2.63484	0.0115038	0.0840018	Healthy	-3.81261	0.000399549	0.0334646	Healthy	-1.54749	0.128599	0.470067	Healthy	-0.114141	0.909645	0.957729	Healthy	3.83984	0.000275625	0.0249755	positive
d__Bacteria--p__Chloroflexi--c__Caldilineae--o__Caldilineales--f__Caldilineaceae	-2.63484	0.0115038	0.0840018	Healthy	-3.81261	0.000399549	0.0334646	Healthy	-1.54749	0.128599	0.470067	Healthy	-0.114141	0.909645	0.957729	Healthy	3.83984	0.000275625	0.0249755	positive
d__Bacteria--p__Chloroflexi--c__Caldilineae--o__Caldilineales--f__Caldilineaceae--g__Caldilinea	-2.63484	0.0115038	0.0840018	Healthy	-3.81261	0.000399549	0.0334646	Healthy	-1.54749	0.128599	0.470067	Healthy	-0.114141	0.909645	0.957729	Healthy	3.83984	0.000275625	0.0249755	positive
d__Bacteria--p__Chloroflexi--c__Caldilineae--o__Caldilineales--f__Caldilineaceae--g__Caldilinea--s__Caldilinea_aerophila	-2.63484	0.0115038	0.0840018	Healthy	-3.81261	0.000399549	0.0334646	Healthy	-1.54749	0.128599	0.470067	Healthy	-0.114141	0.909645	0.957729	Healthy	3.83984	0.000275625	0.0249755	positive
d__Archaea--p__Euryarchaeota--c__Halobacteria--o__Natrialbales--f__Natrialbaceae--g__Halostagnicola	-2.62825	0.011698	0.0840562	Healthy	-1.64532	0.106577	0.215361	Healthy	-1.32002	0.193359	0.537016	Healthy	0.974321	0.335223	0.601284	TB_M15	4.08663	0.000119391	0.017398	positive
d__Archaea--p__Euryarchaeota--c__Halobacteria--o__Natrialbales--f__Natrialbaceae--g__Halostagnicola--s__Halostagnicola_larsenii	-2.62825	0.011698	0.0840562	Healthy	-1.64532	0.106577	0.215361	Healthy	-1.32002	0.193359	0.537016	Healthy	0.974321	0.335223	0.601284	TB_M15	4.08663	0.000119391	0.017398	positive
d__Bacteria--p__Actinobacteria--c__Actinobacteria--o__Streptomycetales--f__Streptomycetaceae--g__Streptomyces--s__Streptomyces_globosus	-2.63187	0.0115909	0.0840562	Healthy	-1.59838	0.11666	0.226517	Healthy	-0.797572	0.429217	0.6993	Healthy	-1.05037	0.299282	0.567694	Healthy	1.28415	0.203512	0.530203	positive
d__Bacteria--p__Bacteroidetes--c__Chitinophagia--o__Chitinophagales--f__Chitinophagaceae--g__Filimonas	-2.62888	0.0116793	0.0840562	Healthy	-2.54201	0.0143775	0.0794088	Healthy	0.835108	0.407974	0.687281	TB_M6	-1.12147	0.268169	0.537258	Healthy	1.07794	0.284928	0.601298	positive
d__Bacteria--p__Bacteroidetes--c__Chitinophagia--o__Chitinophagales--f__Chitinophagaceae--g__Filimonas--s__Filimonas_lacunae	-2.62888	0.0116793	0.0840562	Healthy	-2.54201	0.0143775	0.0794088	Healthy	0.835108	0.407974	0.687281	TB_M6	-1.12147	0.268169	0.537258	Healthy	1.07794	0.284928	0.601298	positive
d__Bacteria--p__Bacteroidetes--c__Flavobacteriia--o__Flavobacteriales--f__Flavobacteriaceae--g__Nonlabens--s__Nonlabens_marinus	-2.62852	0.0116903	0.0840562	Healthy	0.00668342	0.994696	0.995866	TB_M2	0.837403	0.406696	0.68643	TB_M6	-1.65857	0.104316	0.321581	Healthy	0.210045	0.83427	0.933725	positive
d__Bacteria--p__Cyanobacteria--c__--o__Oscillatoriales--f__Cyanothecaceae--g__Cyanothece--s__Cyanothece_sp._PCC_7424	-2.63187	0.0115909	0.0840562	Healthy	0.964319	0.339822	0.455353	TB_M2	-0.963683	0.340244	0.651784	Healthy	-3.01626	0.00424086	0.0598761	Healthy	-0.458939	0.647764	0.84527	negative
d__Bacteria--p__Firmicutes--c__Bacilli--o__Lactobacillales--f__Lactobacillaceae--g__Lactobacillus--s__Lactobacillus_alimentarius	-2.63103	0.0116158	0.0840562	Healthy	-2.02348	0.0487304	0.139649	Healthy	-2.47679	0.0169948	0.240924	Healthy	-2.90545	0.00571977	0.0656136	Healthy	-1.01705	0.312788	0.624898	negative
d__Bacteria--p__Firmicutes--c__Bacilli--o__Lactobacillales--f__Lactobacillaceae--g__Lactobacillus--s__Lactobacillus_amylolyticus	-2.62958	0.0116588	0.0840562	Healthy	-2.87196	0.00610185	0.0601662	Healthy	-1.62692	0.110586	0.440305	Healthy	-2.69318	0.00997679	0.0857645	Healthy	-0.147995	0.882791	0.959614	negative
d__Bacteria--p__Proteobacteria--c__Gammaproteobacteria--o__Aeromonadales--f__Aeromonadaceae--g__Aeromonas--s__Aeromonas_sp._CU5	-2.63072	0.0116248	0.0840562	Healthy	-0.433638	0.666536	0.741878	Healthy	-0.808683	0.422861	0.694877	Healthy	-0.237583	0.813307	0.917725	Healthy	1.01073	0.31578	0.628018	positive
d__Bacteria--p__Proteobacteria--c__Gammaproteobacteria--o__Enterobacterales--f__Hafniaceae	-2.63059	0.0116287	0.0840562	Healthy	-2.51608	0.0153405	0.0818048	Healthy	0.254626	0.800147	0.913044	TB_M6	-1.39628	0.169634	0.414724	Healthy	1.75149	0.0844385	0.345855	positive
d__Bacteria--p__Proteobacteria--c__Gammaproteobacteria--o__Vibrionales--f__Vibrionaceae--g__Paraphotobacterium	-2.63259	0.0115699	0.0840562	Healthy	-1.82687	0.074073	0.174628	Healthy	-2.33687	0.0238554	0.250054	Healthy	-3.21887	0.0024189	0.0534005	Healthy	-1.03611	0.303876	0.616714	negative
d__Bacteria--p__Proteobacteria--c__Gammaproteobacteria--o__Vibrionales--f__Vibrionaceae--g__Paraphotobacterium--s__Paraphotobacterium_marinum	-2.63259	0.0115699	0.0840562	Healthy	-1.82687	0.074073	0.174628	Healthy	-2.33687	0.0238554	0.250054	Healthy	-3.21887	0.0024189	0.0534005	Healthy	-1.03611	0.303876	0.616714	negative
d__Archaea--p__Euryarchaeota--c__Thermoplasmata--o__Thermoplasmatales--f__Cuniculiplasmataceae	-2.62541	0.0117829	0.0842977	Healthy	-2.50195	0.0158896	0.0830611	Healthy	-2.44979	0.01816	0.241662	Healthy	-2.30974	0.0256555	0.13699	Healthy	0.420226	0.675665	0.862498	positive
d__Archaea--p__Euryarchaeota--c__Thermoplasmata--o__Thermoplasmatales--f__Cuniculiplasmataceae--g__Cuniculiplasma	-2.62541	0.0117829	0.0842977	Healthy	-2.50195	0.0158896	0.0830611	Healthy	-2.44979	0.01816	0.241662	Healthy	-2.30974	0.0256555	0.13699	Healthy	0.420226	0.675665	0.862498	positive
d__Archaea--p__Euryarchaeota--c__Thermoplasmata--o__Thermoplasmatales--f__Cuniculiplasmataceae--g__Cuniculiplasma--s__Cuniculiplasma_divulgatum	-2.62541	0.0117829	0.0842977	Healthy	-2.50195	0.0158896	0.0830611	Healthy	-2.44979	0.01816	0.241662	Healthy	-2.30974	0.0256555	0.13699	Healthy	0.420226	0.675665	0.862498	positive
d__Bacteria--p__Chlamydiae	-2.62297	0.0118559	0.0842977	Healthy	-2.8331	0.00677024	0.0628292	Healthy	-2.3615	0.0224916	0.247747	Healthy	-2.64967	0.0111504	0.0899415	Healthy	-0.38501	0.701449	0.87246	negative
d__Bacteria--p__Chlamydiae--c__Chlamydiia	-2.62297	0.0118559	0.0842977	Healthy	-2.8331	0.00677024	0.0628292	Healthy	-2.3615	0.0224916	0.247747	Healthy	-2.64967	0.0111504	0.0899415	Healthy	-0.38501	0.701449	0.87246	negative
d__Bacteria--p__Proteobacteria--c__Epsilonproteobacteria--o__Campylobacterales--f__Campylobacteraceae--g__Campylobacter--s__Campylobacter_fetus	-2.62279	0.0118613	0.0842977	Healthy	-1.67426	0.100723	0.208689	Healthy	-1.39684	0.169165	0.516142	Healthy	-3.18798	0.00263815	0.0543966	Healthy	0.0640027	0.949159	0.985369	positive
d__Bacteria--p__Proteobacteria--c__Gammaproteobacteria--o__Enterobacterales--f__Enterobacteriaceae--g__Enterobacter--s__Enterobacter_ludwigii	2.62348	0.0118406	0.0842977	TB_M0	-0.811339	0.421261	0.531598	Healthy	0.415682	0.679576	0.851196	TB_M6	1.14589	0.258033	0.526694	TB_M15	-1.81611	0.0738279	0.325376	negative
d__Bacteria--p__Proteobacteria--c__Gammaproteobacteria--o__Enterobacterales--f__Hafniaceae--g__Edwardsiella	-2.62478	0.0118017	0.0842977	Healthy	-2.56101	0.0137075	0.0783724	Healthy	-0.0608846	0.951715	0.981587	Healthy	-1.46754	0.149341	0.387516	Healthy	1.91253	0.0600838	0.295144	positive
d__Bacteria--p__Proteobacteria--c__Gammaproteobacteria--o__Legionellales--f__Legionellaceae--g__Legionella--s__Legionella_waltersii	-2.62445	0.0118117	0.0842977	Healthy	-1.10164	0.276228	0.396087	Healthy	-1.94175	0.0583059	0.352487	Healthy	-2.88058	0.00611216	0.0669362	Healthy	-0.209802	0.834459	0.933757	negative
d__Bacteria--p__Tenericutes--c__--o__--f__--g__Candidatus_Izimaplasma	-2.6199	0.0119487	0.0847124	Healthy	-2.35936	0.0225131	0.0962256	Healthy	-2.54383	0.0143887	0.238053	Healthy	-2.99432	0.0045018	0.0608945	Healthy	-1.16291	0.248991	0.575234	negative
d__Bacteria--p__Tenericutes--c__--o__--f__--g__Candidatus_Izimaplasma--s__Candidatus_Izimaplasma_sp._HR1	-2.6199	0.0119487	0.0847124	Healthy	-2.35936	0.0225131	0.0962256	Healthy	-2.54383	0.0143887	0.238053	Healthy	-2.99432	0.0045018	0.0608945	Healthy	-1.16291	0.248991	0.575234	negative
d__Bacteria--p__Planctomycetes--c__Phycisphaerae	-2.61896	0.0119774	0.0848131	Healthy	-1.70806	0.0942228	0.202912	Healthy	-1.57111	0.12301	0.46629	Healthy	-0.227607	0.821006	0.918371	Healthy	2.36728	0.0208152	0.172738	positive
d__Bacteria--p__Proteobacteria--c__Gammaproteobacteria--o__Enterobacterales--f__Yersiniaceae--g__Yersinia--s__Yersinia_intermedia	-2.6182	0.0120004	0.0848736	Healthy	-1.96746	0.0550474	0.14809	Healthy	-2.42529	0.0192791	0.241837	Healthy	-1.98909	0.0529307	0.214362	Healthy	0.648103	0.519133	0.771838	positive
d__Bacteria--p__Fibrobacteres	-2.61275	0.0121672	0.0851268	Healthy	-2.62061	0.0117853	0.0738029	Healthy	-1.93389	0.0592933	0.353884	Healthy	-1.25809	0.214993	0.472351	Healthy	2.79478	0.00676753	0.0965446	positive
d__Bacteria--p__Fibrobacteres--c__Fibrobacteria	-2.61275	0.0121672	0.0851268	Healthy	-2.62061	0.0117853	0.0738029	Healthy	-1.93389	0.0592933	0.353884	Healthy	-1.25809	0.214993	0.472351	Healthy	2.79478	0.00676753	0.0965446	positive
d__Bacteria--p__Fibrobacteres--c__Fibrobacteria--o__Fibrobacterales	-2.61275	0.0121672	0.0851268	Healthy	-2.62061	0.0117853	0.0738029	Healthy	-1.93389	0.0592933	0.353884	Healthy	-1.25809	0.214993	0.472351	Healthy	2.79478	0.00676753	0.0965446	positive
d__Bacteria--p__Fibrobacteres--c__Fibrobacteria--o__Fibrobacterales--f__Fibrobacteraceae	-2.61275	0.0121672	0.0851268	Healthy	-2.62061	0.0117853	0.0738029	Healthy	-1.93389	0.0592933	0.353884	Healthy	-1.25809	0.214993	0.472351	Healthy	2.79478	0.00676753	0.0965446	positive
d__Bacteria--p__Fibrobacteres--c__Fibrobacteria--o__Fibrobacterales--f__Fibrobacteraceae--g__Fibrobacter	-2.61275	0.0121672	0.0851268	Healthy	-2.62061	0.0117853	0.0738029	Healthy	-1.93389	0.0592933	0.353884	Healthy	-1.25809	0.214993	0.472351	Healthy	2.79478	0.00676753	0.0965446	positive
d__Bacteria--p__Fibrobacteres--c__Fibrobacteria--o__Fibrobacterales--f__Fibrobacteraceae--g__Fibrobacter--s__Fibrobacter_succinogenes	-2.61275	0.0121672	0.0851268	Healthy	-2.62061	0.0117853	0.0738029	Healthy	-1.93389	0.0592933	0.353884	Healthy	-1.25809	0.214993	0.472351	Healthy	2.79478	0.00676753	0.0965446	positive
d__Bacteria--p__Firmicutes--c__Bacilli--o__Lactobacillales--f__Enterococcaceae--g__Enterococcus--s__Enterococcus_hirae	-2.6134	0.0121471	0.0851268	Healthy	-2.63187	0.0114511	0.0738029	Healthy	-2.54324	0.0144099	0.238053	Healthy	-2.76831	0.00821495	0.0772364	Healthy	-1.12478	0.264696	0.585333	negative
d__Bacteria--p__Firmicutes--c__Bacilli--o__Lactobacillales--f__Lactobacillaceae--g__Lactobacillus--s__Lactobacillus_fuchuensis	-2.61521	0.0120917	0.0851268	Healthy	-2.55896	0.0137784	0.0787011	Healthy	-1.67429	0.100861	0.428524	Healthy	-2.51082	0.0157931	0.106772	Healthy	-0.252455	0.801463	0.917369	negative
d__Bacteria--p__Proteobacteria--c__Gammaproteobacteria--o__Thiotrichales--f__Francisellaceae--g__Francisella--s__Francisella_halioticida	-2.61416	0.0121238	0.0851268	Healthy	-3.58152	0.000807389	0.0368423	Healthy	-2.86077	0.0063369	0.218861	Healthy	-3.44893	0.00125194	0.0468292	Healthy	-0.760934	0.449366	0.72912	negative
d__Bacteria--p__Nitrospirae--c__Nitrospira--o__Nitrospirales--f__Nitrospiraceae--g__Nitrospira--s__Nitrospira_moscoviensis	-2.61173	0.0121988	0.0852461	Healthy	-2.91915	0.0053727	0.0578228	Healthy	-0.550759	0.584464	0.802053	Healthy	0.52528	0.602026	0.793085	TB_M15	3.84385	0.000271969	0.0249755	positive
d__Bacteria--p__Actinobacteria--c__Actinobacteria--o__Micromonosporales--f__Micromonosporaceae--g__Micromonospora--s__Micromonospora_krabiensis	-2.60996	0.0122533	0.0855247	Healthy	-2.29922	0.0259831	0.103368	Healthy	-0.47178	0.639314	0.835096	Healthy	-1.57004	0.12357	0.35103	Healthy	1.06044	0.292751	0.608062	positive
d__Bacteria--p__Firmicutes--c__Bacilli--o__Bacillales--f__Bacillaceae--g__Bacillus--s__Bacillus_muralis	-2.6078	0.0123207	0.0856401	Healthy	-3.29394	0.00188251	0.0419933	Healthy	-1.30589	0.198082	0.539784	Healthy	-2.8684	0.00631324	0.0682623	Healthy	0.0807293	0.935898	0.984615	positive
d__Bacteria--p__Firmicutes--c__Bacilli--o__Lactobacillales--f__Carnobacteriaceae--g__Carnobacterium	-2.60836	0.0123033	0.0856401	Healthy	-1.35498	0.181901	0.30056	Healthy	-2.28708	0.0268403	0.256518	Healthy	-3.63647	0.000720863	0.042715	Healthy	-1.24446	0.217666	0.542608	negative
d__Bacteria--p__Firmicutes--c__Clostridia--o__Thermoanaerobacterales--f__Thermoanaerobacterales_Family_III._Incertae_Sedis--g__Caldicellulosiruptor--s__Caldicellulosiruptor_saccharolyticus	-2.60755	0.0123284	0.0856401	Healthy	-3.47011	0.00112524	0.0380147	Healthy	-2.48613	0.0166076	0.240924	Healthy	-3.23645	0.00230191	0.0529984	Healthy	-0.621142	0.536614	0.783488	negative
d__Bacteria--p__Proteobacteria--c__Gammaproteobacteria--o__Alteromonadales--f__Idiomarinaceae--g__Idiomarina--s__Idiomarina_loihiensis	-2.60888	0.0122869	0.0856401	Healthy	-2.18535	0.0338822	0.114435	Healthy	0.74049	0.462766	0.723141	TB_M6	-2.07068	0.0442873	0.194063	Healthy	0.807765	0.422084	0.710577	positive
d__Archaea--p__Euryarchaeota--c__Thermoplasmata--o__--f__--g__--s__methanogenic_archaeon_ISO4-H5	-2.6064	0.0123643	0.0856854	Healthy	-1.59356	0.117738	0.227428	Healthy	0.576224	0.567273	0.791502	TB_M6	-0.781847	0.438492	0.683131	Healthy	1.85726	0.0676698	0.31325	positive
d__Bacteria--p__Firmicutes--c__Bacilli--o__Lactobacillales--f__Lactobacillaceae--g__Lactobacillus--s__Lactobacillus_kullabergensis	-2.60659	0.0123583	0.0856854	Healthy	-3.14696	0.00286243	0.0454954	Healthy	-1.85926	0.0693934	0.371823	Healthy	-2.9687	0.0048254	0.0622834	Healthy	-0.177912	0.859329	0.947448	negative
d__Bacteria--p__Cyanobacteria--c__--o__Chroococcales--f__Cyanobacteriaceae	-2.60457	0.0124216	0.0857567	Healthy	-0.991742	0.326402	0.443236	Healthy	0.128082	0.898642	0.957394	TB_M6	-2.0467	0.0466896	0.199737	Healthy	-0.144927	0.885204	0.960764	negative
d__Bacteria--p__Cyanobacteria--c__--o__Chroococcales--f__Cyanobacteriaceae--g__Cyanobacterium	-2.60457	0.0124216	0.0857567	Healthy	-0.991742	0.326402	0.443236	Healthy	0.128082	0.898642	0.957394	TB_M6	-2.0467	0.0466896	0.199737	Healthy	-0.144927	0.885204	0.960764	negative
d__Bacteria--p__Cyanobacteria--c__--o__Chroococcales--f__Cyanobacteriaceae--g__Cyanobacterium--s__Cyanobacterium_aponinum	-2.60457	0.0124216	0.0857567	Healthy	-0.991742	0.326402	0.443236	Healthy	0.128082	0.898642	0.957394	TB_M6	-2.0467	0.0466896	0.199737	Healthy	-0.144927	0.885204	0.960764	negative
d__Bacteria--p__Planctomycetes--c__Planctomycetia	-2.6042	0.0124332	0.0857567	Healthy	-1.80794	0.0770166	0.179113	Healthy	-0.00972069	0.992286	0.996565	Healthy	-0.179724	0.858194	0.936072	Healthy	2.26262	0.0269058	0.19598	positive
d__Bacteria--p__Actinobacteria--c__Actinobacteria--o__Corynebacteriales--f__Corynebacteriaceae--g__Corynebacterium--s__Corynebacterium_casei	-2.60071	0.0125433	0.0857808	Healthy	-1.22294	0.227448	0.346736	Healthy	1.38848	0.171679	0.518646	TB_M6	-0.586928	0.560251	0.766756	Healthy	1.18062	0.241927	0.571894	positive
d__Bacteria--p__Chlorobi	-2.6012	0.0125278	0.0857808	Healthy	-2.44195	0.0184255	0.0883365	Healthy	-0.366323	0.715804	0.865743	Healthy	-0.249995	0.803755	0.912514	Healthy	3.17988	0.00223173	0.059597	positive
d__Bacteria--p__Chlorobi--c__Chlorobia	-2.6012	0.0125278	0.0857808	Healthy	-2.44195	0.0184255	0.0883365	Healthy	-0.366323	0.715804	0.865743	Healthy	-0.249995	0.803755	0.912514	Healthy	3.17988	0.00223173	0.059597	positive
d__Bacteria--p__Chlorobi--c__Chlorobia--o__Chlorobiales	-2.6012	0.0125278	0.0857808	Healthy	-2.44195	0.0184255	0.0883365	Healthy	-0.366323	0.715804	0.865743	Healthy	-0.249995	0.803755	0.912514	Healthy	3.17988	0.00223173	0.059597	positive
d__Bacteria--p__Chlorobi--c__Chlorobia--o__Chlorobiales--f__Chlorobiaceae	-2.6012	0.0125278	0.0857808	Healthy	-2.44195	0.0184255	0.0883365	Healthy	-0.366323	0.715804	0.865743	Healthy	-0.249995	0.803755	0.912514	Healthy	3.17988	0.00223173	0.059597	positive
d__Bacteria--p__Firmicutes--c__Bacilli--o__Bacillales--f__Bacillaceae--g__Oceanobacillus	-2.59983	0.0125712	0.0857808	Healthy	-2.58022	0.0130588	0.077311	Healthy	-2.06348	0.0447363	0.316538	Healthy	-3.21739	0.00242896	0.0534005	Healthy	-1.18658	0.239585	0.570566	negative
d__Bacteria--p__Firmicutes--c__Bacilli--o__Bacillales--f__Bacillaceae--g__Virgibacillus--s__Virgibacillus_sp._6R	-2.59853	0.0126127	0.0857808	Healthy	-2.7474	0.00849081	0.0661288	Healthy	-2.03814	0.0473091	0.324778	Healthy	-3.01281	0.00428099	0.0600366	Healthy	-0.360875	0.719328	0.881669	negative
d__Bacteria--p__Firmicutes--c__Bacilli--o__Lactobacillales--f__Carnobacteriaceae	-2.59905	0.0125962	0.0857808	Healthy	-1.73709	0.0889221	0.196489	Healthy	-2.43983	0.0186079	0.241837	Healthy	-3.49619	0.00109069	0.044604	Healthy	-1.27478	0.20679	0.53454	negative
d__Bacteria--p__Firmicutes--c__Clostridia--o__Clostridiales--f__Clostridiaceae--g__Alkaliphilus--s__Alkaliphilus_metalliredigens	-2.59968	0.0125762	0.0857808	Healthy	-2.76844	0.00803462	0.065278	Healthy	-3.0852	0.00343748	0.179601	Healthy	-3.45469	0.00123113	0.0464654	Healthy	-0.996325	0.322677	0.634856	negative
d__Bacteria--p__Proteobacteria--c__Gammaproteobacteria--o__Cellvibrionales	-2.60146	0.0125198	0.0857808	Healthy	-2.2866	0.026769	0.10459	Healthy	0.90877	0.368208	0.664573	TB_M6	-2.39004	0.0211947	0.12328	Healthy	0.298448	0.766285	0.899739	positive
d__Bacteria--p__Tenericutes--c__Mollicutes--o__Acholeplasmatales--f__Acholeplasmataceae--g__Acholeplasma--s__Acholeplasma_palmae	-2.60266	0.0124817	0.0857808	Healthy	-2.44598	0.0182441	0.0880341	Healthy	-2.35982	0.0225824	0.248279	Healthy	-3.02095	0.00418707	0.0598761	Healthy	-1.30571	0.196118	0.526916	negative
d__Bacteria--p__Tenericutes--c__Mollicutes--o__Entomoplasmatales--f__Entomoplasmataceae--g__Mesoplasma	-2.59869	0.0126076	0.0857808	Healthy	-2.44109	0.0184641	0.0883419	Healthy	-2.84371	0.00663162	0.218861	Healthy	-3.40067	0.00143993	0.0476866	Healthy	-1.56221	0.122951	0.420114	negative
d__Bacteria--p__Proteobacteria--c__Gammaproteobacteria--o__Aeromonadales--f__Aeromonadaceae--g__Oceanisphaera--s__Oceanisphaera_avium	-2.59733	0.0126511	0.0859421	Healthy	-3.0061	0.00423746	0.0531865	Healthy	1.66565	0.10258	0.429425	TB_M6	-0.962773	0.340923	0.605808	Healthy	1.54409	0.127277	0.426126	positive
d__Archaea--p__Euryarchaeota--c__Methanomicrobia--o__Methanomicrobiales--f__Methanomicrobiaceae--g__Methanolacinia	-2.57748	0.0132996	0.0860878	Healthy	-0.619852	0.538349	0.63229	Healthy	0.516426	0.608031	0.816676	TB_M6	-0.377687	0.707479	0.853915	Healthy	1.10108	0.274802	0.5934	positive
d__Archaea--p__Euryarchaeota--c__Methanomicrobia--o__Methanomicrobiales--f__Methanomicrobiaceae--g__Methanolacinia--s__Methanolacinia_petrolearia	-2.57748	0.0132996	0.0860878	Healthy	-0.619852	0.538349	0.63229	Healthy	0.516426	0.608031	0.816676	TB_M6	-0.377687	0.707479	0.853915	Healthy	1.10108	0.274802	0.5934	positive
d__Archaea--p__Euryarchaeota--c__Thermococci--o__Thermococcales--f__Thermococcaceae--g__Pyrococcus--s__Pyrococcus_kukulkanii	-2.57805	0.0132805	0.0860878	Healthy	-1.13362	0.262703	0.383084	Healthy	-2.68044	0.010171	0.238053	Healthy	0.570341	0.571347	0.772541	TB_M15	2.40957	0.0187254	0.163226	positive
d__Bacteria--p__Actinobacteria--c__Actinobacteria--o__Candidatus_Nanopelagicales--f__Candidatus_Nanopelagicaceae--g__Candidatus_Nanopelagicus	-2.57649	0.0133328	0.0860878	Healthy	-2.76848	0.00803363	0.065278	Healthy	-2.17802	0.0345679	0.28598	Healthy	-2.55627	0.0141086	0.101861	Healthy	0.73416	0.465413	0.734814	positive
d__Bacteria--p__Actinobacteria--c__Actinobacteria--o__Corynebacteriales--f__Corynebacteriaceae--g__Corynebacterium--s__Corynebacterium_imitans	-2.56579	0.0136955	0.0860878	Healthy	-2.57245	0.0133176	0.0780505	Healthy	-2.00094	0.0513196	0.337555	Healthy	-2.12313	0.0394043	0.180279	Healthy	2.19471	0.031655	0.212328	positive
d__Bacteria--p__Actinobacteria--c__Actinobacteria--o__Corynebacteriales--f__Corynebacteriaceae--g__Corynebacterium--s__Corynebacterium_kroppenstedtii	-2.57918	0.0132429	0.0860878	Healthy	-2.1179	0.039501	0.124935	Healthy	0.414036	0.680772	0.851196	TB_M6	0.392733	0.696413	0.849171	TB_M15	1.81516	0.0739749	0.325376	positive
d__Bacteria--p__Actinobacteria--c__Actinobacteria--o__Corynebacteriales--f__Gordoniaceae--g__Gordonia--s__Gordonia_bronchialis	-2.57929	0.0132391	0.0860878	Healthy	-2.84104	0.00662838	0.0625313	Healthy	-1.07767	0.2868	0.610218	Healthy	-0.411675	0.682576	0.84231	Healthy	3.64755	0.000518717	0.0300393	positive
d__Bacteria--p__Actinobacteria--c__Actinobacteria--o__Micrococcales--f__Microbacteriaceae--g__Curtobacterium--s__Curtobacterium_sp._MR_MD2014	-2.59249	0.0128065	0.0860878	Healthy	-3.77804	0.000444428	0.0334646	Healthy	-2.92893	0.00527625	0.210117	Healthy	-0.560296	0.578119	0.777384	Healthy	3.36725	0.00126136	0.046335	positive
d__Bacteria--p__Actinobacteria--c__Actinobacteria--o__Micrococcales--f__Micrococcaceae--g__Neomicrococcus	-2.5875	0.0129683	0.0860878	Healthy	0.303154	0.763111	0.818228	TB_M2	0.717582	0.476644	0.731242	TB_M6	1.1614	0.251739	0.519651	TB_M15	0.624792	0.53423	0.783488	positive
d__Bacteria--p__Actinobacteria--c__Actinobacteria--o__Micrococcales--f__Micrococcaceae--g__Neomicrococcus--s__Neomicrococcus_aestuarii	-2.5875	0.0129683	0.0860878	Healthy	0.303154	0.763111	0.818228	TB_M2	0.717582	0.476644	0.731242	TB_M6	1.1614	0.251739	0.519651	TB_M15	0.624792	0.53423	0.783488	positive
d__Bacteria--p__Actinobacteria--c__Coriobacteriia--o__Eggerthellales--f__Eggerthellaceae--g__Eggerthella--s__Eggerthella_sp._YY7918	-2.59127	0.0128459	0.0860878	Healthy	-1.60163	0.115938	0.226041	Healthy	-2.01977	0.0492542	0.328867	Healthy	-2.91228	0.00561618	0.0650991	Healthy	-1.30171	0.197473	0.528528	negative
d__Bacteria--p__Bacteroidetes--c__Cytophagia--o__Cytophagales--f__Cyclobacteriaceae	-2.58947	0.0129041	0.0860878	Healthy	-2.79267	0.0075371	0.0643627	Healthy	-0.103552	0.917975	0.963264	Healthy	-1.70191	0.0958297	0.30784	Healthy	1.23723	0.22032	0.544351	positive
d__Bacteria--p__Bacteroidetes--c__Flavobacteriia--o__Flavobacteriales--f__Flavobacteriaceae--g__Aequorivita	-2.56515	0.0137175	0.0860878	Healthy	-3.12025	0.00308572	0.0458081	Healthy	-2.51349	0.0155194	0.240631	Healthy	-2.99571	0.00448481	0.0608945	Healthy	0.229499	0.819181	0.926051	positive
d__Bacteria--p__Bacteroidetes--c__Flavobacteriia--o__Flavobacteriales--f__Flavobacteriaceae--g__Aequorivita--s__Aequorivita_sublithincola	-2.56515	0.0137175	0.0860878	Healthy	-3.12025	0.00308572	0.0458081	Healthy	-2.51349	0.0155194	0.240631	Healthy	-2.99571	0.00448481	0.0608945	Healthy	0.229499	0.819181	0.926051	positive
d__Bacteria--p__Bacteroidetes--c__Flavobacteriia--o__Flavobacteriales--f__Flavobacteriaceae--g__Capnocytophaga--s__Capnocytophaga_haemolytica	-2.57845	0.0132671	0.0860878	Healthy	-2.77447	0.00790795	0.0650543	Healthy	0.171804	0.864346	0.942143	TB_M6	-0.371263	0.712223	0.858072	Healthy	2.55476	0.0129041	0.13288	positive
d__Bacteria--p__Bacteroidetes--c__Flavobacteriia--o__Flavobacteriales--f__Flavobacteriaceae--g__Elizabethkingia--s__Elizabethkingia_bruuniana	-2.57284	0.0134554	0.0860878	Healthy	-2.48167	0.0167091	0.0847571	Healthy	0.926503	0.35902	0.657003	TB_M6	-1.39985	0.168568	0.412982	Healthy	0.329934	0.74248	0.890559	positive
d__Bacteria--p__Bacteroidetes--c__Flavobacteriia--o__Flavobacteriales--f__Flavobacteriaceae--g__Flavivirga	-2.56517	0.0137169	0.0860878	Healthy	-3.18497	0.00257083	0.0442258	Healthy	-2.56145	0.0137669	0.238053	Healthy	-2.6524	0.0110732	0.0899415	Healthy	0.638529	0.525306	0.776465	positive
d__Bacteria--p__Bacteroidetes--c__Flavobacteriia--o__Flavobacteriales--f__Flavobacteriaceae--g__Flavivirga--s__Flavivirga_eckloniae	-2.56517	0.0137169	0.0860878	Healthy	-3.18497	0.00257083	0.0442258	Healthy	-2.56145	0.0137669	0.238053	Healthy	-2.6524	0.0110732	0.0899415	Healthy	0.638529	0.525306	0.776465	positive
d__Bacteria--p__Bacteroidetes--c__Flavobacteriia--o__Flavobacteriales--f__Flavobacteriaceae--g__Gillisia	-2.5671	0.0136506	0.0860878	Healthy	-2.41679	0.019593	0.0901526	Healthy	-2.16425	0.035672	0.289037	Healthy	-2.52457	0.0152651	0.106148	Healthy	-0.450869	0.65354	0.848891	negative
d__Bacteria--p__Bacteroidetes--c__Flavobacteriia--o__Flavobacteriales--f__Flavobacteriaceae--g__Gillisia--s__Gillisia_sp._Hel1_33_143	-2.5671	0.0136506	0.0860878	Healthy	-2.41679	0.019593	0.0901526	Healthy	-2.16425	0.035672	0.289037	Healthy	-2.52457	0.0152651	0.106148	Healthy	-0.450869	0.65354	0.848891	negative
d__Bacteria--p__Bacteroidetes--c__Flavobacteriia--o__Flavobacteriales--f__Flavobacteriaceae--g__Gramella--s__Gramella_forsetii	-2.58	0.0132156	0.0860878	Healthy	-0.962652	0.340649	0.455939	Healthy	1.09582	0.278863	0.603593	TB_M6	-0.704353	0.484924	0.716302	Healthy	0.565034	0.573938	0.805578	positive
d__Bacteria--p__Bacteroidetes--c__Flavobacteriia--o__Flavobacteriales--f__Flavobacteriaceae--g__Polaribacter--s__Polaribacter_sp._MED152	-2.57398	0.013417	0.0860878	Healthy	-2.63951	0.0112294	0.0729786	Healthy	-2.04356	0.046748	0.323202	Healthy	-2.50923	0.0158552	0.106845	Healthy	-0.0726838	0.942274	0.984615	negative
d__Bacteria--p__Bacteroidetes--c__Flavobacteriia--o__Flavobacteriales--f__Flavobacteriaceae--g__Tenacibaculum--s__Tenacibaculum_jejuense	-2.58306	0.0131141	0.0860878	Healthy	-1.28557	0.204891	0.323995	Healthy	-2.72929	0.0089623	0.238053	Healthy	-3.13641	0.00304656	0.0560438	Healthy	-0.863366	0.391017	0.68426	negative
d__Bacteria--p__Bacteroidetes--c__Sphingobacteriia--o__Sphingobacteriales--f__Sphingobacteriaceae--g__Pedobacter--s__Pedobacter_heparinus	-2.59253	0.0128051	0.0860878	Healthy	-1.62495	0.110862	0.219957	Healthy	-0.387579	0.700115	0.857638	Healthy	0.139768	0.889481	0.949559	TB_M15	2.72208	0.00826043	0.106548	positive
d__Bacteria--p__Chloroflexi--c__Chloroflexia	-2.56724	0.0136459	0.0860878	Healthy	-1.61375	0.113277	0.222934	Healthy	0.442355	0.660305	0.845474	TB_M6	0.515124	0.609045	0.79595	TB_M15	3.12709	0.00261174	0.062751	positive
d__Bacteria--p__Chloroflexi--c__Chloroflexia--o__Chloroflexales	-2.56724	0.0136459	0.0860878	Healthy	-1.61375	0.113277	0.222934	Healthy	0.442355	0.660305	0.845474	TB_M6	0.515124	0.609045	0.79595	TB_M15	3.12709	0.00261174	0.062751	positive
d__Bacteria--p__Cyanobacteria--c__--o__Chroococcales--f__Chroococcaceae--g__Chondrocystis	-2.57425	0.0134078	0.0860878	Healthy	-1.60602	0.114967	0.224973	Healthy	-2.15002	0.0368447	0.291062	Healthy	-2.80217	0.00751904	0.0735307	Healthy	-0.70213	0.48503	0.747714	negative
d__Bacteria--p__Cyanobacteria--c__--o__Chroococcales--f__Chroococcaceae--g__Chondrocystis--s__Chondrocystis_sp._NIES-4102	-2.57425	0.0134078	0.0860878	Healthy	-1.60602	0.114967	0.224973	Healthy	-2.15002	0.0368447	0.291062	Healthy	-2.80217	0.00751904	0.0735307	Healthy	-0.70213	0.48503	0.747714	negative
d__Bacteria--p__Cyanobacteria--c__--o__Nostocales--f__Nostocaceae--g__Cylindrospermum	-2.57997	0.0132167	0.0860878	Healthy	-0.178729	0.858919	0.893441	Healthy	-0.914112	0.365425	0.662525	Healthy	-2.88274	0.00607699	0.0666789	Healthy	-0.630486	0.530522	0.780249	negative
d__Bacteria--p__Cyanobacteria--c__--o__Nostocales--f__Nostocaceae--g__Cylindrospermum--s__Cylindrospermum_stagnale	-2.57997	0.0132167	0.0860878	Healthy	-0.178729	0.858919	0.893441	Healthy	-0.914112	0.365425	0.662525	Healthy	-2.88274	0.00607699	0.0666789	Healthy	-0.630486	0.530522	0.780249	negative
d__Bacteria--p__Cyanobacteria--c__--o__Pleurocapsales--f__Dermocarpellaceae	-2.57199	0.0134842	0.0860878	Healthy	-3.05736	0.00367767	0.0493636	Healthy	-1.71056	0.0939005	0.415449	Healthy	-2.33546	0.0241425	0.132943	Healthy	0.0900474	0.928518	0.982769	positive
d__Bacteria--p__Cyanobacteria--c__--o__Pleurocapsales--f__Dermocarpellaceae--g__Stanieria	-2.57199	0.0134842	0.0860878	Healthy	-3.05736	0.00367767	0.0493636	Healthy	-1.71056	0.0939005	0.415449	Healthy	-2.33546	0.0241425	0.132943	Healthy	0.0900474	0.928518	0.982769	positive
d__Bacteria--p__Cyanobacteria--c__--o__Synechococcales--f__Synechococcaceae--g__Synechococcus--s__Synechococcus_sp._PCC_6312	-2.56539	0.0137094	0.0860878	Healthy	-0.573067	0.569331	0.659671	Healthy	0.92838	0.358057	0.656667	TB_M6	-2.64977	0.0111476	0.0899415	Healthy	-0.180917	0.856979	0.946821	negative
d__Bacteria--p__Firmicutes--c__Bacilli--o__Bacillales--f__Bacillaceae--g__Virgibacillus--s__Virgibacillus_sp._SK37	-2.58662	0.0129971	0.0860878	Healthy	-1.59798	0.11675	0.226517	Healthy	-2.16203	0.0358524	0.289302	Healthy	-2.88311	0.00607107	0.0666789	Healthy	-0.530983	0.597186	0.817231	negative
d__Bacteria--p__Firmicutes--c__Bacilli--o__Bacillales--f__Paenibacillaceae--g__Paenibacillus--s__Paenibacillus_larvae	-2.59111	0.012851	0.0860878	Healthy	-2.96239	0.00477677	0.0556482	Healthy	-2.50513	0.0158448	0.240924	Healthy	-2.77285	0.0081183	0.0770712	Healthy	-0.554496	0.581086	0.808653	negative
d__Bacteria--p__Firmicutes--c__Bacilli--o__Bacillales--f__Paenibacillaceae--g__Paenibacillus--s__Paenibacillus_physcomitrellae	-2.57086	0.0135225	0.0860878	Healthy	-3.75088	0.000483052	0.0336689	Healthy	0.224505	0.823358	0.927852	TB_M6	-1.11895	0.269234	0.537719	Healthy	2.19581	0.0315722	0.212016	positive
d__Bacteria--p__Firmicutes--c__Bacilli--o__Bacillales--f__Planococcaceae	-2.58884	0.0129247	0.0860878	Healthy	-2.40369	0.0202276	0.0911079	Healthy	-1.7524	0.086369	0.401887	Healthy	-3.192	0.00260858	0.0540956	Healthy	-0.437404	0.663225	0.854933	negative
d__Bacteria--p__Firmicutes--c__Bacilli--o__Bacillales--f__Planococcaceae--g__Solibacillus--s__Solibacillus_silvestris	-2.58975	0.0128952	0.0860878	Healthy	-2.41243	0.0198021	0.0904429	Healthy	-2.1017	0.0410858	0.304576	Healthy	-3.21921	0.00241658	0.0534005	Healthy	-0.755926	0.452343	0.729863	negative
d__Bacteria--p__Firmicutes--c__Bacilli--o__Bacillales--f__Staphylococcaceae--g__Staphylococcus--s__Staphylococcus_agnetis	-2.57592	0.0133519	0.0860878	Healthy	-1.65144	0.105316	0.213981	Healthy	-2.4849	0.0166581	0.240924	Healthy	-3.43883	0.00128925	0.0468292	Healthy	-1.38981	0.169186	0.498776	negative
d__Bacteria--p__Firmicutes--c__Bacilli--o__Lactobacillales--f__Aerococcaceae--g__Aerococcus--s__Aerococcus_viridans	-2.57711	0.013312	0.0860878	Healthy	-2.91156	0.00548416	0.0581103	Healthy	-2.31694	0.0250127	0.252427	Healthy	-2.60805	0.0123901	0.094419	Healthy	-0.34773	0.729133	0.88587	negative
d__Bacteria--p__Firmicutes--c__Bacilli--o__Lactobacillales--f__Enterococcaceae--g__Vagococcus--s__Vagococcus_teuberi	-2.57123	0.01351	0.0860878	Healthy	-1.48436	0.14439	0.260234	Healthy	-2.55623	0.0139484	0.238053	Healthy	-3.08462	0.00351624	0.0576414	Healthy	-1.10778	0.271918	0.5934	negative
d__Bacteria--p__Firmicutes--c__Bacilli--o__Lactobacillales--f__Lactobacillaceae--g__Lactobacillus--s__Lactobacillus_farciminis	-2.59608	0.012691	0.0860878	Healthy	-2.33285	0.023988	0.0993307	Healthy	-2.51267	0.0155511	0.240631	Healthy	-2.76498	0.00828648	0.0775387	Healthy	-1.13828	0.259058	0.581931	negative
d__Bacteria--p__Firmicutes--c__Clostridia--o__Clostridiales--f__Hungateiclostridiaceae--g__Fastidiosipila	-2.57454	0.0133982	0.0860878	Healthy	-2.81414	0.00712038	0.0635377	Healthy	-1.50855	0.138252	0.48794	Healthy	-2.30374	0.0260199	0.137706	Healthy	1.43993	0.154543	0.473902	positive
d__Bacteria--p__Firmicutes--c__Clostridia--o__Clostridiales--f__Hungateiclostridiaceae--g__Fastidiosipila--s__Fastidiosipila_sanguinis	-2.57454	0.0133982	0.0860878	Healthy	-2.81414	0.00712038	0.0635377	Healthy	-1.50855	0.138252	0.48794	Healthy	-2.30374	0.0260199	0.137706	Healthy	1.43993	0.154543	0.473902	positive
d__Bacteria--p__Firmicutes--c__Clostridia--o__Clostridiales--f__Peptococcaceae--g__Desulfofarcimen	-2.57704	0.0133142	0.0860878	Healthy	-2.44569	0.018257	0.0880341	Healthy	-1.8036	0.0778455	0.389827	Healthy	-2.44694	0.0184708	0.115527	Healthy	0.48182	0.631504	0.838707	positive
d__Bacteria--p__Firmicutes--c__Clostridia--o__Clostridiales--f__Peptococcaceae--g__Desulfofarcimen--s__Desulfofarcimen_acetoxidans	-2.57704	0.0133142	0.0860878	Healthy	-2.44569	0.018257	0.0880341	Healthy	-1.8036	0.0778455	0.389827	Healthy	-2.44694	0.0184708	0.115527	Healthy	0.48182	0.631504	0.838707	positive
d__Bacteria--p__Firmicutes--c__Clostridia--o__Thermoanaerobacterales--f__Thermoanaerobacteraceae--g__Thermacetogenium	-2.59479	0.0127322	0.0860878	Healthy	-2.59128	0.012698	0.0761706	Healthy	-1.21079	0.232159	0.571469	Healthy	-1.59539	0.117785	0.341839	Healthy	1.63696	0.106328	0.389901	positive
d__Bacteria--p__Firmicutes--c__Clostridia--o__Thermoanaerobacterales--f__Thermoanaerobacteraceae--g__Thermacetogenium--s__Thermacetogenium_phaeum	-2.59479	0.0127322	0.0860878	Healthy	-2.59128	0.012698	0.0761706	Healthy	-1.21079	0.232159	0.571469	Healthy	-1.59539	0.117785	0.341839	Healthy	1.63696	0.106328	0.389901	positive
d__Bacteria--p__Fusobacteria--c__Fusobacteriia--o__Fusobacteriales--f__Fusobacteriaceae--g__Fusobacterium--s__Fusobacterium_hwasookii	-2.57252	0.0134662	0.0860878	Healthy	-3.04876	0.00376654	0.0498427	Healthy	-2.33091	0.0241964	0.250531	Healthy	-2.84461	0.00672401	0.0698437	Healthy	-0.37381	0.709726	0.877626	negative
d__Bacteria--p__Proteobacteria--c__Alphaproteobacteria--o__Holosporales	-2.56522	0.013715	0.0860878	Healthy	-2.1988	0.0328495	0.113085	Healthy	-2.40597	0.0202054	0.242175	Healthy	-2.04811	0.0465457	0.199559	Healthy	0.651286	0.51709	0.77017	positive
d__Bacteria--p__Proteobacteria--c__Alphaproteobacteria--o__Rickettsiales--f__Rickettsiaceae--g__Rickettsia--s__Rickettsia_akari	-2.5728	0.0134568	0.0860878	Healthy	-2.88296	0.00592414	0.0592956	Healthy	-2.22421	0.0310829	0.275983	Healthy	-2.52149	0.0153822	0.10628	Healthy	1.17603	0.243746	0.572721	positive
d__Bacteria--p__Proteobacteria--c__Betaproteobacteria--o__Burkholderiales--f__Burkholderiaceae--g__Burkholderia--s__Burkholderia_oklahomensis	-2.5943	0.0127481	0.0860878	Healthy	-2.23296	0.0303522	0.110267	Healthy	-0.441162	0.661163	0.845831	Healthy	0.756352	0.453469	0.694855	TB_M15	4.0708	0.000126078	0.017398	positive
d__Bacteria--p__Proteobacteria--c__Betaproteobacteria--o__Nitrosomonadales--f__Methylophilaceae--g__Methylobacillus	-2.58777	0.0129596	0.0860878	Healthy	-1.21658	0.229837	0.349446	Healthy	1.21254	0.231498	0.571469	TB_M6	0.750535	0.456928	0.698044	TB_M15	1.63425	0.106897	0.389901	positive
d__Bacteria--p__Proteobacteria--c__Betaproteobacteria--o__Nitrosomonadales--f__Methylophilaceae--g__Methylobacillus--s__Methylobacillus_flagellatus	-2.58777	0.0129596	0.0860878	Healthy	-1.21658	0.229837	0.349446	Healthy	1.21254	0.231498	0.571469	TB_M6	0.750535	0.456928	0.698044	TB_M15	1.63425	0.106897	0.389901	positive
d__Bacteria--p__Proteobacteria--c__Deltaproteobacteria--o__Desulfovibrionales--f__Desulfovibrionaceae--g__Lawsonia	-2.58587	0.0130219	0.0860878	Healthy	-2.6976	0.00966787	0.0691302	Healthy	-1.78634	0.0806355	0.394676	Healthy	-1.49868	0.141098	0.375064	Healthy	2.02955	0.0463771	0.258502	positive
d__Bacteria--p__Proteobacteria--c__Deltaproteobacteria--o__Desulfovibrionales--f__Desulfovibrionaceae--g__Lawsonia--s__Lawsonia_intracellularis	-2.58587	0.0130219	0.0860878	Healthy	-2.6976	0.00966787	0.0691302	Healthy	-1.78634	0.0806355	0.394676	Healthy	-1.49868	0.141098	0.375064	Healthy	2.02955	0.0463771	0.258502	positive
d__Bacteria--p__Proteobacteria--c__Gammaproteobacteria--o__Alteromonadales--f__Alteromonadaceae--g__Marinobacter--s__Marinobacter_sp._LQ44	-2.56607	0.0136859	0.0860878	Healthy	-0.816631	0.418259	0.528837	Healthy	1.0403	0.303638	0.623021	TB_M6	0.736551	0.465304	0.703299	TB_M15	0.922544	0.359555	0.663504	positive
d__Bacteria--p__Proteobacteria--c__Gammaproteobacteria--o__Oceanospirillales--f__Halomonadaceae--g__Chromohalobacter	-2.57383	0.0134219	0.0860878	Healthy	-0.358585	0.721511	0.786571	Healthy	-1.68499	0.0987638	0.423822	Healthy	-0.465063	0.64418	0.817704	Healthy	1.51847	0.133601	0.436555	positive
d__Bacteria--p__Proteobacteria--c__Gammaproteobacteria--o__Oceanospirillales--f__Halomonadaceae--g__Chromohalobacter--s__Chromohalobacter_salexigens	-2.57383	0.0134219	0.0860878	Healthy	-0.358585	0.721511	0.786571	Healthy	-1.68499	0.0987638	0.423822	Healthy	-0.465063	0.64418	0.817704	Healthy	1.51847	0.133601	0.436555	positive
d__Bacteria--p__Proteobacteria--c__Gammaproteobacteria--o__Oceanospirillales--f__Halomonadaceae--g__Halomonas--s__Halomonas_elongata	-2.58804	0.0129507	0.0860878	Healthy	-3.05786	0.00367265	0.0493636	Healthy	0.921181	0.361762	0.660074	TB_M6	0.669589	0.506618	0.732947	TB_M15	3.1851	0.00219715	0.059597	positive
d__Bacteria--p__Proteobacteria--c__Gammaproteobacteria--o__Oceanospirillales--f__Halomonadaceae--g__Halomonas--s__Halomonas_sp._GT	-2.58211	0.0131457	0.0860878	Healthy	-3.3457	0.00162057	0.0413098	Healthy	1.50125	0.140126	0.489059	TB_M6	0.0235166	0.981345	0.992186	TB_M15	0.698337	0.487383	0.74802	positive
d__Bacteria--p__Proteobacteria--c__Gammaproteobacteria--o__Oceanospirillales--f__Halomonadaceae--g__Halomonas--s__Halomonas_sp._hl-4	-2.58023	0.0132078	0.0860878	Healthy	-3.23924	0.00220273	0.0430925	Healthy	-1.30233	0.199287	0.540394	Healthy	-1.32951	0.190532	0.443039	Healthy	3.82717	0.000287507	0.0249755	positive
d__Bacteria--p__Proteobacteria--c__Gammaproteobacteria--o__Pseudomonadales--f__Pseudomonadaceae--g__Pseudomonas--s__Pseudomonas_parafulva	-2.58136	0.0131703	0.0860878	Healthy	-1.58877	0.118817	0.228485	Healthy	0.0284853	0.977398	0.990437	TB_M6	0.56315	0.576191	0.776219	TB_M15	2.96027	0.00424707	0.0763127	positive
d__Bacteria--p__Proteobacteria--c__Gammaproteobacteria--o__Pseudomonadales--f__Pseudomonadaceae--g__Pseudomonas--s__Pseudomonas_sp._LG1E9	-2.56686	0.0136589	0.0860878	Healthy	-2.73882	0.00868375	0.0668011	Healthy	-0.0920853	0.92703	0.967934	Healthy	-1.55306	0.127572	0.356787	Healthy	1.46994	0.146258	0.458448	positive
d__Bacteria--p__Tenericutes--c__Mollicutes--o__Acholeplasmatales--f__Acholeplasmataceae--g__Acholeplasma	-2.5953	0.012716	0.0860878	Healthy	-1.81389	0.0760812	0.177644	Healthy	-2.41849	0.0196007	0.241837	Healthy	-3.18635	0.00265018	0.0543966	Healthy	-1.23022	0.222916	0.548752	negative
d__Bacteria--p__Tenericutes--c__Mollicutes--o__Entomoplasmatales--f__Entomoplasmataceae	-2.5663	0.013678	0.0860878	Healthy	-2.22126	0.031188	0.111095	Healthy	-2.66905	0.0104736	0.238053	Healthy	-3.19915	0.0025568	0.0540956	Healthy	-1.2772	0.205939	0.533317	negative
d__Bacteria--p__Tenericutes--c__Mollicutes--o__Mycoplasmatales--f__Mycoplasmataceae--g__Mycoplasma--s__Mycoplasma_parvum	-2.5938	0.0127641	0.0860878	Healthy	-0.959514	0.34221	0.457715	Healthy	-2.55229	0.0140872	0.238053	Healthy	-2.80931	0.00737947	0.0727742	Healthy	-0.747336	0.457476	0.73227	negative
d__Bacteria--p__Thermotogae--c__Thermotogae--o__Petrotogales--f__--g__Petrotoga	-2.56558	0.0137027	0.0860878	Healthy	-2.79336	0.00752347	0.0643627	Healthy	-2.42443	0.0193197	0.241837	Healthy	-2.92152	0.00547895	0.0645628	Healthy	-0.79803	0.427673	0.715146	negative
d__Bacteria--p__Thermotogae--c__Thermotogae--o__Petrotogales--f__--g__Petrotoga--s__Petrotoga_mobilis	-2.56558	0.0137027	0.0860878	Healthy	-2.79336	0.00752347	0.0643627	Healthy	-2.42443	0.0193197	0.241837	Healthy	-2.92152	0.00547895	0.0645628	Healthy	-0.79803	0.427673	0.715146	negative
d__Viruses--p__--c__--o__--f__Mimiviridae--g__Mimivirus	-2.57702	0.0133149	0.0860878	Healthy	-2.91631	0.00541413	0.0578228	Healthy	0.668741	0.507003	0.751655	TB_M6	-0.957347	0.343623	0.607695	Healthy	0.987089	0.32715	0.637834	positive
d__Viruses--p__--c__--o__--f__Mimiviridae--g__Mimivirus--s__Acanthamoeba_polyphaga_mimivirus	-2.57702	0.0133149	0.0860878	Healthy	-2.91631	0.00541413	0.0578228	Healthy	0.668741	0.507003	0.751655	TB_M6	-0.957347	0.343623	0.607695	Healthy	0.987089	0.32715	0.637834	positive
d__Bacteria--p__Actinobacteria--c__Actinobacteria--o__Corynebacteriales--f__Corynebacteriaceae--g__Corynebacterium--s__Corynebacterium_ureicelerivorans	-2.56269	0.0138023	0.0861573	Healthy	-0.790235	0.43336	0.543698	Healthy	0.263209	0.793565	0.910288	TB_M6	-0.0726321	0.942428	0.972872	Healthy	1.96007	0.0541482	0.280029	positive
d__Bacteria--p__Firmicutes--c__Bacilli--o__Lactobacillales--f__Lactobacillaceae--g__Lactobacillus--s__Lactobacillus_apis	-2.56296	0.013793	0.0861573	Healthy	-2.18953	0.0335577	0.114049	Healthy	0.401733	0.689741	0.855267	TB_M6	-1.76003	0.0853528	0.288522	Healthy	0.64635	0.520261	0.772571	positive
d__Bacteria--p__Firmicutes--c__Bacilli--o__Lactobacillales--f__Lactobacillaceae--g__Lactobacillus--s__Lactobacillus_sanfranciscensis	-2.56362	0.0137703	0.0861573	Healthy	-2.79491	0.00749261	0.0643627	Healthy	-2.77259	0.00800325	0.232891	Healthy	-2.85774	0.00649429	0.0685425	Healthy	-0.969302	0.335881	0.643427	negative
d__Bacteria--p__Proteobacteria--c__Gammaproteobacteria--o__Aeromonadales--f__Aeromonadaceae--g__Oceanimonas	-2.5628	0.0137987	0.0861573	Healthy	-2.20132	0.0326591	0.113085	Healthy	1.26816	0.211122	0.550535	TB_M6	0.596653	0.553797	0.762586	TB_M15	1.70034	0.0937053	0.363932	positive
d__Bacteria--p__Proteobacteria--c__Gammaproteobacteria--o__Aeromonadales--f__Aeromonadaceae--g__Oceanimonas--s__Oceanimonas_sp._GK1	-2.5628	0.0137987	0.0861573	Healthy	-2.20132	0.0326591	0.113085	Healthy	1.26816	0.211122	0.550535	TB_M6	0.596653	0.553797	0.762586	TB_M15	1.70034	0.0937053	0.363932	positive
d__Bacteria--p__Proteobacteria--c__Betaproteobacteria--o__Burkholderiales--f__Burkholderiaceae--g__Polynucleobacter--s__Polynucleobacter_duraquae	-2.56191	0.0138293	0.086234	Healthy	-3.4683	0.00113129	0.0380147	Healthy	-0.150138	0.881312	0.950325	Healthy	-1.56994	0.123593	0.35103	Healthy	1.98312	0.0514554	0.274601	positive
d__Bacteria--p__Firmicutes--c__Bacilli--o__Bacillales--f__Bacillaceae--g__Virgibacillus--s__Virgibacillus_necropolis	-2.56118	0.0138546	0.0862998	Healthy	-2.88332	0.00591838	0.0592956	Healthy	-2.301	0.0259741	0.25515	Healthy	-2.81867	0.00720018	0.0721005	Healthy	-0.706172	0.48253	0.747442	negative
d__Bacteria--p__Bacteroidetes--c__Flavobacteriia--o__Flavobacteriales--f__Flavobacteriaceae--g__Flavobacterium--s__Flavobacterium_sp._HYN0049	-2.55828	0.0139555	0.0863195	Healthy	-1.92442	0.0603676	0.156097	Healthy	-0.420061	0.676396	0.850805	Healthy	0.19487	0.846392	0.929934	TB_M15	3.82507	0.000289529	0.0249755	positive
d__Bacteria--p__Firmicutes--c__Bacilli--o__Bacillales--f__Paenibacillaceae--g__Paenibacillus--s__Paenibacillus_sp._BIHB4019	-2.55867	0.013942	0.0863195	Healthy	-2.57542	0.0132181	0.0777792	Healthy	-1.372	0.176717	0.522836	Healthy	-2.00368	0.0512859	0.21136	Healthy	1.67188	0.0992126	0.376815	positive
d__Bacteria--p__Firmicutes--c__Bacilli--o__Bacillales--f__Staphylococcaceae--g__Staphylococcus--s__Staphylococcus_simiae	-2.55921	0.013923	0.0863195	Healthy	-2.78781	0.00763447	0.064448	Healthy	-2.54871	0.014214	0.238053	Healthy	-3.08979	0.00346644	0.0575951	Healthy	-1.19922	0.234665	0.565069	negative
d__Bacteria--p__Firmicutes--c__Clostridia--o__Clostridiales--f__Clostridiaceae--g__Clostridium--s__Clostridium_chauvoei	-2.56039	0.0138822	0.0863195	Healthy	-2.85007	0.00647045	0.0622462	Healthy	-2.80258	0.00739563	0.228873	Healthy	-2.71527	0.00942557	0.0839341	Healthy	-1.22161	0.226136	0.554321	negative
d__Bacteria--p__Proteobacteria--c__Gammaproteobacteria--o__Cellvibrionales--f__Halieaceae--g__Halioglobus	-2.55972	0.0139053	0.0863195	Healthy	-2.27289	0.0276475	0.10597	Healthy	0.417027	0.678598	0.851196	TB_M6	-0.666468	0.508592	0.734554	Healthy	1.73716	0.0869536	0.350818	positive
d__Bacteria--p__Proteobacteria--c__Gammaproteobacteria--o__Enterobacterales--f__Enterobacteriaceae--g__Citrobacter--s__Citrobacter_amalonaticus	2.55933	0.013919	0.0863195	TB_M0	-0.0932724	0.926084	0.949459	Healthy	1.28172	0.206364	0.547386	TB_M6	0.0200699	0.984078	0.992907	TB_M15	-1.26147	0.211514	0.536576	negative
d__Bacteria--p__Tenericutes--c__Mollicutes--o__Mycoplasmatales--f__Mycoplasmataceae--g__Mycoplasma--s__Mycoplasma_mobile	-2.55812	0.0139611	0.0863195	Healthy	-2.2616	0.0283894	0.107097	Healthy	-2.37481	0.0217843	0.244092	Healthy	-2.74769	0.0086675	0.0789525	Healthy	-1.02118	0.310843	0.623926	negative
d__Bacteria--p__Cyanobacteria--c__--o__Nostocales--f__Hapalosiphonaceae	-2.55268	0.0141523	0.0869614	Healthy	0.994776	0.324939	0.441993	TB_M2	0.476629	0.635882	0.833407	TB_M6	-2.42225	0.0196113	0.118683	Healthy	-0.488939	0.626482	0.834881	negative
d__Bacteria--p__Cyanobacteria--c__--o__Nostocales--f__Hapalosiphonaceae--g__Fischerella	-2.55268	0.0141523	0.0869614	Healthy	0.994776	0.324939	0.441993	TB_M2	0.476629	0.635882	0.833407	TB_M6	-2.42225	0.0196113	0.118683	Healthy	-0.488939	0.626482	0.834881	negative
d__Bacteria--p__Proteobacteria--c__Alphaproteobacteria--o__Pelagibacterales--f__Pelagibacteraceae--g__Candidatus_Pelagibacter--s__Candidatus_Pelagibacter_sp._HIMB1321	-2.55383	0.0141119	0.0869614	Healthy	-2.17565	0.034644	0.115657	Healthy	-1.6642	0.102871	0.429425	Healthy	-2.99685	0.00447088	0.0608945	Healthy	-0.801027	0.425948	0.71346	negative
d__Bacteria--p__Proteobacteria--c__Deltaproteobacteria--o__--f__Candidatus_Desulfofervidaceae	-2.55263	0.0141541	0.0869614	Healthy	-2.03871	0.0471262	0.137683	Healthy	-2.59318	0.0127089	0.238053	Healthy	-0.590092	0.558147	0.766242	Healthy	2.88833	0.00521118	0.086116	positive
d__Bacteria--p__Proteobacteria--c__Deltaproteobacteria--o__--f__Candidatus_Desulfofervidaceae--g__Candidatus_Desulfofervidus	-2.55263	0.0141541	0.0869614	Healthy	-2.03871	0.0471262	0.137683	Healthy	-2.59318	0.0127089	0.238053	Healthy	-0.590092	0.558147	0.766242	Healthy	2.88833	0.00521118	0.086116	positive
d__Bacteria--p__Proteobacteria--c__Deltaproteobacteria--o__--f__Candidatus_Desulfofervidaceae--g__Candidatus_Desulfofervidus--s__Candidatus_Desulfofervidus_auxilii	-2.55263	0.0141541	0.0869614	Healthy	-2.03871	0.0471262	0.137683	Healthy	-2.59318	0.0127089	0.238053	Healthy	-0.590092	0.558147	0.766242	Healthy	2.88833	0.00521118	0.086116	positive
d__Bacteria--p__Fusobacteria--c__Fusobacteriia--o__Fusobacteriales--f__Leptotrichiaceae	-2.55012	0.0142433	0.0873261	Healthy	-2.18569	0.0338552	0.114435	Healthy	-2.5293	0.0149204	0.238402	Healthy	-3.16729	0.00279532	0.0557918	Healthy	-1.24788	0.216417	0.541729	negative
d__Bacteria--p__Proteobacteria--c__Gammaproteobacteria--o__Pseudomonadales--f__Moraxellaceae--g__Acinetobacter--s__Acinetobacter_equi	-2.55035	0.0142352	0.0873261	Healthy	0.0534102	0.957631	0.971416	TB_M2	-0.402032	0.689523	0.855178	Healthy	-2.75655	0.00847014	0.0783782	Healthy	-0.64466	0.521349	0.773363	negative
d__Archaea--p__Euryarchaeota--c__Methanobacteria--o__Methanobacteriales--f__Methanobacteriaceae--g__Methanobrevibacter--s__Methanobrevibacter_olleyae	-2.54482	0.0144329	0.0876561	Healthy	0.136486	0.89202	0.920965	TB_M2	-1.97987	0.0537196	0.339488	Healthy	-2.8358	0.00688233	0.0703833	Healthy	-0.787473	0.433782	0.720179	negative
d__Bacteria--p__Actinobacteria--c__Actinobacteria--o__Micrococcales--f__Micrococcaceae--g__Kocuria--s__Kocuria_palustris	-2.54536	0.0144135	0.0876561	Healthy	-2.27392	0.0275803	0.10597	Healthy	-0.639487	0.525678	0.763709	Healthy	-1.17157	0.247674	0.516267	Healthy	1.71445	0.091069	0.357972	positive
d__Bacteria--p__Bacteroidetes--c__Flavobacteriia--o__Flavobacteriales--f__Flavobacteriaceae--g__Nonlabens--s__Nonlabens_sp._MB-3u-79	-2.54623	0.0143823	0.0876561	Healthy	-3.0216	0.00406028	0.0520802	Healthy	-2.25379	0.0290176	0.26682	Healthy	-2.34941	0.0233564	0.129837	Healthy	0.699174	0.486863	0.747811	positive
d__Bacteria--p__Firmicutes--c__Bacilli--o__Bacillales--f__Bacillaceae--g__Bacillus--s__Bacillus_sp._FJAT-18017	-2.54474	0.014436	0.0876561	Healthy	-3.15606	0.0027899	0.044856	Healthy	-1.55524	0.126742	0.470067	Healthy	-3.48929	0.00111295	0.0448864	Healthy	-0.0260914	0.979262	0.993292	negative
d__Bacteria--p__Firmicutes--c__Bacilli--o__Lactobacillales--f__Enterococcaceae--g__Vagococcus--s__Vagococcus_penaei	-2.54461	0.0144406	0.0876561	Healthy	-2.91058	0.00549874	0.0581594	Healthy	-2.3175	0.0249797	0.252427	Healthy	-2.73399	0.0089808	0.081049	Healthy	-0.38003	0.705125	0.875271	negative
d__Bacteria--p__Firmicutes--c__Bacilli--o__Lactobacillales--f__Leuconostocaceae--g__Oenococcus--s__Oenococcus_oeni	-2.54478	0.0144343	0.0876561	Healthy	-2.47502	0.0169858	0.0848422	Healthy	-2.18936	0.0336818	0.281224	Healthy	-2.77058	0.00816646	0.0772364	Healthy	-0.81011	0.420745	0.710537	negative
d__Bacteria--p__Firmicutes--c__Clostridia--o__Clostridiales--f__Clostridiaceae	-2.54555	0.0144069	0.0876561	Healthy	-2.77546	0.00788747	0.0649772	Healthy	-2.58627	0.0129327	0.238053	Healthy	-2.61292	0.0122387	0.093768	Healthy	-1.15294	0.253033	0.577561	negative
d__Bacteria--p__Proteobacteria--c__Alphaproteobacteria--o__Rhodospirillales--f__Rhodospirillaceae--g__Candidatus_Endolissoclinum	-2.54443	0.014447	0.0876561	Healthy	-2.52222	0.0151076	0.081367	Healthy	-0.871652	0.387925	0.678231	Healthy	-1.6798	0.100085	0.316034	Healthy	0.870379	0.387201	0.681329	positive
d__Bacteria--p__Proteobacteria--c__Alphaproteobacteria--o__Rhodospirillales--f__Rhodospirillaceae--g__Candidatus_Endolissoclinum--s__Candidatus_Endolissoclinum_faulkneri	-2.54443	0.014447	0.0876561	Healthy	-2.52222	0.0151076	0.081367	Healthy	-0.871652	0.387925	0.678231	Healthy	-1.6798	0.100085	0.316034	Healthy	0.870379	0.387201	0.681329	positive
d__Bacteria--p__Proteobacteria--c__Gammaproteobacteria--o__Thiotrichales--f__Francisellaceae--g__Francisella--s__Francisella_sp._FSC1006	-2.54542	0.0144113	0.0876561	Healthy	-2.2984	0.0260335	0.103374	Healthy	-0.0480278	0.961902	0.985506	Healthy	-1.99156	0.0526497	0.213714	Healthy	0.339325	0.735426	0.888236	positive
d__Bacteria--p__Proteobacteria--c__Deltaproteobacteria--o__Desulfobacterales--f__Desulfobacteraceae	-2.544	0.0144626	0.0876601	Healthy	-2.67744	0.0101855	0.0709316	Healthy	0.371477	0.711988	0.864525	TB_M6	-1.08381	0.284354	0.555009	Healthy	1.92438	0.0585552	0.29148	positive
d__Bacteria--p__Firmicutes--c__--o__--f__--g__--s__endosymbiont_TC1_of_Trimyema_compressum	-2.5431	0.014495	0.0876745	Healthy	-2.87906	0.0059865	0.0595494	Healthy	-2.44042	0.0185807	0.241837	Healthy	-3.30647	0.00188713	0.0515699	Healthy	-0.91683	0.36252	0.664682	negative
d__Bacteria--p__Firmicutes--c__Tissierellia--o__Tissierellales--f__Peptoniphilaceae--g__Anaerococcus--s__Anaerococcus_prevotii	-2.5435	0.0144805	0.0876745	Healthy	-3.29862	0.00185725	0.0419933	Healthy	-2.85795	0.0063847	0.218861	Healthy	-2.9678	0.00483706	0.0622834	Healthy	-0.315404	0.753435	0.89375	negative
d__Bacteria--p__Cyanobacteria--c__--o__Nostocales--f__Rivulariaceae--g__Calothrix--s__Calothrix_sp._NIES-2100	-2.54252	0.0145161	0.0877114	Healthy	-1.59808	0.116726	0.226517	Healthy	-1.36584	0.178631	0.522928	Healthy	-0.0294669	0.976625	0.989313	Healthy	3.21425	0.00201293	0.0585753	positive
d__Bacteria--p__Proteobacteria--c__Gammaproteobacteria--o__Thiotrichales--f__Francisellaceae--g__Francisella--s__Francisella_philomiragia	-2.54185	0.0145402	0.0877662	Healthy	-2.60979	0.0121148	0.0745169	Healthy	-2.2193	0.0314376	0.275983	Healthy	-2.05128	0.0462221	0.198636	Healthy	1.10024	0.275163	0.5934	positive
d__Bacteria--p__Thermotogae--c__Thermotogae--o__Kosmotogales--f__Kosmotogaceae--g__Kosmotoga	-2.53996	0.0146089	0.0880902	Healthy	-2.99937	0.00431652	0.0538322	Healthy	-1.28503	0.205215	0.547386	Healthy	-2.94341	0.005166	0.0640179	Healthy	-0.893215	0.374939	0.67436	negative
d__Bacteria--p__Aquificae--c__Aquificae--o__Aquificales--f__Aquificaceae	-2.5387	0.014655	0.0882598	Healthy	-2.7482	0.00847302	0.0661288	Healthy	-0.281846	0.779326	0.907118	Healthy	-1.49913	0.14098	0.375064	Healthy	1.11497	0.268845	0.590879	positive
d__Bacteria--p__Thermodesulfobacteria--c__Thermodesulfobacteria--o__Thermodesulfobacteriales--f__Thermodesulfobacteriaceae--g__Thermodesulfobacterium--s__Thermodesulfobacterium_commune	-2.53837	0.0146672	0.0882598	Healthy	-2.91256	0.00546942	0.0581103	Healthy	-2.04743	0.0463512	0.321981	Healthy	-1.96697	0.0555129	0.222052	Healthy	1.18878	0.238724	0.569685	positive
d__Bacteria--p__Proteobacteria--c__Alphaproteobacteria--o__Rhizobiales--f__Bartonellaceae--g__Bartonella--s__Bartonella_bacilliformis	-2.53465	0.0148037	0.0889894	Healthy	-2.3329	0.0239849	0.0993307	Healthy	-1.77205	0.0830095	0.395953	Healthy	-2.47773	0.0171326	0.111867	Healthy	-0.206789	0.836802	0.934591	negative
d__Bacteria--p__Proteobacteria--c__Gammaproteobacteria--o__Orbales--f__Orbaceae--g__Gilliamella	-2.533	0.0148646	0.0891722	Healthy	-2.54862	0.014141	0.0790878	Healthy	-2.2808	0.0272395	0.258472	Healthy	-2.90303	0.00575693	0.0656268	Healthy	-1.52783	0.131263	0.432296	negative
d__Bacteria--p__Proteobacteria--c__Gammaproteobacteria--o__Orbales--f__Orbaceae--g__Gilliamella--s__Gilliamella_apicola	-2.533	0.0148646	0.0891722	Healthy	-2.54862	0.014141	0.0790878	Healthy	-2.2808	0.0272395	0.258472	Healthy	-2.90303	0.00575693	0.0656268	Healthy	-1.52783	0.131263	0.432296	negative
d__Archaea--p__Crenarchaeota--c__Thermoprotei--o__Thermoproteales--f__Thermoproteaceae--g__Pyrobaculum	-2.53187	0.0149063	0.0891882	Healthy	-2.69726	0.0096763	0.0691302	Healthy	-0.583331	0.56252	0.787878	Healthy	-1.85389	0.0704661	0.255818	Healthy	0.873023	0.385769	0.68056	positive
d__Archaea--p__Crenarchaeota--c__Thermoprotei--o__Thermoproteales--f__Thermoproteaceae--g__Pyrobaculum--s__Pyrobaculum_islandicum	-2.53187	0.0149063	0.0891882	Healthy	-2.69726	0.0096763	0.0691302	Healthy	-0.583331	0.56252	0.787878	Healthy	-1.85389	0.0704661	0.255818	Healthy	0.873023	0.385769	0.68056	positive
d__Bacteria--p__Chlorobi--c__Chlorobia--o__Chlorobiales--f__Chlorobiaceae--g__Chlorobium--s__Chlorobium_limicola	-2.53169	0.014913	0.0891882	Healthy	-2.9418	0.00505241	0.0570493	Healthy	-3.11885	0.00312983	0.179318	Healthy	-0.96114	0.341734	0.606145	Healthy	3.51155	0.000802363	0.0365829	positive
d__Archaea--p__Euryarchaeota--c__Methanomicrobia--o__Methanosarcinales--f__Methanosarcinaceae--g__Methanosarcina--s__Methanosarcina_barkeri	-2.52371	0.0152118	0.0892972	Healthy	-2.97466	0.00461916	0.0551377	Healthy	-1.16911	0.248381	0.583921	Healthy	-1.61404	0.113668	0.338257	Healthy	0.921541	0.360075	0.663504	positive
d__Bacteria--p__Actinobacteria--c__Actinobacteria--o__Micrococcales--f__Cellulomonadaceae--g__Cellulomonas	-2.52691	0.0150912	0.0892972	Healthy	-2.03964	0.0470298	0.137683	Healthy	-1.62635	0.110707	0.440305	Healthy	-0.998376	0.323556	0.591924	Healthy	2.45741	0.0165887	0.154129	positive
d__Bacteria--p__Actinobacteria--c__Actinobacteria--o__Pseudonocardiales--f__Pseudonocardiaceae--g__Alloactinosynnema	-2.52628	0.0151152	0.0892972	Healthy	-2.64535	0.0110626	0.072296	Healthy	0.657285	0.514273	0.754494	TB_M6	-0.910355	0.367596	0.630004	Healthy	0.642444	0.522777	0.775089	positive
d__Bacteria--p__Actinobacteria--c__Actinobacteria--o__Pseudonocardiales--f__Pseudonocardiaceae--g__Alloactinosynnema--s__Alloactinosynnema_sp._L-07	-2.52628	0.0151152	0.0892972	Healthy	-2.64535	0.0110626	0.072296	Healthy	0.657285	0.514273	0.754494	TB_M6	-0.910355	0.367596	0.630004	Healthy	0.642444	0.522777	0.775089	positive
d__Bacteria--p__Actinobacteria--c__Actinobacteria--o__Streptomycetales--f__Streptomycetaceae--g__Streptomyces--s__Streptomyces_collinus	-2.52685	0.0150935	0.0892972	Healthy	-1.32638	0.191123	0.310092	Healthy	-1.13286	0.263143	0.592882	Healthy	-0.857984	0.395551	0.652194	Healthy	1.90782	0.0607018	0.295213	positive
d__Bacteria--p__Actinobacteria--c__Coriobacteriia--o__Eggerthellales--f__Eggerthellaceae--g__Gordonibacter--s__Gordonibacter_massiliensis	-2.5269	0.0150917	0.0892972	Healthy	-1.31533	0.194781	0.313074	Healthy	-0.065007	0.94845	0.978767	Healthy	-3.30825	0.00187758	0.0515699	Healthy	-0.910628	0.365756	0.665829	negative
d__Bacteria--p__Bacteroidetes--c__Flavobacteriia--o__Flavobacteriales--f__Flavobacteriaceae--g__--s__Flavobacteriaceae_bacterium_3519-10	-2.52218	0.0152698	0.0892972	Healthy	-2.47753	0.0168809	0.0848422	Healthy	-1.43901	0.156919	0.504528	Healthy	-2.58792	0.0130339	0.097596	Healthy	0.104005	0.917476	0.978541	positive
d__Bacteria--p__Bacteroidetes--c__Flavobacteriia--o__Flavobacteriales--f__Flavobacteriaceae--g__Capnocytophaga--s__Capnocytophaga_cynodegmi	-2.52557	0.0151416	0.0892972	Healthy	-1.1101	0.272604	0.392918	Healthy	-0.423073	0.674213	0.85007	Healthy	-2.48329	0.0169007	0.111013	Healthy	-0.16872	0.866525	0.950723	negative
d__Bacteria--p__Cyanobacteria--c__--o__Nostocales--f__Aphanizomenonaceae	-2.5278	0.0150578	0.0892972	Healthy	-2.66721	0.0104581	0.0710235	Healthy	-2.38854	0.0210755	0.242613	Healthy	-1.22427	0.227366	0.489197	Healthy	3.00252	0.00376083	0.0758968	positive
d__Bacteria--p__Deinococcus-Thermus--c__Deinococci--o__Thermales	-2.53017	0.0149696	0.0892972	Healthy	-3.25762	0.00208978	0.0430264	Healthy	-0.89338	0.376304	0.669891	Healthy	-1.73767	0.0892646	0.295594	Healthy	1.74541	0.0854989	0.346798	positive
d__Bacteria--p__Deinococcus-Thermus--c__Deinococci--o__Thermales--f__Thermaceae	-2.53017	0.0149696	0.0892972	Healthy	-3.25762	0.00208978	0.0430264	Healthy	-0.89338	0.376304	0.669891	Healthy	-1.73767	0.0892646	0.295594	Healthy	1.74541	0.0854989	0.346798	positive
d__Bacteria--p__Firmicutes--c__Bacilli--o__Bacillales--f__Bacillaceae--g__Bacillus--s__Bacillus_sp._X1_2014_	-2.52276	0.0152479	0.0892972	Healthy	-2.17719	0.0345217	0.115381	Healthy	-2.21624	0.0316609	0.275983	Healthy	-3.3207	0.00181201	0.0502809	Healthy	-0.87634	0.383976	0.679129	negative
d__Bacteria--p__Firmicutes--c__Bacilli--o__Bacillales--f__Paenibacillaceae--g__Brevibacillus--s__Brevibacillus_brevis	-2.5241	0.015197	0.0892972	Healthy	-2.14602	0.0370657	0.120243	Healthy	0.10726	0.915049	0.962007	TB_M6	-1.31472	0.195414	0.44815	Healthy	1.36476	0.176896	0.505701	positive
d__Bacteria--p__Firmicutes--c__Clostridia--o__Thermoanaerobacterales--f__Thermoanaerobacteraceae--g__Caldanaerobacter	-2.52234	0.0152637	0.0892972	Healthy	-3.62633	0.000705508	0.0355734	Healthy	-2.5845	0.0129907	0.238053	Healthy	-2.84055	0.00679655	0.0700991	Healthy	0.690211	0.492446	0.753224	positive
d__Bacteria--p__Firmicutes--c__Clostridia--o__Thermoanaerobacterales--f__Thermoanaerobacteraceae--g__Caldanaerobacter--s__Caldanaerobacter_subterraneus	-2.52234	0.0152637	0.0892972	Healthy	-3.62633	0.000705508	0.0355734	Healthy	-2.5845	0.0129907	0.238053	Healthy	-2.84055	0.00679655	0.0700991	Healthy	0.690211	0.492446	0.753224	positive
d__Bacteria--p__Fusobacteria--c__Fusobacteriia--o__Fusobacteriales--f__Fusobacteriaceae--g__Fusobacterium--s__Fusobacterium_ulcerans	-2.5252	0.0151555	0.0892972	Healthy	-3.45576	0.00117399	0.0380147	Healthy	-2.96188	0.00482515	0.203038	Healthy	-3.28999	0.00197781	0.0525536	Healthy	-0.776083	0.440431	0.722943	negative
d__Bacteria--p__Proteobacteria--c__Gammaproteobacteria--o__Aeromonadales--f__Aeromonadaceae--g__Aeromonas--s__Aeromonas_sp._ASNIH4	-2.52995	0.0149778	0.0892972	Healthy	-1.21014	0.232275	0.352054	Healthy	-1.42911	0.159728	0.505547	Healthy	-0.151791	0.880045	0.944833	Healthy	2.18994	0.0320143	0.214002	positive
d__Bacteria--p__Proteobacteria--c__Gammaproteobacteria--o__Enterobacterales--f__Erwiniaceae	-2.52452	0.0151811	0.0892972	Healthy	-2.39984	0.0204172	0.0912824	Healthy	-1.30117	0.199681	0.540961	Healthy	-2.27543	0.0278045	0.142632	Healthy	0.464435	0.643842	0.84284	positive
d__Bacteria--p__Proteobacteria--c__Gammaproteobacteria--o__Thiotrichales--f__Francisellaceae--g__Francisella--s__Francisella_sp._CA97-1460	-2.52522	0.015155	0.0892972	Healthy	-3.15606	0.00278988	0.044856	Healthy	-2.53827	0.0145902	0.238053	Healthy	-2.84875	0.00665081	0.0696433	Healthy	-0.10951	0.913125	0.977107	negative
d__Bacteria--p__Proteobacteria--c__Gammaproteobacteria--o__Vibrionales--f__Vibrionaceae--g__Aliivibrio--s__Aliivibrio_wodanis	-2.52477	0.0151718	0.0892972	Healthy	-3.52601	0.000953182	0.0380147	Healthy	-2.53638	0.014659	0.238053	Healthy	-2.67147	0.0105474	0.088584	Healthy	1.80628	0.0753656	0.326823	positive
d__Bacteria--p__Spirochaetes--c__Spirochaetia--o__Spirochaetales--f__Borreliaceae--g__Borrelia--s__Borrelia_crocidurae	-2.52783	0.0150567	0.0892972	Healthy	-2.95707	0.0048465	0.0558681	Healthy	-2.60403	0.0123646	0.238053	Healthy	-2.53758	0.0147804	0.104338	Healthy	0.0785962	0.937588	0.984615	positive
d__Bacteria--p__Tenericutes--c__Mollicutes--o__Entomoplasmatales	-2.52578	0.0151336	0.0892972	Healthy	-2.35869	0.0225489	0.0962256	Healthy	-2.53353	0.0147637	0.238053	Healthy	-3.07703	0.0035905	0.0576666	Healthy	-1.28564	0.202996	0.529756	negative
d__Bacteria--p__Tenericutes--c__Mollicutes--o__Mycoplasmatales--f__Mycoplasmataceae--g__Mycoplasma--s__Mycoplasma_pneumoniae	-2.52185	0.0152824	0.0892972	Healthy	-3.32437	0.00172402	0.0419933	Healthy	-1.99099	0.0524415	0.33878	Healthy	-2.82675	0.00704863	0.0711924	Healthy	0.151197	0.880275	0.959614	positive
d__Bacteria--p__Firmicutes--c__Clostridia--o__Clostridiales--f__Peptococcaceae	-2.52079	0.0153224	0.0893526	Healthy	-2.65464	0.0108019	0.0716121	Healthy	-0.852915	0.398126	0.68449	Healthy	-2.07536	0.043831	0.193306	Healthy	1.35287	0.180643	0.509688	positive
d__Bacteria--p__Proteobacteria--c__Gammaproteobacteria--o__Pseudomonadales--f__Pseudomonadaceae--g__Pseudomonas--s__Pseudomonas_saudiphocaensis	-2.52096	0.0153159	0.0893526	Healthy	-3.18297	0.00258545	0.0443468	Healthy	-2.28146	0.0271972	0.258472	Healthy	-1.22095	0.228609	0.490565	Healthy	3.37739	0.00122231	0.045537	positive
d__Bacteria--p__Proteobacteria--c__Gammaproteobacteria--o__Oceanospirillales--f__Oceanospirillaceae--g__Thalassolituus	-2.51924	0.0153816	0.0895192	Healthy	-2.71329	0.00928161	0.0685456	Healthy	0.365278	0.716578	0.866123	TB_M6	0.490337	0.626332	0.807425	TB_M15	2.11721	0.0379575	0.232963	positive
d__Bacteria--p__Proteobacteria--c__Gammaproteobacteria--o__Oceanospirillales--f__Oceanospirillaceae--g__Thalassolituus--s__Thalassolituus_oleivorans	-2.51924	0.0153816	0.0895192	Healthy	-2.71329	0.00928161	0.0685456	Healthy	0.365278	0.716578	0.866123	TB_M6	0.490337	0.626332	0.807425	TB_M15	2.11721	0.0379575	0.232963	positive
d__Bacteria--p__Firmicutes--c__Bacilli--o__Lactobacillales--f__Streptococcaceae--g__Streptococcus--s__Streptococcus_porcinus	-2.5174	0.0154518	0.089797	Healthy	-0.0582043	0.953833	0.969244	Healthy	-1.97664	0.0540952	0.340218	Healthy	-3.58845	0.000831309	0.042715	Healthy	-1.00203	0.319935	0.63241	negative
d__Bacteria--p__Tenericutes	-2.51719	0.01546	0.089797	Healthy	-2.21083	0.03195	0.112116	Healthy	-2.47745	0.0169672	0.240924	Healthy	-3.02653	0.00412373	0.0596058	Healthy	-1.27059	0.208269	0.53454	negative
d__Bacteria--p__Firmicutes--c__Bacilli--o__Bacillales--f__Staphylococcaceae--g__Staphylococcus--s__Staphylococcus_argenteus	-2.51573	0.0155159	0.0900324	Healthy	-2.15716	0.0361386	0.118285	Healthy	-2.6837	0.0100858	0.238053	Healthy	-2.8957	0.00587073	0.0657096	Healthy	-1.10302	0.273964	0.5934	negative
d__Bacteria--p__Cyanobacteria--c__--o__Nostocales--f__Nostocaceae--g__Anabaena--s__Anabaena_sp._90	-2.51296	0.0156231	0.0900764	Healthy	-2.78792	0.00763227	0.064448	Healthy	-1.65791	0.104141	0.429861	Healthy	-2.47901	0.0170789	0.111845	Healthy	0.346366	0.730153	0.886442	positive
d__Bacteria--p__Firmicutes--c__Bacilli--o__Lactobacillales--f__Lactobacillaceae--g__Lactobacillus--s__Lactobacillus_allii	-2.51274	0.0156313	0.0900764	Healthy	-2.83805	0.00668141	0.0626463	Healthy	-2.58942	0.0128303	0.238053	Healthy	-2.85101	0.00661111	0.0695356	Healthy	-1.27391	0.207095	0.53454	negative
d__Bacteria--p__Firmicutes--c__Clostridia--o__Clostridiales--f__Clostridiaceae--g__Clostridium	-2.51426	0.0155728	0.0900764	Healthy	-2.72491	0.00900498	0.0676125	Healthy	-2.57246	0.0133911	0.238053	Healthy	-2.56054	0.013959	0.101126	Healthy	-1.35304	0.180591	0.509688	negative
d__Bacteria--p__Firmicutes--c__Clostridia--o__Thermoanaerobacterales--f__Thermodesulfobiaceae	-2.51457	0.0155605	0.0900764	Healthy	-2.95612	0.0048591	0.0558681	Healthy	-2.42158	0.0194542	0.241837	Healthy	-2.61463	0.012186	0.0937678	Healthy	0.28671	0.775219	0.904965	positive
d__Bacteria--p__Firmicutes--c__Clostridia--o__Thermoanaerobacterales--f__Thermodesulfobiaceae--g__Thermodesulfobium	-2.51457	0.0155605	0.0900764	Healthy	-2.95612	0.0048591	0.0558681	Healthy	-2.42158	0.0194542	0.241837	Healthy	-2.61463	0.012186	0.0937678	Healthy	0.28671	0.775219	0.904965	positive
d__Bacteria--p__Proteobacteria--c__Betaproteobacteria--o__Burkholderiales--f__Burkholderiaceae--g__Polynucleobacter--s__Polynucleobacter_necessarius	-2.51338	0.0156066	0.0900764	Healthy	-1.89201	0.0646594	0.162181	Healthy	0.46488	0.644211	0.837403	TB_M6	-0.965264	0.339688	0.60467	Healthy	1.0201	0.311349	0.624416	positive
d__Bacteria--p__Tenericutes--c__Mollicutes	-2.51329	0.0156101	0.0900764	Healthy	-2.25192	0.02904	0.108162	Healthy	-2.47707	0.016983	0.240924	Healthy	-3.02355	0.00415743	0.0597362	Healthy	-1.2677	0.209294	0.535648	negative
d__Bacteria--p__Actinobacteria--c__Actinobacteria--o__Micrococcales--f__Dermabacteraceae--g__Brachybacterium--s__Brachybacterium_sp._P6-10-X1	-2.51144	0.0156817	0.0902778	Healthy	-2.67501	0.0102497	0.0709316	Healthy	1.10371	0.27546	0.601135	TB_M6	0.138856	0.890197	0.949804	TB_M15	1.22113	0.226315	0.554321	positive
d__Bacteria--p__Verrucomicrobia--c__Opitutae--o__Opitutales--f__Opitutaceae--g__Lacunisphaera	-2.51037	0.0157236	0.0903412	Healthy	-2.46021	0.0176172	0.0864682	Healthy	-0.855341	0.396796	0.683611	Healthy	-0.328492	0.744098	0.877138	Healthy	2.80722	0.00653855	0.0964994	positive
d__Bacteria--p__Verrucomicrobia--c__Opitutae--o__Opitutales--f__Opitutaceae--g__Lacunisphaera--s__Lacunisphaera_limnophila	-2.51037	0.0157236	0.0903412	Healthy	-2.46021	0.0176172	0.0864682	Healthy	-0.855341	0.396796	0.683611	Healthy	-0.328492	0.744098	0.877138	Healthy	2.80722	0.00653855	0.0964994	positive
d__Archaea--p__Euryarchaeota--c__Methanococci	-2.49043	0.0165173	0.0903872	Healthy	-2.91561	0.00542445	0.0578228	Healthy	-1.90671	0.0628153	0.359498	Healthy	-3.01851	0.00421497	0.0598761	Healthy	-0.920682	0.36052	0.663504	negative
d__Archaea--p__Euryarchaeota--c__Methanococci--o__Methanococcales	-2.49043	0.0165173	0.0903872	Healthy	-2.91561	0.00542445	0.0578228	Healthy	-1.90671	0.0628153	0.359498	Healthy	-3.01851	0.00421497	0.0598761	Healthy	-0.920682	0.36052	0.663504	negative
d__Archaea--p__Euryarchaeota--c__Methanomicrobia	-2.50399	0.0159735	0.0903872	Healthy	-2.28795	0.0266842	0.10437	Healthy	0.279357	0.781223	0.907118	TB_M6	-0.5382	0.593151	0.787415	Healthy	2.30659	0.0241773	0.185425	positive
d__Archaea--p__Euryarchaeota--c__Methanomicrobia--o__Methanomicrobiales--f__Methanoregulaceae--g__Methanolinea	-2.49262	0.0164287	0.0903872	Healthy	-0.543146	0.589596	0.676716	Healthy	-1.43606	0.157751	0.50453	Healthy	-1.747	0.0876147	0.292449	Healthy	0.593663	0.554737	0.795744	positive
d__Archaea--p__Euryarchaeota--c__Methanomicrobia--o__Methanomicrobiales--f__Methanoregulaceae--g__Methanolinea--s__Methanolinea_tarda	-2.49262	0.0164287	0.0903872	Healthy	-0.543146	0.589596	0.676716	Healthy	-1.43606	0.157751	0.50453	Healthy	-1.747	0.0876147	0.292449	Healthy	0.593663	0.554737	0.795744	positive
d__Archaea--p__Euryarchaeota--c__Thermoplasmata--o__Methanomassiliicoccales--f__Methanomassiliicoccaceae--g__Candidatus_Methanomethylophilus	-2.49656	0.0162697	0.0903872	Healthy	-2.19403	0.0332123	0.113405	Healthy	-2.13653	0.0379885	0.296814	Healthy	-0.94282	0.350921	0.613575	Healthy	3.10561	0.00278301	0.0633378	positive
d__Archaea--p__Euryarchaeota--c__Thermoplasmata--o__Methanomassiliicoccales--f__Methanomassiliicoccaceae--g__Candidatus_Methanomethylophilus--s__Candidatus_Methanomethylophilus_alvus	-2.49656	0.0162697	0.0903872	Healthy	-2.19403	0.0332123	0.113405	Healthy	-2.13653	0.0379885	0.296814	Healthy	-0.94282	0.350921	0.613575	Healthy	3.10561	0.00278301	0.0633378	positive
d__Bacteria--p__Actinobacteria--c__Actinobacteria--o__Corynebacteriales--f__Corynebacteriaceae--g__Corynebacterium--s__Corynebacterium_sp._2184	-2.50352	0.0159921	0.0903872	Healthy	-3.00713	0.00422538	0.053149	Healthy	0.38983	0.698461	0.856924	TB_M6	-1.03035	0.308474	0.575614	Healthy	1.42332	0.159284	0.481971	positive
d__Bacteria--p__Actinobacteria--c__Actinobacteria--o__Micromonosporales--f__Micromonosporaceae--g__Micromonospora--s__Micromonospora_echinospora	-2.50325	0.0160029	0.0903872	Healthy	-3.06999	0.0035509	0.0490679	Healthy	-1.31496	0.195042	0.539448	Healthy	-0.815292	0.419296	0.669958	Healthy	3.33	0.00141504	0.049859	positive
d__Bacteria--p__Aquificae--c__Aquificae--o__Aquificales--f__Hydrogenothermaceae--g__Persephonella	-2.4903	0.0165227	0.0903872	Healthy	-2.49132	0.0163146	0.0838523	Healthy	-0.555493	0.581249	0.800306	Healthy	-2.10995	0.0405847	0.183415	Healthy	0.397711	0.692108	0.869944	positive
d__Bacteria--p__Aquificae--c__Aquificae--o__Aquificales--f__Hydrogenothermaceae--g__Persephonella--s__Persephonella_marina	-2.4903	0.0165227	0.0903872	Healthy	-2.49132	0.0163146	0.0838523	Healthy	-0.555493	0.581249	0.800306	Healthy	-2.10995	0.0405847	0.183415	Healthy	0.397711	0.692108	0.869944	positive
d__Bacteria--p__Bacteroidetes--c__Bacteroidia--o__Bacteroidales--f__Tannerellaceae--g__Parabacteroides--s__Parabacteroides_distasonis	2.50083	0.016099	0.0903872	TB_M0	1.64726	0.106175	0.215184	TB_M2	1.95888	0.056205	0.348461	TB_M6	0.798608	0.428808	0.677748	TB_M15	-1.5627	0.122834	0.420114	negative
d__Bacteria--p__Bacteroidetes--c__Flavobacteriia--o__Flavobacteriales--f__Flavobacteriaceae--g__Capnocytophaga--s__Capnocytophaga_sp._ChDC_OS43	-2.49409	0.016369	0.0903872	Healthy	-0.00652199	0.994824	0.995866	Healthy	-1.8974	0.064062	0.361295	Healthy	-1.25854	0.214832	0.472351	Healthy	0.302427	0.763263	0.898732	positive
d__Bacteria--p__Bacteroidetes--c__Flavobacteriia--o__Flavobacteriales--f__Flavobacteriaceae--g__Capnocytophaga--s__Capnocytophaga_sp._oral_taxon_878	-2.48703	0.0166564	0.0903872	Healthy	-0.820905	0.415845	0.527222	Healthy	0.772743	0.443627	0.711035	TB_M6	0.177693	0.85978	0.93666	TB_M15	0.846063	0.400529	0.691877	positive
d__Bacteria--p__Bacteroidetes--c__Flavobacteriia--o__Flavobacteriales--f__Flavobacteriaceae--g__Gilvibacter	-2.50116	0.0160856	0.0903872	Healthy	-1.05018	0.299004	0.41845	Healthy	-2.21755	0.031565	0.275983	Healthy	-0.861806	0.393467	0.650136	Healthy	1.51361	0.134828	0.437543	positive
d__Bacteria--p__Bacteroidetes--c__Flavobacteriia--o__Flavobacteriales--f__Flavobacteriaceae--g__Gilvibacter--s__Gilvibacter_sp._SZ-19	-2.50116	0.0160856	0.0903872	Healthy	-1.05018	0.299004	0.41845	Healthy	-2.21755	0.031565	0.275983	Healthy	-0.861806	0.393467	0.650136	Healthy	1.51361	0.134828	0.437543	positive
d__Bacteria--p__Cyanobacteria--c__--o__Chroococcidiopsidales	-2.4866	0.0166743	0.0903872	Healthy	-1.62241	0.111406	0.220586	Healthy	-1.33536	0.188329	0.529331	Healthy	0.15794	0.875227	0.942775	TB_M15	3.46756	0.000922062	0.0384765	positive
d__Bacteria--p__Cyanobacteria--c__--o__Chroococcidiopsidales--f__Chroococcidiopsidaceae	-2.4866	0.0166743	0.0903872	Healthy	-1.62241	0.111406	0.220586	Healthy	-1.33536	0.188329	0.529331	Healthy	0.15794	0.875227	0.942775	TB_M15	3.46756	0.000922062	0.0384765	positive
d__Bacteria--p__Cyanobacteria--c__--o__Chroococcidiopsidales--f__Chroococcidiopsidaceae--g__Chroococcidiopsis	-2.4866	0.0166743	0.0903872	Healthy	-1.62241	0.111406	0.220586	Healthy	-1.33536	0.188329	0.529331	Healthy	0.15794	0.875227	0.942775	TB_M15	3.46756	0.000922062	0.0384765	positive
d__Bacteria--p__Cyanobacteria--c__--o__Chroococcidiopsidales--f__Chroococcidiopsidaceae--g__Chroococcidiopsis--s__Chroococcidiopsis_thermalis	-2.4866	0.0166743	0.0903872	Healthy	-1.62241	0.111406	0.220586	Healthy	-1.33536	0.188329	0.529331	Healthy	0.15794	0.875227	0.942775	TB_M15	3.46756	0.000922062	0.0384765	positive
d__Bacteria--p__Cyanobacteria--c__--o__Oscillatoriales--f__Cyanothecaceae	-2.50108	0.0160889	0.0903872	Healthy	-0.404061	0.688001	0.759984	Healthy	-0.973636	0.33533	0.646769	Healthy	-2.51523	0.0156222	0.10628	Healthy	0.366759	0.714955	0.880211	positive
d__Bacteria--p__Cyanobacteria--c__--o__Oscillatoriales--f__Cyanothecaceae--g__Cyanothece	-2.50108	0.0160889	0.0903872	Healthy	-0.404061	0.688001	0.759984	Healthy	-0.973636	0.33533	0.646769	Healthy	-2.51523	0.0156222	0.10628	Healthy	0.366759	0.714955	0.880211	positive
d__Bacteria--p__Deferribacteres--c__Deferribacteres--o__Deferribacterales--f__Deferribacteraceae--g__Flexistipes	-2.50065	0.0161062	0.0903872	Healthy	-0.714201	0.478635	0.582508	Healthy	-1.17043	0.247854	0.583615	Healthy	-1.11278	0.271845	0.540889	Healthy	0.863575	0.390902	0.68426	positive
d__Bacteria--p__Deferribacteres--c__Deferribacteres--o__Deferribacterales--f__Deferribacteraceae--g__Flexistipes--s__Flexistipes_sinusarabici	-2.50065	0.0161062	0.0903872	Healthy	-0.714201	0.478635	0.582508	Healthy	-1.17043	0.247854	0.583615	Healthy	-1.11278	0.271845	0.540889	Healthy	0.863575	0.390902	0.68426	positive
d__Bacteria--p__Deinococcus-Thermus	-2.50262	0.0160279	0.0903872	Healthy	-2.54895	0.0141295	0.0790878	Healthy	-0.583442	0.562445	0.787878	Healthy	-1.22295	0.227857	0.489497	Healthy	2.1286	0.0369679	0.230027	positive
d__Bacteria--p__Deinococcus-Thermus--c__Deinococci	-2.50262	0.0160279	0.0903872	Healthy	-2.54895	0.0141295	0.0790878	Healthy	-0.583442	0.562445	0.787878	Healthy	-1.22295	0.227857	0.489497	Healthy	2.1286	0.0369679	0.230027	positive
d__Bacteria--p__Firmicutes--c__Bacilli--o__Bacillales--f__Bacillaceae--g__Oceanobacillus--s__Oceanobacillus_kimchii	-2.48842	0.0165993	0.0903872	Healthy	-2.76786	0.00804689	0.0652791	Healthy	-2.33418	0.0240086	0.250531	Healthy	-2.72675	0.00915034	0.0819467	Healthy	-1.0605	0.292726	0.608062	negative
d__Bacteria--p__Firmicutes--c__Bacilli--o__Bacillales--f__Listeriaceae	-2.50298	0.0160135	0.0903872	Healthy	-1.82948	0.073675	0.174263	Healthy	-2.199	0.0329441	0.278052	Healthy	-3.36512	0.00159536	0.0484823	Healthy	-1.1994	0.234599	0.565069	negative
d__Bacteria--p__Firmicutes--c__Bacilli--o__Bacillales--f__Listeriaceae--g__Listeria	-2.50529	0.0159222	0.0903872	Healthy	-1.83059	0.0735063	0.17406	Healthy	-2.28039	0.0272657	0.258472	Healthy	-3.45457	0.00123156	0.0464654	Healthy	-1.28829	0.202075	0.529487	negative
d__Bacteria--p__Firmicutes--c__Bacilli--o__Bacillales--f__Planococcaceae--g__Planococcus--s__Planococcus_plakortidis	-2.50081	0.0160999	0.0903872	Healthy	-1.9062	0.0627493	0.160061	Healthy	0.0554984	0.955982	0.983509	TB_M6	-0.584928	0.561584	0.767519	Healthy	3.03647	0.00340808	0.0728177	positive
d__Bacteria--p__Fusobacteria--c__Fusobacteriia--o__Fusobacteriales--f__Fusobacteriaceae--g__Ilyobacter	-2.49153	0.0164728	0.0903872	Healthy	-2.77547	0.00788727	0.0649772	Healthy	-2.48931	0.0164777	0.240924	Healthy	-2.76347	0.0083192	0.0775387	Healthy	-0.587594	0.55878	0.797731	negative
d__Bacteria--p__Fusobacteria--c__Fusobacteriia--o__Fusobacteriales--f__Fusobacteriaceae--g__Ilyobacter--s__Ilyobacter_polytropus	-2.49153	0.0164728	0.0903872	Healthy	-2.77547	0.00788727	0.0649772	Healthy	-2.48931	0.0164777	0.240924	Healthy	-2.76347	0.0083192	0.0775387	Healthy	-0.587594	0.55878	0.797731	negative
d__Bacteria--p__Proteobacteria--c__Betaproteobacteria--o__--f__--g__Candidatus_Kinetoplastibacterium	-2.49099	0.0164948	0.0903872	Healthy	-2.40589	0.0201198	0.0909468	Healthy	-2.34593	0.0233455	0.248657	Healthy	-2.85904	0.00647205	0.0685425	Healthy	-0.998878	0.321448	0.633686	negative
d__Bacteria--p__Proteobacteria--c__Betaproteobacteria--o__Neisseriales--f__Neisseriaceae--g__Neisseria--s__Neisseria_sp._KEM232	-2.50673	0.0158657	0.0903872	Healthy	-1.32025	0.193147	0.31179	Healthy	-1.29545	0.20163	0.543723	Healthy	0.628755	0.53276	0.751607	TB_M15	3.39664	0.00115135	0.0440146	positive
d__Bacteria--p__Proteobacteria--c__Deltaproteobacteria--o__--f__--g__Candidatus_Babela	-2.48968	0.0165481	0.0903872	Healthy	-2.80202	0.00735289	0.064094	Healthy	-2.38605	0.0212026	0.242613	Healthy	-2.28985	0.0268822	0.140113	Healthy	1.3909	0.168859	0.498565	positive
d__Bacteria--p__Proteobacteria--c__Deltaproteobacteria--o__--f__--g__Candidatus_Babela--s__Candidatus_Babela_massiliensis	-2.48968	0.0165481	0.0903872	Healthy	-2.80202	0.00735289	0.064094	Healthy	-2.38605	0.0212026	0.242613	Healthy	-2.28985	0.0268822	0.140113	Healthy	1.3909	0.168859	0.498565	positive
d__Bacteria--p__Proteobacteria--c__Deltaproteobacteria--o__Desulfurellales	-2.50003	0.0161308	0.0903872	Healthy	-2.54393	0.0143086	0.0792526	Healthy	-2.41038	0.0199905	0.241837	Healthy	-2.3675	0.0223708	0.126556	Healthy	-0.803964	0.424261	0.711644	negative
d__Bacteria--p__Proteobacteria--c__Deltaproteobacteria--o__Desulfurellales--f__Desulfurellaceae	-2.50003	0.0161308	0.0903872	Healthy	-2.54393	0.0143086	0.0792526	Healthy	-2.41038	0.0199905	0.241837	Healthy	-2.3675	0.0223708	0.126556	Healthy	-0.803964	0.424261	0.711644	negative
d__Bacteria--p__Proteobacteria--c__Deltaproteobacteria--o__Myxococcales--f__Vulgatibacteraceae	-2.49716	0.0162456	0.0903872	Healthy	0.305846	0.761073	0.816642	TB_M2	0.225745	0.8224	0.927718	TB_M6	0.434782	0.665846	0.831199	TB_M15	0.412879	0.681013	0.863767	positive
d__Bacteria--p__Proteobacteria--c__Deltaproteobacteria--o__Myxococcales--f__Vulgatibacteraceae--g__Vulgatibacter	-2.49716	0.0162456	0.0903872	Healthy	0.305846	0.761073	0.816642	TB_M2	0.225745	0.8224	0.927718	TB_M6	0.434782	0.665846	0.831199	TB_M15	0.412879	0.681013	0.863767	positive
d__Bacteria--p__Proteobacteria--c__Deltaproteobacteria--o__Myxococcales--f__Vulgatibacteraceae--g__Vulgatibacter--s__Vulgatibacter_incomptus	-2.49716	0.0162456	0.0903872	Healthy	0.305846	0.761073	0.816642	TB_M2	0.225745	0.8224	0.927718	TB_M6	0.434782	0.665846	0.831199	TB_M15	0.412879	0.681013	0.863767	positive
d__Bacteria--p__Proteobacteria--c__Deltaproteobacteria--o__Syntrophobacterales--f__Syntrophaceae	-2.49233	0.0164401	0.0903872	Healthy	-2.48565	0.0165451	0.08437	Healthy	-0.77272	0.443641	0.711035	Healthy	-1.26507	0.212504	0.471264	Healthy	2.17686	0.033019	0.218471	positive
d__Bacteria--p__Proteobacteria--c__Gammaproteobacteria--o__Alteromonadales--f__Alteromonadaceae--g__Alteromonas	-2.5015	0.0160724	0.0903872	Healthy	-2.42624	0.019147	0.0893502	Healthy	-0.455378	0.65098	0.840125	Healthy	-2.14126	0.03783	0.175858	Healthy	0.692864	0.49079	0.75191	positive
d__Bacteria--p__Proteobacteria--c__Gammaproteobacteria--o__Alteromonadales--f__Moritellaceae	-2.49158	0.0164708	0.0903872	Healthy	-1.60549	0.115085	0.224977	Healthy	-0.126514	0.899877	0.957394	Healthy	-2.42636	0.0194174	0.118039	Healthy	0.463899	0.644224	0.84284	positive
d__Bacteria--p__Proteobacteria--c__Gammaproteobacteria--o__Alteromonadales--f__Moritellaceae--g__Moritella	-2.49158	0.0164708	0.0903872	Healthy	-1.60549	0.115085	0.224977	Healthy	-0.126514	0.899877	0.957394	Healthy	-2.42636	0.0194174	0.118039	Healthy	0.463899	0.644224	0.84284	positive
d__Bacteria--p__Proteobacteria--c__Gammaproteobacteria--o__Chromatiales--f__Ectothiorhodospiraceae	-2.50056	0.0161097	0.0903872	Healthy	-2.77032	0.00799488	0.0652408	Healthy	0.155677	0.876969	0.948124	TB_M6	-0.718837	0.476042	0.711629	Healthy	2.43265	0.0176655	0.159432	positive
d__Bacteria--p__Proteobacteria--c__Gammaproteobacteria--o__Enterobacterales--f__Enterobacteriaceae--g__Shigella	2.49956	0.0161497	0.0903872	TB_M0	-0.401636	0.689772	0.760935	Healthy	-1.12384	0.26691	0.595502	Healthy	-0.438246	0.663352	0.830732	Healthy	-2.21529	0.0301432	0.21014	negative
d__Bacteria--p__Proteobacteria--c__Gammaproteobacteria--o__Enterobacterales--f__Hafniaceae--g__Edwardsiella--s__Edwardsiella_tarda	-2.48878	0.0165847	0.0903872	Healthy	-2.84747	0.00651555	0.0623722	Healthy	-2.25917	0.0286553	0.265618	Healthy	-2.12251	0.0394592	0.180279	Healthy	1.87366	0.0653391	0.306963	positive
d__Bacteria--p__Proteobacteria--c__Gammaproteobacteria--o__Legionellales--f__Coxiellaceae--g__Coxiella--s__Coxiella_endosymbiont_of_Amblyomma_americanum	-2.50042	0.0161152	0.0903872	Healthy	-2.82995	0.00682716	0.0629352	Healthy	-2.25308	0.0290656	0.26682	Healthy	-2.76408	0.00830603	0.0775387	Healthy	-1.25336	0.21443	0.539581	negative
d__Bacteria--p__Tenericutes--c__Mollicutes--o__Acholeplasmatales	-2.50824	0.0158064	0.0903872	Healthy	-1.85483	0.0698993	0.169012	Healthy	-2.38561	0.021225	0.242613	Healthy	-3.09112	0.00345371	0.0575951	Healthy	-1.24071	0.21904	0.543617	negative
d__Bacteria--p__Tenericutes--c__Mollicutes--o__Acholeplasmatales--f__Acholeplasmataceae	-2.50824	0.0158064	0.0903872	Healthy	-1.85483	0.0698993	0.169012	Healthy	-2.38561	0.021225	0.242613	Healthy	-3.09112	0.00345371	0.0575951	Healthy	-1.24071	0.21904	0.543617	negative
d__Bacteria--p__Tenericutes--c__Mollicutes--o__Entomoplasmatales--f__Entomoplasmataceae--g__Entomoplasma--s__Entomoplasma_freundtii	-2.48952	0.0165545	0.0903872	Healthy	-3.15586	0.00279152	0.044856	Healthy	-2.59883	0.0125283	0.238053	Healthy	-2.7674	0.00823437	0.0772947	Healthy	-0.180968	0.856939	0.946821	negative
d__Bacteria--p__Tenericutes--c__Mollicutes--o__Entomoplasmatales--f__Spiroplasmataceae	-2.49128	0.0164829	0.0903872	Healthy	-2.41104	0.0198694	0.0904429	Healthy	-2.45058	0.0181249	0.241662	Healthy	-3.00817	0.00433539	0.0601781	Healthy	-1.28611	0.202833	0.529756	negative
d__Bacteria--p__Tenericutes--c__Mollicutes--o__Entomoplasmatales--f__Spiroplasmataceae--g__Spiroplasma	-2.49128	0.0164829	0.0903872	Healthy	-2.41104	0.0198694	0.0904429	Healthy	-2.45058	0.0181249	0.241662	Healthy	-3.00817	0.00433539	0.0601781	Healthy	-1.28611	0.202833	0.529756	negative
d__Bacteria--p__Tenericutes--c__Mollicutes--o__Mycoplasmatales--f__Mycoplasmataceae--g__Mycoplasma	-2.5037	0.015985	0.0903872	Healthy	-2.40235	0.0202934	0.0911114	Healthy	-2.50942	0.015677	0.240924	Healthy	-2.97403	0.00475631	0.0622834	Healthy	-1.28824	0.202093	0.529487	negative
d__Bacteria--p__Tenericutes--c__Mollicutes--o__Mycoplasmatales--f__Mycoplasmataceae--g__Mycoplasma--s__Mycoplasma_conjunctivae	-2.49312	0.0164084	0.0903872	Healthy	-1.21029	0.232218	0.352054	Healthy	-2.44935	0.0181794	0.241662	Healthy	-2.45519	0.0181033	0.114452	Healthy	-0.663788	0.509104	0.765616	negative
d__Bacteria--p__Tenericutes--c__Mollicutes--o__Mycoplasmatales--f__Mycoplasmataceae--g__Mycoplasma--s__Mycoplasma_hyorhinis	-2.5089	0.0157809	0.0903872	Healthy	-2.21233	0.0318397	0.111985	Healthy	-2.42706	0.0191962	0.241837	Healthy	-2.72273	0.00924597	0.0825503	Healthy	-0.960925	0.340045	0.647857	negative
d__Bacteria--p__Verrucomicrobia--c__Verrucomicrobiae--o__Verrucomicrobiales--f__Verrucomicrobiaceae	-2.4918	0.0164618	0.0903872	Healthy	-1.47564	0.146709	0.261775	Healthy	-0.031592	0.974934	0.990004	Healthy	-0.956675	0.343959	0.607695	Healthy	2.13285	0.0366044	0.228738	positive
d__Bacteria--p__Verrucomicrobia--c__Verrucomicrobiae--o__Verrucomicrobiales--f__Verrucomicrobiaceae--g__Verrucomicrobium	-2.4918	0.0164618	0.0903872	Healthy	-1.47564	0.146709	0.261775	Healthy	-0.031592	0.974934	0.990004	Healthy	-0.956675	0.343959	0.607695	Healthy	2.13285	0.0366044	0.228738	positive
k__Fungi--p__Ascomycota--c__Sordariomycetes--o__Hypocreales--f__Nectriaceae	-2.48786	0.0166224	0.0903872	Healthy	-2.10038	0.0410879	0.127764	Healthy	0.153753	0.878477	0.94906	TB_M6	-1.82348	0.0750287	0.26592	Healthy	0.880335	0.381825	0.677879	positive
k__Fungi--p__Ascomycota--c__Sordariomycetes--o__Hypocreales--f__Nectriaceae--g__Fusarium	-2.48786	0.0166224	0.0903872	Healthy	-2.10038	0.0410879	0.127764	Healthy	0.153753	0.878477	0.94906	TB_M6	-1.82348	0.0750287	0.26592	Healthy	0.880335	0.381825	0.677879	positive
d__Bacteria--p__Proteobacteria--c__Gammaproteobacteria--o__Pasteurellales--f__Pasteurellaceae--g__Gallibacterium	-2.48571	0.0167107	0.0904173	Healthy	-3.0761	0.00349099	0.0485287	Healthy	-0.519628	0.605815	0.815693	Healthy	-2.83239	0.00694445	0.0703833	Healthy	0.29999	0.765114	0.899347	positive
d__Bacteria--p__Proteobacteria--c__Gammaproteobacteria--o__Pasteurellales--f__Pasteurellaceae--g__Gallibacterium--s__Gallibacterium_anatis	-2.48571	0.0167107	0.0904173	Healthy	-3.0761	0.00349099	0.0485287	Healthy	-0.519628	0.605815	0.815693	Healthy	-2.83239	0.00694445	0.0703833	Healthy	0.29999	0.765114	0.899347	positive
d__Bacteria--p__Firmicutes--c__Bacilli--o__Bacillales--f__Staphylococcaceae--g__Staphylococcus--s__Staphylococcus_carnosus	-2.4853	0.0167274	0.0904237	Healthy	-3.02508	0.00402152	0.0519247	Healthy	-2.73707	0.00878265	0.238053	Healthy	-3.44699	0.00125904	0.0468292	Healthy	-1.4727	0.145516	0.457346	negative
d__Bacteria--p__Proteobacteria--c__Epsilonproteobacteria--o__Campylobacterales--f__Helicobacteraceae--g__Helicobacter--s__Helicobacter_hepaticus	-2.48384	0.0167878	0.0906013	Healthy	-0.753791	0.454735	0.562551	Healthy	-2.75105	0.00846787	0.238053	Healthy	-2.78886	0.00778576	0.0747638	Healthy	-0.833553	0.407495	0.699365	negative
d__Bacteria--p__Proteobacteria--c__Gammaproteobacteria--o__Enterobacterales--f__Enterobacteriaceae--g__Enterobacter--s__Enterobacter_sp._R4-368	2.48376	0.0167912	0.0906013	TB_M0	-0.74438	0.460352	0.568539	Healthy	-0.983444	0.330533	0.64184	Healthy	-1.4344	0.158527	0.39921	Healthy	-2.86618	0.0055465	0.0879296	negative
d__Bacteria--p__Proteobacteria--c__Gammaproteobacteria--o__Enterobacterales--f__Enterobacteriaceae--g__Citrobacter--s__Citrobacter_werkmanii	2.482	0.0168638	0.0909089	TB_M0	0.834308	0.408328	0.519198	TB_M2	0.363921	0.717585	0.867001	TB_M6	2.38226	0.021594	0.124293	TB_M15	-0.545866	0.586971	0.811438	negative
d__Bacteria--p__Proteobacteria--c__Gammaproteobacteria--o__Orbales	-2.4808	0.016914	0.0910118	Healthy	-2.24468	0.0295345	0.108851	Healthy	-2.39958	0.0205206	0.242613	Healthy	-3.14086	0.00300906	0.0559849	Healthy	-1.49759	0.138936	0.44433	negative
d__Bacteria--p__Proteobacteria--c__Gammaproteobacteria--o__Orbales--f__Orbaceae	-2.4808	0.016914	0.0910118	Healthy	-2.24468	0.0295345	0.108851	Healthy	-2.39958	0.0205206	0.242613	Healthy	-3.14086	0.00300906	0.0559849	Healthy	-1.49759	0.138936	0.44433	negative
d__Bacteria--p__Bacteroidetes--c__Flavobacteriia--o__Flavobacteriales--f__Flavobacteriaceae--g__Polaribacter--s__Polaribacter_sp._ALD11	-2.47886	0.0169945	0.0912772	Healthy	-2.85054	0.00646226	0.0622462	Healthy	-2.39836	0.0205811	0.242613	Healthy	-2.70474	0.00968485	0.0847859	Healthy	-0.267796	0.789679	0.912813	negative
d__Bacteria--p__Firmicutes--c__Clostridia--o__Thermoanaerobacterales--f__Thermoanaerobacterales_Family_III._Incertae_Sedis--g__Caldicellulosiruptor	-2.47908	0.0169856	0.0912772	Healthy	-2.88241	0.00593278	0.0592956	Healthy	-2.40054	0.0204732	0.242613	Healthy	-3.03137	0.00406959	0.0595989	Healthy	-0.623028	0.535381	0.783488	negative
d__Bacteria--p__Firmicutes--c__Bacilli--o__Bacillales--f__Bacillaceae--g__Bacillus--s__Bacillus_sp._FJAT-22090	-2.4772	0.0170641	0.0915341	Healthy	-2.59399	0.012611	0.0759649	Healthy	-1.43978	0.1567	0.504528	Healthy	-2.80642	0.00743568	0.0729595	Healthy	-0.662196	0.510117	0.766026	negative
d__Bacteria--p__Verrucomicrobia--c__Opitutae--o__Opitutales--f__Opitutaceae--g__Opitutus	-2.47697	0.0170736	0.0915341	Healthy	-2.21116	0.0319254	0.112116	Healthy	-1.0798	0.285858	0.609546	Healthy	-0.202876	0.840167	0.927906	Healthy	3.42166	0.00106493	0.0423726	positive
d__Bacteria--p__Proteobacteria--c__Betaproteobacteria--o__Burkholderiales--f__Comamonadaceae--g__Delftia--s__Delftia_sp._Cs1-4	-2.47653	0.0170923	0.0915503	Healthy	-1.43727	0.157265	0.273356	Healthy	-0.99179	0.326489	0.638887	Healthy	-0.933524	0.355645	0.617521	Healthy	0.769602	0.444241	0.724795	positive
d__Bacteria--p__Firmicutes--c__Bacilli--o__Lactobacillales--f__Lactobacillaceae--g__Lactobacillus--s__Lactobacillus_paracollinoides	-2.47396	0.0172007	0.0919622	Healthy	-2.03674	0.0473305	0.137914	Healthy	-1.08757	0.28245	0.605427	Healthy	-1.03878	0.304584	0.572936	Healthy	0.78765	0.433679	0.720179	positive
d__Bacteria--p__Planctomycetes--c__Phycisphaerae--o__--f__--g__--s__Phycisphaerae_bacterium_ST-PulAB-D4	-2.47419	0.0171908	0.0919622	Healthy	-0.482487	0.631699	0.713035	Healthy	-2.0825	0.0428858	0.310061	Healthy	-2.16765	0.035638	0.169165	Healthy	-0.278295	0.781643	0.908735	negative
d__Bacteria--p__Bacteroidetes--c__Flavobacteriia--o__Flavobacteriales--f__Flavobacteriaceae--g__Myroides	-2.47287	0.0172468	0.0921248	Healthy	-2.63334	0.0114082	0.0738029	Healthy	-1.12909	0.264712	0.594474	Healthy	-2.59766	0.0127188	0.0957269	Healthy	0.328517	0.743545	0.890785	positive
d__Bacteria--p__Firmicutes--c__Bacilli--o__Lactobacillales--f__--g__--s__Lactobacillales_bacterium	-2.4694	0.017394	0.0928264	Healthy	-1.85134	0.0704096	0.169965	Healthy	-2.51849	0.0153277	0.23971	Healthy	-3.36051	0.00161661	0.0484823	Healthy	-1.2718	0.207843	0.53454	negative
d__Bacteria--p__Bacteroidetes--c__Cytophagia--o__Cytophagales--f__Flammeovirgaceae--g__Flammeovirga	-2.467	0.0174967	0.0931193	Healthy	-0.64799	0.520145	0.617105	Healthy	-1.35543	0.181898	0.523163	Healthy	-3.10344	0.00333813	0.0567212	Healthy	-0.352965	0.725222	0.883756	negative
d__Bacteria--p__Bacteroidetes--c__Cytophagia--o__Cytophagales--f__Flammeovirgaceae--g__Flammeovirga--s__Flammeovirga_sp._MY04	-2.467	0.0174967	0.0931193	Healthy	-0.64799	0.520145	0.617105	Healthy	-1.35543	0.181898	0.523163	Healthy	-3.10344	0.00333813	0.0567212	Healthy	-0.352965	0.725222	0.883756	negative
d__Bacteria--p__Firmicutes--c__Bacilli--o__Bacillales--f__Bacillaceae--g__Bacillus--s__Bacillus_lehensis	-2.46758	0.0174719	0.0931193	Healthy	-2.35507	0.0227457	0.0963424	Healthy	-0.937555	0.35337	0.65573	Healthy	-2.53083	0.0150301	0.105265	Healthy	-0.0741343	0.941124	0.984615	negative
d__Bacteria--p__Tenericutes--c__Mollicutes--o__Mycoplasmatales	-2.46607	0.0175368	0.0931635	Healthy	-2.38664	0.0210803	0.0925668	Healthy	-2.42782	0.0191609	0.241837	Healthy	-2.92854	0.00537663	0.0642997	Healthy	-1.29199	0.200799	0.529487	negative
d__Bacteria--p__Tenericutes--c__Mollicutes--o__Mycoplasmatales--f__Mycoplasmataceae	-2.46607	0.0175368	0.0931635	Healthy	-2.38664	0.0210803	0.0925668	Healthy	-2.42782	0.0191609	0.241837	Healthy	-2.92854	0.00537663	0.0642997	Healthy	-1.29199	0.200799	0.529487	negative
d__Bacteria--p__Firmicutes--c__Clostridia--o__Clostridiales--f__Peptococcaceae--g__Desulfotomaculum--s__Desulfotomaculum_ferrireducens	-2.46413	0.0176204	0.0935223	Healthy	-2.76338	0.00814213	0.0656454	Healthy	0.248225	0.805065	0.916246	TB_M6	-0.982784	0.331087	0.59929	Healthy	1.39382	0.167977	0.497216	positive
d__Bacteria--p__Tenericutes--c__Mollicutes--o__Mycoplasmatales--f__Mycoplasmataceae--g__Mycoplasma--s__Mycoplasma_bovis	-2.46308	0.0176657	0.0936777	Healthy	-3.1994	0.00246766	0.0437911	Healthy	-2.24581	0.0295623	0.267876	Healthy	-3.3071	0.00188374	0.0515699	Healthy	-0.738955	0.462515	0.73422	negative
d__Bacteria--p__Actinobacteria--c__Actinobacteria--o__Micrococcales--f__Promicromonosporaceae--g__Cellulosimicrobium	-2.46209	0.0177087	0.0937358	Healthy	-2.97753	0.00458309	0.054819	Healthy	0.0789599	0.937407	0.9718	TB_M6	-1.70239	0.0957388	0.30784	Healthy	0.737782	0.463223	0.734312	positive
d__Bacteria--p__Proteobacteria--c__Epsilonproteobacteria--o__Campylobacterales--f__Helicobacteraceae--g__Helicobacter--s__Helicobacter_apodemus	-2.4624	0.017695	0.0937358	Healthy	-2.55575	0.0138901	0.0790878	Healthy	-2.4379	0.0186955	0.241837	Healthy	-2.57161	0.0135781	0.100385	Healthy	-0.551215	0.58332	0.809259	negative
d__Bacteria--p__Bacteroidetes--c__Bacteroidia--o__Bacteroidales--f__--g__--s__Bacteroidales_bacterium_CF	-2.459	0.0178429	0.0937919	Healthy	-2.48713	0.0164847	0.08437	Healthy	-0.187855	0.851816	0.939099	Healthy	-0.709482	0.481768	0.714617	Healthy	1.58722	0.117171	0.407597	positive
d__Bacteria--p__Firmicutes--c__Bacilli--o__Lactobacillales--f__Enterococcaceae--g__Melissococcus	-2.46054	0.0177761	0.0937919	Healthy	-2.25773	0.0286481	0.107412	Healthy	-2.50179	0.0159767	0.240924	Healthy	-3.02589	0.00413094	0.0596058	Healthy	-1.33815	0.185372	0.515999	negative
d__Bacteria--p__Firmicutes--c__Bacilli--o__Lactobacillales--f__Enterococcaceae--g__Melissococcus--s__Melissococcus_plutonius	-2.46054	0.0177761	0.0937919	Healthy	-2.25773	0.0286481	0.107412	Healthy	-2.50179	0.0159767	0.240924	Healthy	-3.02589	0.00413094	0.0596058	Healthy	-1.33815	0.185372	0.515999	negative
d__Bacteria--p__Planctomycetes--c__Planctomycetia--o__Candidatus_Brocadiales	-2.45864	0.017859	0.0937919	Healthy	-3.07504	0.0035013	0.0485287	Healthy	-3.31961	0.00177	0.16962	Healthy	-2.49943	0.0162431	0.108312	Healthy	0.592949	0.555211	0.795744	positive
d__Bacteria--p__Planctomycetes--c__Planctomycetia--o__Candidatus_Brocadiales--f__Candidatus_Brocadiaceae	-2.45864	0.017859	0.0937919	Healthy	-3.07504	0.0035013	0.0485287	Healthy	-3.31961	0.00177	0.16962	Healthy	-2.49943	0.0162431	0.108312	Healthy	0.592949	0.555211	0.795744	positive
d__Bacteria--p__Planctomycetes--c__Planctomycetia--o__Candidatus_Brocadiales--f__Candidatus_Brocadiaceae--g__Candidatus_Kuenenia	-2.45864	0.017859	0.0937919	Healthy	-3.07504	0.0035013	0.0485287	Healthy	-3.31961	0.00177	0.16962	Healthy	-2.49943	0.0162431	0.108312	Healthy	0.592949	0.555211	0.795744	positive
d__Bacteria--p__Planctomycetes--c__Planctomycetia--o__Candidatus_Brocadiales--f__Candidatus_Brocadiaceae--g__Candidatus_Kuenenia--s__Candidatus_Kuenenia_stuttgartiensis	-2.45864	0.017859	0.0937919	Healthy	-3.07504	0.0035013	0.0485287	Healthy	-3.31961	0.00177	0.16962	Healthy	-2.49943	0.0162431	0.108312	Healthy	0.592949	0.555211	0.795744	positive
d__Bacteria--p__Proteobacteria--c__Betaproteobacteria--o__--f__--g__Candidatus_Accumulibacter	-2.45816	0.0178796	0.0937919	Healthy	-1.43669	0.157431	0.273482	Healthy	-0.89455	0.375685	0.669891	Healthy	-0.406928	0.686034	0.844083	Healthy	3.5666	0.000673261	0.0327461	positive
d__Bacteria--p__Proteobacteria--c__Betaproteobacteria--o__--f__--g__Candidatus_Accumulibacter--s__Candidatus_Accumulibacter_phosphatis	-2.45816	0.0178796	0.0937919	Healthy	-1.43669	0.157431	0.273482	Healthy	-0.89455	0.375685	0.669891	Healthy	-0.406928	0.686034	0.844083	Healthy	3.5666	0.000673261	0.0327461	positive
d__Viruses--p__--c__--o__Herpesvirales--f__Herpesviridae	-2.46049	0.017778	0.0937919	Healthy	-2.22703	0.030773	0.110631	Healthy	-1.26506	0.212221	0.551988	Healthy	0.0416674	0.966952	0.984631	TB_M15	3.26672	0.00171729	0.05473	positive
d__Bacteria--p__Firmicutes--c__Bacilli--o__Bacillales--f__Planococcaceae--g__Solibacillus	-2.45718	0.0179228	0.0938086	Healthy	-1.34002	0.186683	0.305172	Healthy	-1.8699	0.0678696	0.370999	Healthy	-3.26944	0.00209677	0.0525536	Healthy	-0.939254	0.350974	0.655879	negative
d__Bacteria--p__Proteobacteria--c__Deltaproteobacteria--o__Desulfobacterales--f__Desulfobulbaceae	-2.45714	0.0179243	0.0938086	Healthy	-2.93526	0.00514298	0.0571402	Healthy	-0.846138	0.401856	0.684683	Healthy	-0.701374	0.486763	0.717068	Healthy	2.66783	0.00956463	0.113017	positive
k__Fungi--p__Ascomycota--c__Saccharomycetes--o__Saccharomycetales--f__Saccharomycetaceae--g__Tetrapisispora	-2.45699	0.0179309	0.0938086	Healthy	-1.82568	0.0742557	0.174929	Healthy	-0.182605	0.855911	0.939606	Healthy	-3.25308	0.00219623	0.0528046	Healthy	-0.571966	0.569259	0.804639	negative
d__Bacteria--p__Actinobacteria--c__Actinobacteria--o__Micrococcales--f__Microbacteriaceae--g__Clavibacter--s__Clavibacter_nebraskensis	-2.45469	0.0180322	0.0940861	Healthy	-0.851183	0.398984	0.510424	Healthy	-0.350541	0.727533	0.873428	Healthy	0.23762	0.813279	0.917725	TB_M15	3.32374	0.00144253	0.050523	positive
d__Bacteria--p__Proteobacteria--c__Alphaproteobacteria--o__Holosporales--f__Holosporaceae	-2.45493	0.0180216	0.0940861	Healthy	-2.74965	0.00844094	0.0661288	Healthy	-2.24525	0.0296007	0.267876	Healthy	-1.57177	0.123168	0.350506	Healthy	1.62211	0.109478	0.395268	positive
d__Bacteria--p__Proteobacteria--c__Alphaproteobacteria--o__Holosporales--f__Holosporaceae--g__--s__endosymbiont_of_Acanthamoeba_sp._UWC8	-2.45493	0.0180216	0.0940861	Healthy	-2.74965	0.00844094	0.0661288	Healthy	-2.24525	0.0296007	0.267876	Healthy	-1.57177	0.123168	0.350506	Healthy	1.62211	0.109478	0.395268	positive
d__Bacteria--p__Proteobacteria--c__Betaproteobacteria--o__Burkholderiales--f__Alcaligenaceae--g__Bordetella--s__Bordetella_bronchialis	-2.4529	0.0181114	0.0944151	Healthy	-1.86321	0.0686876	0.167451	Healthy	0.0149269	0.988155	0.994446	TB_M6	-0.568698	0.572453	0.773529	Healthy	1.6932	0.0950623	0.367727	positive
d__Bacteria--p__Proteobacteria--c__Alphaproteobacteria--o__Rickettsiales--f__Anaplasmataceae--g__Neorickettsia	-2.45026	0.0182284	0.0949401	Healthy	-3.21516	0.00235946	0.0437911	Healthy	-1.87145	0.0676504	0.370248	Healthy	-1.62007	0.112364	0.335599	Healthy	0.458194	0.648296	0.84527	positive
d__Bacteria--p__Bacteroidetes--c__Cytophagia--o__Cytophagales--f__Cyclobacteriaceae--g__Algoriphagus	-2.44782	0.0183373	0.0950422	Healthy	-2.58298	0.0129679	0.0769265	Healthy	0.652863	0.517094	0.755785	TB_M6	-1.30036	0.200249	0.454603	Healthy	1.30946	0.194851	0.525199	positive
d__Bacteria--p__Firmicutes--c__Clostridia--o__Clostridiales--f__Clostridiaceae--g__Clostridium--s__Clostridium_sp._BNL1100	-2.44899	0.0182852	0.0950422	Healthy	-3.30981	0.00179821	0.0419933	Healthy	-1.37021	0.177272	0.522836	Healthy	-3.1427	0.00299371	0.0559849	Healthy	0.0138325	0.989005	0.996303	positive
d__Bacteria--p__Firmicutes--c__Clostridia--o__Clostridiales--f__Clostridiales_Family_XIII._Incertae_Sedis--g__Mogibacterium--s__Mogibacterium_pumilum	-2.44787	0.0183352	0.0950422	Healthy	-2.19411	0.0332062	0.113405	Healthy	0.598784	0.552254	0.779661	TB_M6	-2.98714	0.00459033	0.0615694	Healthy	-0.0371233	0.970497	0.991742	negative
d__Bacteria--p__Firmicutes--c__Tissierellia--o__Tissierellales--f__Peptoniphilaceae--g__Anaerococcus	-2.4475	0.0183518	0.0950422	Healthy	-3.26337	0.00205556	0.0430264	Healthy	-2.81047	0.00724314	0.226551	Healthy	-2.91796	0.0055315	0.0646964	Healthy	-0.379032	0.705863	0.875323	negative
d__Bacteria--p__Proteobacteria--c__Deltaproteobacteria--o__Myxococcales	-2.44814	0.018323	0.0950422	Healthy	-2.0921	0.0418577	0.128923	Healthy	-0.793231	0.431716	0.702003	Healthy	-0.358248	0.721871	0.862948	Healthy	2.9265	0.00467704	0.0821501	positive
d__Bacteria--p__Proteobacteria--c__Gammaproteobacteria--o__Enterobacterales--f__Enterobacteriaceae--g__Lelliottia--s__Lelliottia_amnigena	2.44828	0.0183166	0.0950422	TB_M0	-1.36934	0.177402	0.296204	Healthy	0.0403599	0.967981	0.986923	TB_M6	0.165842	0.869041	0.940965	TB_M15	-1.33697	0.185755	0.51615	negative
d__Bacteria--p__Proteobacteria--c__Gammaproteobacteria--o__Xanthomonadales--f__Xanthomonadaceae--g__Xanthomonas	-2.44728	0.0183617	0.0950422	Healthy	-1.77701	0.0820381	0.185841	Healthy	-1.12994	0.26436	0.594358	Healthy	-0.416768	0.678874	0.840526	Healthy	2.77722	0.00710352	0.0982234	positive
d__Bacteria--p__Proteobacteria--c__Gammaproteobacteria--o__Oceanospirillales--f__Oceanospirillaceae	-2.44509	0.0184599	0.0954657	Healthy	-2.6693	0.0104018	0.0710235	Healthy	1.03848	0.304473	0.623021	TB_M6	-1.06413	0.293077	0.562631	Healthy	1.34979	0.181625	0.510559	positive
d__Archaea--p__Euryarchaeota--c__Halobacteria--o__Halobacteriales--f__Halobacteriaceae--g__Halanaeroarchaeum	-2.44117	0.0186371	0.095674	Healthy	-0.134103	0.893894	0.922113	Healthy	1.05784	0.295653	0.61542	TB_M6	-1.02804	0.309547	0.575957	Healthy	0.516524	0.607189	0.823446	positive
d__Archaea--p__Euryarchaeota--c__Halobacteria--o__Halobacteriales--f__Halobacteriaceae--g__Halanaeroarchaeum--s__Halanaeroarchaeum_sulfurireducens	-2.44117	0.0186371	0.095674	Healthy	-0.134103	0.893894	0.922113	Healthy	1.05784	0.295653	0.61542	TB_M6	-1.02804	0.309547	0.575957	Healthy	0.516524	0.607189	0.823446	positive
d__Bacteria--p__Actinobacteria--c__Actinobacteria--o__Bifidobacteriales--f__Bifidobacteriaceae--g__Bifidobacterium--s__Bifidobacterium_adolescentis	-2.43793	0.0187848	0.095674	Healthy	0.557449	0.579866	0.668303	TB_M2	-0.257635	0.797837	0.911614	Healthy	0.228191	0.820555	0.918371	TB_M15	0.304954	0.761346	0.897449	positive
d__Bacteria--p__Actinobacteria--c__Actinobacteria--o__Micrococcales--f__Microbacteriaceae--g__Salinibacterium	-2.4429	0.0185588	0.095674	Healthy	-2.00784	0.050428	0.141708	Healthy	-0.897912	0.373909	0.669214	Healthy	0.547443	0.586841	0.784402	TB_M15	2.72794	0.00812987	0.106379	positive
d__Bacteria--p__Actinobacteria--c__Actinobacteria--o__Micrococcales--f__Microbacteriaceae--g__Salinibacterium--s__Salinibacterium_sp._CGMCC_1.16371	-2.4429	0.0185588	0.095674	Healthy	-2.00784	0.050428	0.141708	Healthy	-0.897912	0.373909	0.669214	Healthy	0.547443	0.586841	0.784402	TB_M15	2.72794	0.00812987	0.106379	positive
d__Bacteria--p__Bacteroidetes--c__--o__Bacteroidetes_Order_II._Incertae_sedis	-2.43942	0.0187169	0.095674	Healthy	-3.27315	0.00199862	0.0425266	Healthy	-0.62227	0.536837	0.767912	Healthy	-0.294247	0.769953	0.892681	Healthy	3.55746	0.000693224	0.0329648	positive
d__Bacteria--p__Bacteroidetes--c__--o__Bacteroidetes_Order_II._Incertae_sedis--f__Rhodothermaceae	-2.43942	0.0187169	0.095674	Healthy	-3.27315	0.00199862	0.0425266	Healthy	-0.62227	0.536837	0.767912	Healthy	-0.294247	0.769953	0.892681	Healthy	3.55746	0.000693224	0.0329648	positive
d__Bacteria--p__Bacteroidetes--c__Sphingobacteriia--o__Sphingobacteriales--f__Sphingobacteriaceae--g__Pedobacter--s__Pedobacter_cryoconitis	-2.44201	0.0185992	0.095674	Healthy	-0.738454	0.46391	0.570044	Healthy	1.02642	0.310061	0.62535	TB_M6	-0.0569689	0.954828	0.977118	Healthy	1.0352	0.304297	0.616919	positive
d__Bacteria--p__Chlamydiae--c__Chlamydiia--o__Parachlamydiales--f__Parachlamydiaceae	-2.44246	0.0185789	0.095674	Healthy	-2.55395	0.0139531	0.0790878	Healthy	-1.82904	0.0738801	0.380726	Healthy	-2.29463	0.0265828	0.139285	Healthy	0.244406	0.807663	0.921401	positive
d__Bacteria--p__Firmicutes--c__Bacilli--o__Bacillales--f__Bacillaceae--g__Lysinibacillus--s__Lysinibacillus_fusiformis	-2.4394	0.0187177	0.095674	Healthy	-3.06921	0.00355861	0.0490679	Healthy	-2.40785	0.0201135	0.241882	Healthy	-3.03897	0.0039859	0.059378	Healthy	-1.02187	0.310517	0.6237	negative
d__Bacteria--p__Firmicutes--c__Bacilli--o__Bacillales--f__Planococcaceae--g__Planococcus	-2.43736	0.0188109	0.095674	Healthy	-2.43804	0.0186025	0.0884602	Healthy	-1.03135	0.307771	0.624102	Healthy	-3.21565	0.00244088	0.0534616	Healthy	0.0575763	0.954257	0.988217	positive
d__Bacteria--p__Firmicutes--c__Negativicutes--o__Selenomonadales--f__Sporomusaceae--g__Pelosinus--s__Pelosinus_sp._UFO1	-2.44055	0.0186653	0.095674	Healthy	-2.80954	0.00720777	0.0637901	Healthy	-0.846347	0.401741	0.684683	Healthy	-2.86173	0.00642593	0.0685425	Healthy	-0.126059	0.900063	0.970502	negative
d__Bacteria--p__Planctomycetes--c__Planctomycetia--o__Planctomycetales--f__Isosphaeraceae	-2.44017	0.0186829	0.095674	Healthy	-0.371815	0.711702	0.778811	Healthy	0.461218	0.646816	0.838667	TB_M6	0.679796	0.500195	0.728732	TB_M15	2.07153	0.0421633	0.248736	positive
d__Bacteria--p__Proteobacteria--c__Gammaproteobacteria--o__--f__--g__--s__Calyptogena_okutanii_thioautotrophic_gill_symbiont	-2.43743	0.0188078	0.095674	Healthy	-2.41638	0.019613	0.0901526	Healthy	-2.52461	0.0150959	0.238638	Healthy	-2.77377	0.00809889	0.0770119	Healthy	-1.16767	0.24708	0.574661	negative
d__Bacteria--p__Proteobacteria--c__Gammaproteobacteria--o__Alteromonadales--f__Moritellaceae--g__Moritella--s__Moritella_viscosa	-2.43864	0.0187523	0.095674	Healthy	-1.61423	0.113172	0.222934	Healthy	0.21021	0.834432	0.933423	TB_M6	-2.58449	0.0131468	0.0981895	Healthy	-0.0663024	0.947335	0.985161	negative
d__Bacteria--p__Proteobacteria--c__Gammaproteobacteria--o__Pseudomonadales--f__Moraxellaceae--g__Acinetobacter--s__Acinetobacter_calcoaceticus	-2.4407	0.0186588	0.095674	Healthy	-3.37618	0.00148292	0.0394253	Healthy	-0.406423	0.686316	0.853095	Healthy	-2.66011	0.0108576	0.0895765	Healthy	-0.022541	0.982083	0.993292	negative
d__Bacteria--p__Proteobacteria--c__Gammaproteobacteria--o__Vibrionales--f__Vibrionaceae--g__Aliivibrio--s__Aliivibrio_salmonicida	-2.43904	0.018734	0.095674	Healthy	-2.308	0.0254482	0.1023	Healthy	-0.742733	0.46142	0.722389	Healthy	-3.15957	0.00285627	0.0558789	Healthy	-0.370034	0.712524	0.878608	negative
d__Bacteria--p__Spirochaetes--c__Spirochaetia--o__--f__Leptospiraceae--g__Leptospira--s__Leptospira_alstonii	-2.43774	0.0187934	0.095674	Healthy	-2.36001	0.0224776	0.0962256	Healthy	-1.74396	0.087846	0.405835	Healthy	-1.92264	0.0610135	0.235044	Healthy	1.63453	0.106837	0.389901	positive
k__Fungi--p__Ascomycota--c__Saccharomycetes--o__Saccharomycetales--f__Saccharomycetaceae--g__Naumovozyma--s__Naumovozyma_castellii	-2.44307	0.0185511	0.095674	Healthy	-2.25516	0.0288204	0.107713	Healthy	-1.45185	0.153329	0.502703	Healthy	-1.82502	0.074792	0.265564	Healthy	0.395196	0.693953	0.871016	positive
d__Bacteria--p__Cyanobacteria--c__--o__Nostocales--f__Nostocaceae--g__Trichormus--s__Trichormus_azollae	-2.43666	0.0188432	0.0957547	Healthy	-2.56333	0.0136275	0.0782452	Healthy	-1.58776	0.119191	0.458216	Healthy	-1.93256	0.0597437	0.2337	Healthy	0.763612	0.447779	0.727719	positive
d__Bacteria--p__Chloroflexi--c__Thermomicrobia	-2.43312	0.0190063	0.0964999	Healthy	-2.19595	0.0330661	0.1133	Healthy	-0.106938	0.915303	0.962007	Healthy	-0.509133	0.613203	0.798844	Healthy	2.65606	0.00987135	0.114559	positive
d__Bacteria--p__Tenericutes--c__Mollicutes--o__Entomoplasmatales--f__Spiroplasmataceae--g__Spiroplasma--s__Spiroplasma_taiwanense	-2.43207	0.0190549	0.0965791	Healthy	-2.89188	0.00578349	0.0592176	Healthy	-2.5701	0.0134709	0.238053	Healthy	-2.98134	0.00466313	0.0622834	Healthy	-0.757226	0.451569	0.729204	negative
d__Bacteria--p__Thermodesulfobacteria--c__Thermodesulfobacteria--o__Thermodesulfobacteriales--f__Thermodesulfobacteriaceae--g__Thermodesulfobacterium	-2.43225	0.0190464	0.0965791	Healthy	-2.74282	0.00859319	0.0665073	Healthy	-2.54419	0.0143756	0.238053	Healthy	-2.56789	0.0137051	0.100436	Healthy	-0.653734	0.51552	0.769204	negative
d__Bacteria--p__Firmicutes--c__Bacilli--o__Bacillales--f__Bacillaceae--g__Bacillus--s__Bacillus_krulwichiae	-2.4316	0.0190768	0.0966062	Healthy	-3.11541	0.00312784	0.0461989	Healthy	-2.63253	0.0115001	0.238053	Healthy	-3.07615	0.00359923	0.0576666	Healthy	-0.978489	0.331352	0.640021	negative
d__Bacteria--p__Bacteroidetes--c__Sphingobacteriia--o__Sphingobacteriales--f__Sphingobacteriaceae--g__Mucilaginibacter--s__Mucilaginibacter_sp._BJC16-A31	-2.43066	0.0191203	0.096659	Healthy	-3.50255	0.00102208	0.0380147	Healthy	0.343454	0.732822	0.877256	TB_M6	0.0460938	0.963444	0.982307	TB_M15	2.99079	0.0038903	0.0760478	positive
d__Bacteria--p__Firmicutes--c__Bacilli--o__Bacillales--f__Staphylococcaceae--g__Staphylococcus	-2.43101	0.0191041	0.096659	Healthy	-2.5516	0.0140358	0.0790878	Healthy	-2.65935	0.0107375	0.238053	Healthy	-3.50484	0.00106342	0.043795	Healthy	-1.45766	0.149605	0.463866	negative
d__Bacteria--p__Bacteroidetes--c__--o__Bacteroidetes_Order_II._Incertae_sedis--f__Rhodothermaceae--g__Salinibacter	-2.42948	0.0191749	0.0966845	Healthy	-2.93348	0.00516792	0.0571402	Healthy	-0.0569843	0.954805	0.982867	Healthy	-0.661824	0.511536	0.73735	Healthy	1.89953	0.0618004	0.297507	positive
d__Bacteria--p__Bacteroidetes--c__--o__Bacteroidetes_Order_II._Incertae_sedis--f__Rhodothermaceae--g__Salinibacter--s__Salinibacter_ruber	-2.42948	0.0191749	0.0966845	Healthy	-2.93348	0.00516792	0.0571402	Healthy	-0.0569843	0.954805	0.982867	Healthy	-0.661824	0.511536	0.73735	Healthy	1.89953	0.0618004	0.297507	positive
d__Bacteria--p__Tenericutes--c__Mollicutes--o__Acholeplasmatales--f__Acholeplasmataceae--g__Candidatus_Phytoplasma--s__Aster_yellows_witches-broom_phytoplasma	-2.43004	0.0191492	0.0966845	Healthy	-3.80174	0.000413165	0.0334646	Healthy	-3.39188	0.00143555	0.16962	Healthy	-3.62769	0.000739946	0.042715	Healthy	-0.494067	0.622875	0.83216	negative
d__Bacteria--p__Nitrospirae--c__Nitrospira--o__Nitrospirales--f__Nitrospiraceae--g__Leptospirillum--s__Leptospirillum_ferriphilum	-2.42771	0.0192578	0.0969353	Healthy	-2.19897	0.0328371	0.113085	Healthy	-1.83126	0.0735427	0.379766	Healthy	-0.940024	0.352337	0.615065	Healthy	2.50693	0.0146106	0.144354	positive
d__Viruses--p__--c__--o__--f__Mimiviridae--g__--s__Megavirus_chiliensis	-2.42787	0.0192503	0.0969353	Healthy	-3.24367	0.00217498	0.043041	Healthy	0.489484	0.626825	0.829477	TB_M6	-2.41764	0.0198313	0.119069	Healthy	0.14388	0.886027	0.961077	positive
d__Bacteria--p__Firmicutes--c__Clostridia--o__Clostridiales--f__Peptococcaceae--g__Desulfotomaculum	-2.42509	0.0193806	0.0974696	Healthy	-3.31799	0.00175618	0.0419933	Healthy	-0.172785	0.863579	0.942143	Healthy	-1.62637	0.111013	0.333439	Healthy	1.62076	0.109767	0.395826	positive
d__Archaea--p__Euryarchaeota--c__Methanomicrobia--o__Methanocellales	-2.41967	0.0196372	0.0975876	Healthy	-3.13061	0.00299725	0.0457047	Healthy	0.206635	0.837207	0.933796	TB_M6	-0.350992	0.72727	0.866736	Healthy	2.90747	0.00493661	0.0844275	positive
d__Archaea--p__Euryarchaeota--c__Methanomicrobia--o__Methanocellales--f__Methanocellaceae	-2.41967	0.0196372	0.0975876	Healthy	-3.13061	0.00299725	0.0457047	Healthy	0.206635	0.837207	0.933796	TB_M6	-0.350992	0.72727	0.866736	Healthy	2.90747	0.00493661	0.0844275	positive
d__Archaea--p__Euryarchaeota--c__Methanomicrobia--o__Methanocellales--f__Methanocellaceae--g__Methanocella	-2.41967	0.0196372	0.0975876	Healthy	-3.13061	0.00299725	0.0457047	Healthy	0.206635	0.837207	0.933796	TB_M6	-0.350992	0.72727	0.866736	Healthy	2.90747	0.00493661	0.0844275	positive
d__Archaea--p__Thaumarchaeota--c__--o__--f__--g__Candidatus_Nitrosotenuis--s__Candidatus_Nitrosotenuis_sp._AQ6f	-2.42158	0.0195464	0.0975876	Healthy	0.755044	0.45399	0.561986	TB_M2	1.0416	0.303041	0.623018	TB_M6	1.55357	0.127451	0.356618	TB_M15	0.936965	0.352142	0.656994	positive
d__Bacteria--p__Bacteroidetes--c__Bacteroidia--o__Marinilabiliales--f__Marinifilaceae	-2.42172	0.01954	0.0975876	Healthy	-2.69766	0.00966641	0.0691302	Healthy	-1.04186	0.302923	0.623018	Healthy	-1.43786	0.157547	0.398628	Healthy	1.53908	0.128495	0.428483	positive
d__Bacteria--p__Bacteroidetes--c__Bacteroidia--o__Marinilabiliales--f__Marinifilaceae--g__--s__Marinifilaceae_bacterium_SPP2	-2.42172	0.01954	0.0975876	Healthy	-2.69766	0.00966641	0.0691302	Healthy	-1.04186	0.302923	0.623018	Healthy	-1.43786	0.157547	0.398628	Healthy	1.53908	0.128495	0.428483	positive
d__Bacteria--p__Firmicutes--c__Bacilli--o__Bacillales--f__Bacillaceae--g__Amphibacillus	-2.41988	0.0196273	0.0975876	Healthy	-0.155275	0.877269	0.909324	Healthy	-2.06635	0.0444527	0.31581	Healthy	-3.86427	0.000362675	0.0375095	Healthy	-1.13977	0.258439	0.581931	negative
d__Bacteria--p__Firmicutes--c__Bacilli--o__Bacillales--f__Bacillaceae--g__Amphibacillus--s__Amphibacillus_xylanus	-2.41988	0.0196273	0.0975876	Healthy	-0.155275	0.877269	0.909324	Healthy	-2.06635	0.0444527	0.31581	Healthy	-3.86427	0.000362675	0.0375095	Healthy	-1.13977	0.258439	0.581931	negative
d__Bacteria--p__Firmicutes--c__Bacilli--o__Bacillales--f__Bacillaceae--g__Bacillus--s__Bacillus_sp._MD-5	-2.42055	0.0195953	0.0975876	Healthy	-1.44492	0.155114	0.270663	Healthy	-2.22619	0.0309406	0.275871	Healthy	-2.30739	0.0257974	0.137273	Healthy	-0.660824	0.510991	0.766945	negative
d__Bacteria--p__Proteobacteria--c__Alphaproteobacteria--o__Rhodobacterales--f__Rhodobacteraceae--g__Dinoroseobacter	-2.42255	0.0195005	0.0975876	Healthy	-2.65581	0.0107694	0.0716121	Healthy	-1.55468	0.126876	0.470067	Healthy	-1.88518	0.0660203	0.244979	Healthy	1.37903	0.172471	0.501755	positive
d__Bacteria--p__Proteobacteria--c__Alphaproteobacteria--o__Rhodobacterales--f__Rhodobacteraceae--g__Dinoroseobacter--s__Dinoroseobacter_shibae	-2.42255	0.0195005	0.0975876	Healthy	-2.65581	0.0107694	0.0716121	Healthy	-1.55468	0.126876	0.470067	Healthy	-1.88518	0.0660203	0.244979	Healthy	1.37903	0.172471	0.501755	positive
d__Bacteria--p__Proteobacteria--c__Epsilonproteobacteria--o__Campylobacterales--f__Campylobacteraceae--g__Arcobacter--s__Arcobacter_butzleri	-2.41966	0.0196377	0.0975876	Healthy	-2.503	0.0158482	0.0830611	Healthy	-2.44164	0.0185255	0.241837	Healthy	-2.69593	0.00990666	0.0857014	Healthy	-1.0439	0.300282	0.61383	negative
d__Bacteria--p__Proteobacteria--c__Gammaproteobacteria--o__Alteromonadales--f__Colwelliaceae--g__Colwellia--s__Colwellia_sp._PAMC_21821	-2.421	0.0195743	0.0975876	Healthy	-2.48186	0.0167011	0.0847571	Healthy	-1.74964	0.086849	0.403158	Healthy	-2.46458	0.0176929	0.113415	Healthy	-0.710109	0.480101	0.745252	negative
d__Bacteria--p__Proteobacteria--c__Gammaproteobacteria--o__Pseudomonadales--f__Moraxellaceae--g__Acinetobacter--s__Acinetobacter_sp._ACNIH2	-2.42151	0.0195497	0.0975876	Healthy	-2.20565	0.0323345	0.112778	Healthy	-0.561636	0.57709	0.797967	Healthy	-1.43282	0.158976	0.399697	Healthy	1.21556	0.228417	0.557384	positive
d__Bacteria--p__Bacteroidetes--c__Bacteroidia--o__Bacteroidales--f__Porphyromonadaceae--g__Porphyromonas--s__Porphyromonas_asaccharolytica	-2.41889	0.0196747	0.0976057	Healthy	-2.40524	0.0201517	0.0909468	Healthy	-1.90861	0.0625642	0.358801	Healthy	-2.02957	0.0484747	0.202841	Healthy	1.4981	0.138805	0.44433	positive
d__Bacteria--p__Bacteroidetes--c__Flavobacteriia--o__Flavobacteriales--f__Flavobacteriaceae--g__Formosa--s__Formosa_agariphila	-2.4191	0.0196643	0.0976057	Healthy	-2.3226	0.024581	0.100677	Healthy	-1.32023	0.193291	0.537016	Healthy	-2.42566	0.0194504	0.118116	Healthy	-0.170103	0.865442	0.950186	negative
d__Bacteria--p__Actinobacteria--c__Actinobacteria--o__Corynebacteriales--f__Corynebacteriaceae--g__Corynebacterium--s__Corynebacterium_ammoniagenes	-2.4172	0.0197553	0.0976666	Healthy	-0.902855	0.371207	0.485343	Healthy	0.013759	0.989082	0.995008	TB_M6	-1.82197	0.0752619	0.266585	Healthy	0.228272	0.82013	0.926766	positive
d__Bacteria--p__Proteobacteria--c__Alphaproteobacteria--o__Rhodospirillales--f__Acetobacteraceae--g__Komagataeibacter--s__Komagataeibacter_xylinus	-2.41737	0.0197469	0.0976666	Healthy	-1.3532	0.182465	0.30056	Healthy	0.267162	0.790539	0.909824	TB_M6	-0.617921	0.539813	0.755132	Healthy	1.56231	0.122927	0.420114	positive
d__Bacteria--p__Proteobacteria--c__Gammaproteobacteria--o__Enterobacterales--f__Enterobacteriaceae--g__Escherichia--s__Escherichia_albertii	2.41816	0.0197095	0.0976666	TB_M0	-0.778815	0.439992	0.550014	Healthy	-0.140482	0.888892	0.953969	Healthy	-0.508273	0.613801	0.798911	Healthy	-2.13572	0.0363605	0.228738	negative
d__Bacteria--p__Proteobacteria--c__Gammaproteobacteria--o__Enterobacterales--f__Hafniaceae--g__Edwardsiella--s__Edwardsiella_ictaluri	-2.41688	0.0197704	0.0976666	Healthy	-0.717597	0.476558	0.58119	Healthy	0.391267	0.697406	0.856682	TB_M6	-0.042056	0.966644	0.984631	Healthy	1.11015	0.270904	0.5934	positive
d__Bacteria--p__Proteobacteria--c__Gammaproteobacteria--o__Xanthomonadales--f__Xanthomonadaceae--g__Xanthomonas--s__Xanthomonas_phaseoli	-2.41791	0.0197213	0.0976666	Healthy	-0.721021	0.474468	0.579245	Healthy	-0.287595	0.774949	0.904999	Healthy	-0.048549	0.961498	0.981128	Healthy	1.49215	0.140353	0.447371	positive
d__Bacteria--p__Proteobacteria--c__Alphaproteobacteria--o__Sphingomonadales--f__Sphingomonadaceae--g__Sphingopyxis--s__Sphingopyxis_sp._LPB0140	-2.41556	0.0198341	0.0978985	Healthy	-2.08826	0.0422182	0.129421	Healthy	0.885698	0.380387	0.67278	TB_M6	-1.15777	0.253202	0.521382	Healthy	0.507598	0.613402	0.825563	positive
d__Archaea--p__Euryarchaeota--c__Methanococci--o__Methanococcales--f__Methanococcaceae--g__Methanothermococcus	-2.41045	0.0200807	0.0979403	Healthy	-0.706675	0.483257	0.585333	Healthy	0.857721	0.395493	0.682573	TB_M6	-1.48016	0.145955	0.381727	Healthy	-0.0934141	0.925853	0.981865	negative
d__Archaea--p__Euryarchaeota--c__Methanococci--o__Methanococcales--f__Methanococcaceae--g__Methanothermococcus--s__Methanothermococcus_okinawensis	-2.41045	0.0200807	0.0979403	Healthy	-0.706675	0.483257	0.585333	Healthy	0.857721	0.395493	0.682573	TB_M6	-1.48016	0.145955	0.381727	Healthy	-0.0934141	0.925853	0.981865	negative
d__Bacteria--p__Actinobacteria--c__Actinobacteria--o__Propionibacteriales--f__Propionibacteriaceae--g__Microlunatus	-2.40927	0.0201383	0.0979403	Healthy	-2.20318	0.0325195	0.112956	Healthy	-0.467726	0.642189	0.835993	Healthy	-1.16477	0.25039	0.518513	Healthy	1.48155	0.143147	0.452822	positive
d__Bacteria--p__Firmicutes--c__Bacilli--o__Bacillales--f__Bacillaceae--g__Bacillus--s__Bacillus_beveridgei	-2.41104	0.020052	0.0979403	Healthy	-2.5529	0.0139897	0.0790878	Healthy	-1.54782	0.128518	0.470067	Healthy	-1.9101	0.0626523	0.238071	Healthy	0.770196	0.443891	0.724795	positive
d__Bacteria--p__Firmicutes--c__Bacilli--o__Bacillales--f__Bacillaceae--g__Lysinibacillus	-2.41168	0.0200214	0.0979403	Healthy	-2.60245	0.0123432	0.0747366	Healthy	-2.10866	0.0404491	0.301974	Healthy	-3.22334	0.00238865	0.0534005	Healthy	-1.17523	0.244062	0.572721	negative
d__Bacteria--p__Firmicutes--c__Bacilli--o__Bacillales--f__Staphylococcaceae--g__Staphylococcus--s__Staphylococcus_kloosii	-2.41221	0.0199957	0.0979403	Healthy	-2.32153	0.0246434	0.100726	Healthy	-2.39267	0.0208664	0.242613	Healthy	-2.88562	0.00603065	0.0666789	Healthy	-1.16471	0.248265	0.575204	negative
d__Bacteria--p__Firmicutes--c__Bacilli--o__Lactobacillales--f__Carnobacteriaceae--g__Jeotgalibaca	-2.40823	0.0201888	0.0979403	Healthy	-2.18489	0.0339177	0.114435	Healthy	-2.20571	0.0324395	0.277216	Healthy	-2.81436	0.00728211	0.0723019	Healthy	-1.01769	0.312487	0.624898	negative
d__Bacteria--p__Firmicutes--c__Bacilli--o__Lactobacillales--f__Carnobacteriaceae--g__Marinilactibacillus	-2.41306	0.0199544	0.0979403	Healthy	-2.82966	0.0068326	0.0629352	Healthy	-2.92519	0.00532984	0.210117	Healthy	-3.76189	0.000494907	0.0419452	Healthy	-1.55106	0.125598	0.42386	negative
d__Bacteria--p__Firmicutes--c__Bacilli--o__Lactobacillales--f__Carnobacteriaceae--g__Marinilactibacillus--s__Marinilactibacillus_sp._15R	-2.41306	0.0199544	0.0979403	Healthy	-2.82966	0.0068326	0.0629352	Healthy	-2.92519	0.00532984	0.210117	Healthy	-3.76189	0.000494907	0.0419452	Healthy	-1.55106	0.125598	0.42386	negative
d__Bacteria--p__Firmicutes--c__Tissierellia--o__--f__--g__Ezakiella	-2.40847	0.0201772	0.0979403	Healthy	-2.95759	0.00483968	0.0558681	Healthy	-2.49171	0.0163802	0.240924	Healthy	-2.51504	0.0156293	0.10628	Healthy	-0.357974	0.721488	0.882265	negative
d__Bacteria--p__Firmicutes--c__Tissierellia--o__--f__--g__Ezakiella--s__Ezakiella_massiliensis	-2.40847	0.0201772	0.0979403	Healthy	-2.95759	0.00483968	0.0558681	Healthy	-2.49171	0.0163802	0.240924	Healthy	-2.51504	0.0156293	0.10628	Healthy	-0.357974	0.721488	0.882265	negative
d__Bacteria--p__Proteobacteria--c__Alphaproteobacteria--o__Sphingomonadales--f__Erythrobacteraceae--g__Erythrobacter--s__Erythrobacter_sp._Alg231-14	-2.41052	0.0200775	0.0979403	Healthy	-1.45491	0.15234	0.268384	Healthy	-0.0176722	0.985977	0.993621	Healthy	0.0944498	0.925181	0.966153	TB_M15	1.65498	0.102606	0.382177	positive
d__Bacteria--p__Proteobacteria--c__Gammaproteobacteria--o__Enterobacterales--f__Enterobacteriaceae--g__Candidatus_Blochmannia	-2.41065	0.0200713	0.0979403	Healthy	-2.35613	0.022688	0.0963424	Healthy	-2.40732	0.0201396	0.241882	Healthy	-2.76988	0.00818129	0.0772364	Healthy	-0.874142	0.385163	0.68056	negative
d__Bacteria--p__Proteobacteria--c__Gammaproteobacteria--o__Enterobacterales--f__Enterobacteriaceae--g__Candidatus_Gullanella	-2.40778	0.020211	0.0979403	Healthy	-2.46737	0.0173094	0.0855088	Healthy	-2.20847	0.0322341	0.277216	Healthy	-1.17278	0.247195	0.515547	Healthy	1.91004	0.0604092	0.295144	positive
d__Bacteria--p__Proteobacteria--c__Gammaproteobacteria--o__Enterobacterales--f__Enterobacteriaceae--g__Candidatus_Gullanella--s__Candidatus_Gullanella_endobia	-2.40778	0.020211	0.0979403	Healthy	-2.46737	0.0173094	0.0855088	Healthy	-2.20847	0.0322341	0.277216	Healthy	-1.17278	0.247195	0.515547	Healthy	1.91004	0.0604092	0.295144	positive
d__Bacteria--p__Proteobacteria--c__Gammaproteobacteria--o__Legionellales--f__Legionellaceae--g__Fluoribacter	-2.41093	0.0200573	0.0979403	Healthy	-2.89702	0.00570384	0.0592176	Healthy	-1.41968	0.162444	0.50751	Healthy	-2.29429	0.0266041	0.139285	Healthy	1.04819	0.298318	0.61383	positive
d__Bacteria--p__Proteobacteria--c__Gammaproteobacteria--o__Legionellales--f__Legionellaceae--g__Fluoribacter--s__Fluoribacter_dumoffii	-2.41093	0.0200573	0.0979403	Healthy	-2.89702	0.00570384	0.0592176	Healthy	-1.41968	0.162444	0.50751	Healthy	-2.29429	0.0266041	0.139285	Healthy	1.04819	0.298318	0.61383	positive
d__Bacteria--p__Thermotogae--c__Thermotogae--o__Kosmotogales	-2.41073	0.0200671	0.0979403	Healthy	-2.79655	0.00746019	0.0643627	Healthy	-1.37049	0.177187	0.522836	Healthy	-2.46776	0.0175563	0.11317	Healthy	-0.0513396	0.959208	0.990538	negative
d__Bacteria--p__Thermotogae--c__Thermotogae--o__Kosmotogales--f__Kosmotogaceae	-2.41073	0.0200671	0.0979403	Healthy	-2.79655	0.00746019	0.0643627	Healthy	-1.37049	0.177187	0.522836	Healthy	-2.46776	0.0175563	0.11317	Healthy	-0.0513396	0.959208	0.990538	negative
d__Bacteria--p__Verrucomicrobia--c__Spartobacteria	-2.40779	0.0202102	0.0979403	Healthy	-2.49679	0.0160947	0.0835296	Healthy	-1.30459	0.198521	0.539784	Healthy	-1.74134	0.0886132	0.294103	Healthy	2.36603	0.0208798	0.172738	positive
d__Bacteria--p__Verrucomicrobia--c__Spartobacteria--o__--f__--g__Candidatus_Xiphinematobacter	-2.40779	0.0202102	0.0979403	Healthy	-2.49679	0.0160947	0.0835296	Healthy	-1.30459	0.198521	0.539784	Healthy	-1.74134	0.0886132	0.294103	Healthy	2.36603	0.0208798	0.172738	positive
d__Bacteria--p__Verrucomicrobia--c__Spartobacteria--o__--f__--g__Candidatus_Xiphinematobacter--s__Candidatus_Xiphinematobacter_sp._Idaho_Grape	-2.40779	0.0202102	0.0979403	Healthy	-2.49679	0.0160947	0.0835296	Healthy	-1.30459	0.198521	0.539784	Healthy	-1.74134	0.0886132	0.294103	Healthy	2.36603	0.0208798	0.172738	positive
d__Bacteria--p__Actinobacteria--c__Actinobacteria--o__Corynebacteriales--f__Corynebacteriaceae--g__Corynebacterium--s__Corynebacterium_pseudotuberculosis	-2.40731	0.0202337	0.0979692	Healthy	-0.410716	0.683147	0.755336	Healthy	1.48915	0.143271	0.490342	TB_M6	-0.140741	0.888717	0.949384	Healthy	0.822289	0.41383	0.705598	positive
d__Bacteria--p__Tenericutes--c__Mollicutes--o__Mycoplasmatales--f__Mycoplasmataceae--g__Mycoplasma--s__Mycoplasma_crocodyli	-2.40689	0.0202543	0.0979878	Healthy	-0.921498	0.361497	0.476108	Healthy	-2.50275	0.0159384	0.240924	Healthy	-2.79473	0.00766709	0.0742337	Healthy	-0.854853	0.395679	0.687691	negative
d__Bacteria--p__Proteobacteria--c__Gammaproteobacteria--o__Pseudomonadales--f__Pseudomonadaceae--g__Pseudomonas--s__Pseudomonas_stutzeri	-2.40638	0.0202794	0.0980282	Healthy	-0.773014	0.443384	0.552978	Healthy	-0.32517	0.746527	0.885507	Healthy	-1.04036	0.303856	0.572547	Healthy	1.16601	0.247744	0.575204	positive
d__Bacteria--p__Proteobacteria--c__Gammaproteobacteria--o__Thiotrichales--f__Francisellaceae--g__Francisella--s__Francisella_sp._FDC440	-2.40555	0.0203203	0.098145	Healthy	-1.94245	0.0580885	0.152396	Healthy	-2.41864	0.0195939	0.241837	Healthy	-2.49766	0.0163141	0.108323	Healthy	-0.609976	0.543941	0.788069	negative
d__Bacteria--p__Thermotogae--c__Thermotogae--o__Thermotogales--f__Fervidobacteriaceae	-2.40446	0.0203736	0.0983212	Healthy	-2.5192	0.0152216	0.0814556	Healthy	-2.12954	0.0385928	0.298189	Healthy	-2.38955	0.02122	0.12328	Healthy	0.116032	0.907974	0.973554	positive
d__Bacteria--p__Firmicutes--c__Bacilli--o__Bacillales--f__Bacillaceae--g__Bacillus--s__Bacillus_methanolicus	-2.40337	0.0204277	0.0985008	Healthy	-3.07616	0.00349041	0.0485287	Healthy	-1.50861	0.138237	0.48794	Healthy	-2.81134	0.00734026	0.072681	Healthy	-0.415844	0.678853	0.863368	negative
d__Archaea--p__Thaumarchaeota--c__Nitrososphaeria--o__Nitrososphaerales	-2.39925	0.0206317	0.0989136	Healthy	-0.380945	0.704961	0.77288	Healthy	-1.37738	0.17506	0.522146	Healthy	0.349245	0.728571	0.867227	TB_M15	2.86576	0.00555301	0.0879296	positive
d__Archaea--p__Thaumarchaeota--c__Nitrososphaeria--o__Nitrososphaerales--f__Nitrososphaeraceae	-2.39925	0.0206317	0.0989136	Healthy	-0.380945	0.704961	0.77288	Healthy	-1.37738	0.17506	0.522146	Healthy	0.349245	0.728571	0.867227	TB_M15	2.86576	0.00555301	0.0879296	positive
d__Archaea--p__Thaumarchaeota--c__Nitrososphaeria--o__Nitrososphaerales--f__Nitrososphaeraceae--g__Nitrososphaera	-2.39925	0.0206317	0.0989136	Healthy	-0.380945	0.704961	0.77288	Healthy	-1.37738	0.17506	0.522146	Healthy	0.349245	0.728571	0.867227	TB_M15	2.86576	0.00555301	0.0879296	positive
d__Archaea--p__Thaumarchaeota--c__Nitrososphaeria--o__Nitrososphaerales--f__Nitrososphaeraceae--g__Nitrososphaera--s__Nitrososphaera_viennensis	-2.39925	0.0206317	0.0989136	Healthy	-0.380945	0.704961	0.77288	Healthy	-1.37738	0.17506	0.522146	Healthy	0.349245	0.728571	0.867227	TB_M15	2.86576	0.00555301	0.0879296	positive
d__Bacteria--p__Actinobacteria--c__Actinobacteria--o__Micrococcales--f__Microbacteriaceae--g__Cryobacterium--s__Cryobacterium_sp._LW097	-2.40011	0.0205889	0.0989136	Healthy	-1.18044	0.243766	0.364185	Healthy	0.469751	0.640752	0.835096	TB_M6	-1.38847	0.171983	0.416368	Healthy	0.963705	0.338659	0.646586	positive
d__Bacteria--p__Cyanobacteria--c__--o__Synechococcales--f__Prochloraceae--g__Prochlorococcus--s__Prochlorococcus_marinus	-2.40056	0.0205665	0.0989136	Healthy	-2.84184	0.00661416	0.0625313	Healthy	-2.68659	0.0100108	0.238053	Healthy	-3.02892	0.00409691	0.0595989	Healthy	-1.04632	0.299174	0.61383	negative
d__Bacteria--p__Deinococcus-Thermus--c__Deinococci--o__Deinococcales--f__Deinococcaceae--g__Deinococcus--s__Deinococcus_maricopensis	-2.3994	0.0206242	0.0989136	Healthy	-2.47665	0.0169175	0.0848422	Healthy	0.10882	0.913818	0.960972	TB_M6	0.269197	0.789036	0.902955	TB_M15	2.96955	0.00413553	0.0760478	positive
d__Bacteria--p__Firmicutes--c__Bacilli--o__Bacillales--f__Staphylococcaceae	-2.39855	0.0206666	0.0989999	Healthy	-2.42403	0.0192505	0.0894462	Healthy	-2.58533	0.0129634	0.238053	Healthy	-3.47805	0.00115009	0.0457533	Healthy	-1.55367	0.124975	0.423214	negative
d__Archaea--p__Euryarchaeota--c__Methanobacteria--o__Methanobacteriales--f__Methanobacteriaceae--g__Methanothermobacter--s__Methanothermobacter_wolfeii	-2.3938	0.0209045	0.0990472	Healthy	-2.75262	0.00837548	0.0661288	Healthy	-0.785708	0.436067	0.70399	Healthy	-1.14169	0.259758	0.528423	Healthy	2.68624	0.00910237	0.110916	positive
d__Archaea--p__Thaumarchaeota	-2.39503	0.0208426	0.0990472	Healthy	-3.24923	0.00214065	0.0430264	Healthy	-2.74118	0.00868909	0.238053	Healthy	-3.32583	0.0017856	0.0502809	Healthy	-0.544314	0.588033	0.811767	negative
d__Bacteria--p__Bacteroidetes--c__Cytophagia--o__Cytophagales--f__Hymenobacteraceae--g__Hymenobacter--s__Hymenobacter_sp._PAMC_26554	-2.3942	0.0208847	0.0990472	Healthy	-2.45845	0.0176936	0.0867478	Healthy	-0.0534802	0.957581	0.984439	Healthy	0.155145	0.877416	0.943917	TB_M15	2.8252	0.00621996	0.0944949	positive
d__Bacteria--p__Bacteroidetes--c__Cytophagia--o__Cytophagales--f__Hymenobacteraceae--g__Rufibacter--s__Rufibacter_tibetensis	-2.39697	0.0207455	0.0990472	Healthy	-2.42355	0.019273	0.0894462	Healthy	-1.73181	0.0900102	0.407556	Healthy	-1.1246	0.266857	0.536651	Healthy	2.8919	0.0051589	0.086116	positive
d__Bacteria--p__Cyanobacteria--c__--o__Chroococcales--f__Chroococcaceae--g__Geminocystis--s__Geminocystis_herdmanii	-2.39707	0.0207402	0.0990472	Healthy	-1.83634	0.0726363	0.173387	Healthy	-1.69694	0.0964659	0.41831	Healthy	0.332054	0.741425	0.87658	TB_M15	3.5098	0.000806837	0.0365829	positive
d__Bacteria--p__Firmicutes--c__Bacilli--o__Bacillales--f__Bacillaceae--g__Bacillus--s__Bacillus_pseudomycoides	-2.39567	0.0208108	0.0990472	Healthy	-2.4893	0.0163965	0.0840519	Healthy	-1.26473	0.212339	0.551988	Healthy	-2.63063	0.0117025	0.0927323	Healthy	-0.43729	0.663307	0.854933	negative
d__Bacteria--p__Firmicutes--c__Bacilli--o__Bacillales--f__Paenibacillaceae--g__Paenibacillus--s__Paenibacillus_crassostreae	-2.39362	0.0209135	0.0990472	Healthy	-2.5143	0.015409	0.0819105	Healthy	-1.60871	0.114521	0.447452	Healthy	-2.67753	0.0103852	0.088403	Healthy	-0.283118	0.777959	0.907376	negative
d__Bacteria--p__Firmicutes--c__Bacilli--o__Bacillales--f__Thermoactinomycetaceae--g__Laceyella	-2.3954	0.0208242	0.0990472	Healthy	-2.39521	0.0206476	0.0916817	Healthy	-1.98208	0.0534627	0.339488	Healthy	-2.1695	0.035488	0.16859	Healthy	1.09236	0.278586	0.596431	positive
d__Bacteria--p__Firmicutes--c__Bacilli--o__Bacillales--f__Thermoactinomycetaceae--g__Laceyella--s__Laceyella_sp._FBKL4.010	-2.3954	0.0208242	0.0990472	Healthy	-2.39521	0.0206476	0.0916817	Healthy	-1.98208	0.0534627	0.339488	Healthy	-2.1695	0.035488	0.16859	Healthy	1.09236	0.278586	0.596431	positive
d__Bacteria--p__Proteobacteria--c__Gammaproteobacteria--o__Alteromonadales--f__Colwelliaceae--g__Colwellia	-2.3959	0.0207991	0.0990472	Healthy	-3.20634	0.00241946	0.0437911	Healthy	-0.337728	0.737105	0.880401	Healthy	-3.3615	0.00161205	0.0484823	Healthy	-0.241863	0.809625	0.922385	negative
d__Bacteria--p__Spirochaetes--c__Spirochaetia--o__Brachyspirales--f__Brachyspiraceae--g__Brachyspira--s__Brachyspira_intermedia	-2.39566	0.020811	0.0990472	Healthy	-2.66608	0.0104884	0.0710235	Healthy	-2.61067	0.0121579	0.238053	Healthy	-2.39422	0.0209833	0.12271	Healthy	0.218852	0.82743	0.93009	positive
d__Bacteria--p__Tenericutes--c__Mollicutes--o__Entomoplasmatales--f__Entomoplasmataceae--g__Mesoplasma--s__Mesoplasma_tabanidae	-2.39414	0.0208878	0.0990472	Healthy	-2.81212	0.00715872	0.0635377	Healthy	-2.29997	0.026037	0.25515	Healthy	-2.65785	0.0109204	0.0896585	Healthy	-0.823371	0.413218	0.704845	negative
d__Bacteria--p__Tenericutes--c__Mollicutes--o__Entomoplasmatales--f__Spiroplasmataceae--g__Spiroplasma--s__Spiroplasma_culicicola	-2.39401	0.0208941	0.0990472	Healthy	-0.868888	0.389324	0.502084	Healthy	-2.21663	0.0316322	0.275983	Healthy	-3.08235	0.00353829	0.0576414	Healthy	-1.05378	0.295769	0.612228	negative
k__Fungi--p__Ascomycota--c__Saccharomycetes--o__Saccharomycetales--f__Debaryomycetaceae--g__Candida	-2.39682	0.0207528	0.0990472	Healthy	1.04745	0.300247	0.41948	TB_M2	0.556304	0.580699	0.80012	TB_M6	-2.56477	0.0138123	0.100754	Healthy	-1.03351	0.30508	0.617017	negative
d__Bacteria--p__Actinobacteria--c__Actinobacteria--o__Corynebacteriales--f__Dietziaceae--g__Dietzia--s__Dietzia_psychralcaliphila	-2.39079	0.0210565	0.099059	Healthy	-1.06384	0.292835	0.412224	Healthy	-0.0920487	0.927059	0.967934	Healthy	-0.97194	0.336394	0.602152	Healthy	1.421	0.159954	0.482999	positive
d__Bacteria--p__Actinobacteria--c__Coriobacteriia--o__Coriobacteriales--f__Atopobiaceae--g__Olsenella--s__Olsenella_sp._oral_taxon_807	-2.39158	0.0210167	0.099059	Healthy	-2.33611	0.0238018	0.0989643	Healthy	-1.46916	0.148595	0.496625	Healthy	-2.2621	0.0286824	0.14611	Healthy	0.390615	0.697321	0.871249	positive
d__Bacteria--p__Bacteroidetes--c__Flavobacteriia--o__Flavobacteriales--f__Flavobacteriaceae--g__Polaribacter--s__Polaribacter_reichenbachii	-2.39031	0.021081	0.099059	Healthy	-1.50832	0.138165	0.253014	Healthy	-1.18074	0.243776	0.582003	Healthy	-3.04016	0.0039729	0.059378	Healthy	-0.474072	0.63699	0.84207	negative
d__Bacteria--p__Bacteroidetes--c__Flavobacteriia--o__Flavobacteriales--f__Flavobacteriaceae--g__Psychroflexus	-2.38889	0.0211531	0.099059	Healthy	-2.72802	0.00893217	0.0672384	Healthy	-2.45126	0.0180946	0.241662	Healthy	-1.76744	0.0840892	0.28607	Healthy	1.93825	0.0568077	0.286169	positive
d__Bacteria--p__Bacteroidetes--c__Flavobacteriia--o__Flavobacteriales--f__Flavobacteriaceae--g__Psychroflexus--s__Psychroflexus_torquis	-2.38889	0.0211531	0.099059	Healthy	-2.72802	0.00893217	0.0672384	Healthy	-2.45126	0.0180946	0.241662	Healthy	-1.76744	0.0840892	0.28607	Healthy	1.93825	0.0568077	0.286169	positive
d__Bacteria--p__Deinococcus-Thermus--c__Deinococci--o__Thermales--f__Thermaceae--g__Thermus	-2.39044	0.0210744	0.099059	Healthy	-3.99442	0.000226752	0.0334646	Healthy	-0.410457	0.683376	0.852671	Healthy	-1.31098	0.196666	0.449619	Healthy	1.95602	0.0546336	0.281048	positive
d__Bacteria--p__Firmicutes--c__Bacilli--o__Bacillales--f__Planococcaceae--g__Kurthia	-2.39203	0.0209938	0.099059	Healthy	-1.79219	0.079541	0.182403	Healthy	-2.02298	0.0489097	0.32769	Healthy	-2.90457	0.00573334	0.0656136	Healthy	-1.32915	0.188308	0.519035	negative
d__Bacteria--p__Firmicutes--c__Bacilli--o__Bacillales--f__Planococcaceae--g__Kurthia--s__Kurthia_sp._11kri321	-2.39203	0.0209938	0.099059	Healthy	-1.79219	0.079541	0.182403	Healthy	-2.02298	0.0489097	0.32769	Healthy	-2.90457	0.00573334	0.0656136	Healthy	-1.32915	0.188308	0.519035	negative
d__Bacteria--p__Firmicutes--c__Bacilli--o__Lactobacillales--f__Lactobacillaceae--g__Lactobacillus--s__Lactobacillus_jensenii	-2.3919	0.0210006	0.099059	Healthy	-2.56341	0.0136246	0.0782452	Healthy	-2.32003	0.0248301	0.252312	Healthy	-2.66587	0.0106992	0.0887505	Healthy	-0.820307	0.41495	0.705628	negative
d__Bacteria--p__Fusobacteria--c__Fusobacteriia--o__Fusobacteriales--f__Fusobacteriaceae--g__Fusobacterium--s__Fusobacterium_necrophorum	-2.39184	0.0210038	0.099059	Healthy	-2.18866	0.0336253	0.114168	Healthy	-2.39367	0.0208158	0.242613	Healthy	-2.86779	0.00632351	0.0682623	Healthy	-1.19733	0.235395	0.566362	negative
d__Bacteria--p__Proteobacteria--c__Deltaproteobacteria--o__Myxococcales--f__Polyangiaceae--g__Sorangium	-2.38929	0.0211329	0.099059	Healthy	-2.56131	0.0136971	0.0783724	Healthy	-2.86956	0.0061897	0.218861	Healthy	-0.640183	0.525373	0.745574	Healthy	3.15392	0.0024116	0.061866	positive
d__Bacteria--p__Proteobacteria--c__Deltaproteobacteria--o__Myxococcales--f__Polyangiaceae--g__Sorangium--s__Sorangium_cellulosum	-2.38929	0.0211329	0.099059	Healthy	-2.56131	0.0136971	0.0783724	Healthy	-2.86956	0.0061897	0.218861	Healthy	-0.640183	0.525373	0.745574	Healthy	3.15392	0.0024116	0.061866	positive
d__Bacteria--p__Proteobacteria--c__Epsilonproteobacteria--o__Campylobacterales--f__Campylobacteraceae--g__Campylobacter--s__Campylobacter_pinnipediorum	-2.38998	0.021098	0.099059	Healthy	-3.29447	0.00187965	0.0419933	Healthy	-2.5449	0.01435	0.238053	Healthy	-3.30355	0.0019029	0.051759	Healthy	-0.886046	0.378762	0.677379	negative
d__Bacteria--p__Proteobacteria--c__Gammaproteobacteria--o__Pseudomonadales--f__Pseudomonadaceae--g__Pseudomonas--s__Pseudomonas_xanthomarina	-2.39065	0.0210638	0.099059	Healthy	-1.29241	0.202532	0.321207	Healthy	1.34216	0.186131	0.527463	TB_M6	0.0180813	0.985656	0.993711	TB_M15	1.89286	0.0626963	0.300075	positive
d__Bacteria--p__Firmicutes--c__Bacilli--o__Bacillales--f__--g__Exiguobacterium	-2.38818	0.0211893	0.0991488	Healthy	-1.52028	0.135141	0.249507	Healthy	-0.375534	0.70899	0.863214	Healthy	-2.35982	0.0227844	0.128118	Healthy	-0.0932738	0.925964	0.981865	negative
d__Bacteria--p__Proteobacteria--c__Epsilonproteobacteria--o__Campylobacterales--f__Campylobacteraceae--g__Campylobacter--s__Campylobacter_lari	-2.3875	0.0212241	0.0992322	Healthy	-0.497077	0.621452	0.704296	Healthy	-2.47638	0.0170118	0.240924	Healthy	-3.12064	0.00318289	0.0567212	Healthy	-0.757276	0.45154	0.729204	negative
d__Bacteria--p__Proteobacteria--c__Gammaproteobacteria--o__Enterobacterales--f__Enterobacteriaceae--g__Enterobacter--s__Enterobacter_cloacae_complex_sp._FDA-CDC-AR_0132	2.38696	0.0212517	0.0992819	TB_M0	-0.649596	0.519115	0.616259	Healthy	0.80143	0.427003	0.698008	TB_M6	1.30859	0.197468	0.450378	TB_M15	0.206004	0.837413	0.934917	positive
d__Bacteria--p__Firmicutes--c__Bacilli--o__Bacillales--f__Staphylococcaceae--g__Staphylococcus--s__Staphylococcus_schleiferi	-2.38522	0.0213409	0.0996193	Healthy	-2.56546	0.0135544	0.0782452	Healthy	-1.69899	0.0960763	0.41831	Healthy	-3.22166	0.00239994	0.0534005	Healthy	-1.15605	0.251768	0.577561	negative
d__Bacteria--p__Actinobacteria--c__Actinobacteria--o__Corynebacteriales--f__Corynebacteriaceae--g__Corynebacterium--s__Corynebacterium_humireducens	-2.38434	0.021386	0.0997395	Healthy	-1.30263	0.199047	0.318095	Healthy	-2.1663	0.0355054	0.289037	Healthy	-0.807474	0.423737	0.673374	Healthy	1.85341	0.0682277	0.314471	positive
d__Bacteria--p__Proteobacteria--c__Betaproteobacteria--o__Burkholderiales--f__Comamonadaceae--g__Hydrogenophaga--s__Hydrogenophaga_sp._RAC07	-2.38378	0.0214152	0.0997395	Healthy	-3.09928	0.00327233	0.0477626	Healthy	0.642057	0.524023	0.761613	TB_M6	-0.229296	0.819701	0.918371	Healthy	0.987241	0.327077	0.637834	positive
d__Viruses--p__--c__--o__--f__Baculoviridae	-2.38372	0.0214178	0.0997395	Healthy	-1.95756	0.0562342	0.149642	Healthy	-1.12609	0.265969	0.594474	Healthy	-2.12808	0.0389693	0.17902	Healthy	-0.094922	0.92466	0.981549	negative
d__Bacteria--p__Bacteroidetes--c__Flavobacteriia--o__Flavobacteriales--f__Flavobacteriaceae--g__Dokdonia--s__Dokdonia_donghaensis	-2.38299	0.0214558	0.0997603	Healthy	-2.29015	0.0265458	0.10437	Healthy	-0.816781	0.418264	0.691481	Healthy	-1.75079	0.0869515	0.291734	Healthy	1.15233	0.253282	0.577561	positive
d__Bacteria--p__Chloroflexi--c__Dehalococcoidia--o__--f__--g__Dehalogenimonas	-2.38278	0.0214665	0.0997603	Healthy	-1.71077	0.0937172	0.202499	Healthy	-0.696103	0.489867	0.742865	Healthy	-0.873657	0.387049	0.644922	Healthy	1.98087	0.0517126	0.275471	positive
d__Bacteria--p__Proteobacteria--c__Deltaproteobacteria--o__Myxococcales--f__Anaeromyxobacteraceae	-2.38232	0.0214905	0.0997603	Healthy	-2.62086	0.0117779	0.0738029	Healthy	-1.03297	0.307017	0.624102	Healthy	-0.703759	0.48529	0.71648	Healthy	3.2588	0.00175914	0.05473	positive
d__Bacteria--p__Proteobacteria--c__Deltaproteobacteria--o__Myxococcales--f__Anaeromyxobacteraceae--g__Anaeromyxobacter	-2.38232	0.0214905	0.0997603	Healthy	-2.62086	0.0117779	0.0738029	Healthy	-1.03297	0.307017	0.624102	Healthy	-0.703759	0.48529	0.71648	Healthy	3.2588	0.00175914	0.05473	positive
d__Bacteria--p__Tenericutes--c__Mollicutes--o__Entomoplasmatales--f__Spiroplasmataceae--g__Spiroplasma--s__Spiroplasma_diminutum	-2.38174	0.0215205	0.0998202	Healthy	-2.04117	0.0468712	0.137487	Healthy	-1.01469	0.315562	0.629509	Healthy	-2.40566	0.0204132	0.121317	Healthy	-0.249294	0.803896	0.919408	negative
d__Bacteria--p__Actinobacteria--c__Actinobacteria--o__Corynebacteriales--f__Corynebacteriaceae--g__Corynebacterium--s__Corynebacterium_aurimucosum	-2.37992	0.0216144	0.0999249	Healthy	0.665445	0.509018	0.606609	TB_M2	-0.29745	0.767463	0.89992	Healthy	-2.33478	0.0241819	0.133035	Healthy	-0.53525	0.594249	0.815716	negative
d__Bacteria--p__Actinobacteria--c__Actinobacteria--o__Corynebacteriales--f__Corynebacteriaceae--g__Corynebacterium--s__Corynebacterium_epidermidicanis	-2.38018	0.0216013	0.0999249	Healthy	-2.43241	0.0188605	0.0891672	Healthy	-0.732836	0.467376	0.725548	Healthy	0.599727	0.551764	0.761737	TB_M15	2.5705	0.0123834	0.130174	positive
d__Bacteria--p__Bacteroidetes--c__Cytophagia--o__Cytophagales--f__Cyclobacteriaceae--g__Belliella	-2.37965	0.0216285	0.0999249	Healthy	-1.08086	0.285273	0.404632	Healthy	-1.00208	0.321545	0.635807	Healthy	-0.788603	0.434573	0.679696	Healthy	0.932747	0.3543	0.658082	positive
d__Bacteria--p__Bacteroidetes--c__Cytophagia--o__Cytophagales--f__Cyclobacteriaceae--g__Belliella--s__Belliella_baltica	-2.37965	0.0216285	0.0999249	Healthy	-1.08086	0.285273	0.404632	Healthy	-1.00208	0.321545	0.635807	Healthy	-0.788603	0.434573	0.679696	Healthy	0.932747	0.3543	0.658082	positive
d__Bacteria--p__Proteobacteria--c__Gammaproteobacteria--o__Alteromonadales--f__Pseudoalteromonadaceae--g__Pseudoalteromonas--s__Pseudoalteromonas_carrageenovora	-2.38082	0.0215681	0.0999249	Healthy	-1.86469	0.068476	0.16716	Healthy	0.217396	0.828862	0.931235	TB_M6	-1.82594	0.0746502	0.265368	Healthy	0.328774	0.743352	0.890785	positive
d__Bacteria--p__Bacteroidetes--c__Cytophagia--o__Cytophagales--f__Hymenobacteraceae--g__Hymenobacter--s__Hymenobacter_sp._DG25B	-2.37789	0.0217203	0.10027	Healthy	-1.36771	0.177907	0.296346	Healthy	-0.781385	0.438579	0.706875	Healthy	0.847991	0.401032	0.657298	TB_M15	3.30119	0.00154585	0.0523173	positive
d__Bacteria--p__Proteobacteria--c__Gammaproteobacteria--o__Cellvibrionales--f__Halieaceae--g__Halioglobus--s__Halioglobus_pacificus	-2.37709	0.0217619	0.100383	Healthy	-1.97715	0.0539068	0.146282	Healthy	0.132747	0.894972	0.957394	TB_M6	-0.751908	0.45611	0.69738	Healthy	1.54849	0.126216	0.424485	positive
d__Bacteria--p__Actinobacteria--c__Actinobacteria--o__Micrococcales--f__Microbacteriaceae--g__Curtobacterium	-2.37627	0.021805	0.100423	Healthy	-2.74931	0.00844838	0.0661288	Healthy	-1.29614	0.201394	0.543575	Healthy	-1.60794	0.115001	0.338803	Healthy	1.72304	0.0894945	0.356422	positive
d__Bacteria--p__Actinobacteria--c__Actinobacteria--o__Streptomycetales--f__Streptomycetaceae--g__Streptomyces--s__Streptomyces_sp._MOE7	-2.37639	0.0217987	0.100423	Healthy	-2.0435	0.0466313	0.137127	Healthy	-1.8927	0.0646995	0.363174	Healthy	-0.243552	0.80871	0.915296	Healthy	3.30429	0.00153125	0.0523173	positive
d__Archaea--p__Euryarchaeota--c__Thermococci--o__Thermococcales--f__Thermococcaceae--g__Pyrococcus--s__Pyrococcus_furiosus	-2.37547	0.0218469	0.100453	Healthy	-2.55639	0.0138675	0.0790557	Healthy	-0.84121	0.404582	0.685413	Healthy	-2.51134	0.0157731	0.10676	Healthy	-0.512575	0.609934	0.824592	negative
d__Bacteria--p__Actinobacteria--c__Actinobacteria--o__Actinomycetales--f__Actinomycetaceae--g__Actinotignum--s__Actinotignum_sp._313	-2.37422	0.0219126	0.100453	Healthy	-2.65357	0.0108315	0.0716121	Healthy	-0.906836	0.36922	0.664573	Healthy	0.0142022	0.988733	0.995021	TB_M15	2.97562	0.00406404	0.0760478	positive
d__Bacteria--p__Actinobacteria--c__Actinobacteria--o__Streptomycetales--f__Streptomycetaceae--g__Streptomyces--s__Streptomyces_sp._TN58	-2.37385	0.0219317	0.100453	Healthy	-2.60716	0.0121961	0.0745169	Healthy	-1.8716	0.0676296	0.370248	Healthy	-1.77138	0.083424	0.284634	Healthy	2.59512	0.011607	0.127852	positive
d__Bacteria--p__Chlorobi--c__Chlorobia--o__Chlorobiales--f__Chlorobiaceae--g__Pelodictyon--s__Pelodictyon_phaeoclathratiforme	-2.37516	0.0218631	0.100453	Healthy	-2.68727	0.00993	0.0701987	Healthy	-1.48054	0.145545	0.492363	Healthy	-1.87263	0.0677731	0.24911	Healthy	1.47377	0.145227	0.456685	positive
d__Bacteria--p__Gemmatimonadetes--c__Gemmatimonadetes--o__Gemmatimonadales--f__Gemmatimonadaceae--g__Gemmatimonas--s__Gemmatimonas_aurantiaca	-2.37546	0.021847	0.100453	Healthy	-2.01515	0.049629	0.140844	Healthy	-0.6804	0.499662	0.748405	Healthy	-0.9115	0.366999	0.630004	Healthy	2.30658	0.024178	0.185425	positive
d__Bacteria--p__Proteobacteria--c__Gammaproteobacteria--o__Pseudomonadales--f__Pseudomonadaceae--g__Pseudomonas--s__Pseudomonas_cichorii	-2.37401	0.0219231	0.100453	Healthy	-0.965076	0.339446	0.455059	Healthy	-1.98763	0.0528245	0.33878	Healthy	-1.23101	0.224858	0.485049	Healthy	0.950001	0.345526	0.650977	positive
d__Bacteria--p__Tenericutes--c__Mollicutes--o__Mycoplasmatales--f__Mycoplasmataceae--g__Mycoplasma--s__Mycoplasma_canis	-2.37466	0.0218894	0.100453	Healthy	-2.89523	0.00573157	0.0592176	Healthy	-2.29644	0.026255	0.25515	Healthy	-2.46851	0.0175237	0.11317	Healthy	0.195311	0.845741	0.939373	positive
d__Bacteria--p__Bacteroidetes--c__Flavobacteriia--o__Flavobacteriales--f__Flavobacteriaceae--g__Polaribacter--s__Polaribacter_sp._Hel1_33_78	-2.37314	0.0219692	0.100546	Healthy	-2.51098	0.0155368	0.082165	Healthy	-2.34551	0.0233686	0.248657	Healthy	-2.53979	0.0146995	0.104338	Healthy	-0.414895	0.679544	0.863368	negative
d__Bacteria--p__Bacteroidetes--c__Flavobacteriia--o__Flavobacteriales--f__Flavobacteriaceae--g__Formosa--s__Formosa_sp._Hel1_31_208	-2.37131	0.0220659	0.100831	Healthy	-2.62828	0.0115566	0.0738029	Healthy	-1.7068	0.0946025	0.417241	Healthy	-2.1477	0.0372848	0.174713	Healthy	0.703343	0.484279	0.747714	positive
d__Bacteria--p__Proteobacteria--c__Gammaproteobacteria--o__Chromatiales--f__Chromatiaceae--g__Nitrosococcus	-2.37146	0.022058	0.100831	Healthy	-0.909181	0.367894	0.482685	Healthy	0.657537	0.514113	0.754494	TB_M6	-1.27422	0.209276	0.465695	Healthy	0.818078	0.416213	0.70619	positive
d__Bacteria--p__Bacteroidetes--c__Flavobacteriia--o__Flavobacteriales--f__Blattabacteriaceae--g__Blattabacterium--s__Blattabacterium_sp.__Blattella_germanica_	-2.37093	0.022086	0.100844	Healthy	-2.45318	0.0179245	0.0875857	Healthy	-2.3464	0.023319	0.248657	Healthy	-2.20986	0.0323634	0.159445	Healthy	0.685848	0.495175	0.755026	positive
d__Bacteria--p__Proteobacteria--c__Gammaproteobacteria--o__Enterobacterales--f__Enterobacteriaceae--g__Enterobacter--s__Enterobacter_sp._638	2.37026	0.0221211	0.100926	TB_M0	-0.309711	0.75815	0.814891	Healthy	1.48223	0.145099	0.492159	TB_M6	1.22639	0.226573	0.487849	TB_M15	-0.226417	0.821567	0.927349	negative
d__Bacteria--p__Spirochaetes--c__Spirochaetia--o__Spirochaetales--f__Spirochaetaceae--g__Spirochaeta--s__Spirochaeta_thermophila	-2.36964	0.0221542	0.100998	Healthy	-1.28092	0.206505	0.325566	Healthy	-1.45249	0.153152	0.502546	Healthy	-0.935315	0.354731	0.616585	Healthy	1.5607	0.123305	0.420634	positive
d__Bacteria--p__Cyanobacteria--c__--o__Chroococcales--f__Microcystaceae--g__Microcystis--s__Microcystis_aeruginosa	-2.36908	0.0221841	0.101055	Healthy	-1.05423	0.297165	0.416916	Healthy	0.12447	0.901486	0.957394	TB_M6	-1.64391	0.107322	0.32808	Healthy	0.553123	0.58202	0.808811	positive
d__Bacteria--p__Tenericutes--c__Mollicutes--o__Entomoplasmatales--f__Spiroplasmataceae--g__Spiroplasma--s__Spiroplasma_apis	-2.36859	0.02221	0.101094	Healthy	-2.82269	0.0069605	0.0633157	Healthy	-2.55235	0.0140851	0.238053	Healthy	-2.71275	0.00948708	0.0839341	Healthy	-0.785246	0.435077	0.721276	negative
d__Archaea--p__Euryarchaeota--c__Thermococci--o__Thermococcales--f__Thermococcaceae--g__Pyrococcus--s__Pyrococcus_sp._ST04	-2.3656	0.0223699	0.101355	Healthy	-2.05819	0.0451401	0.134706	Healthy	-2.0344	0.0477004	0.325609	Healthy	-0.841041	0.404873	0.661367	Healthy	2.57328	0.0122935	0.129705	positive
d__Bacteria--p__Actinobacteria--c__Actinobacteria--o__Corynebacteriales--f__Corynebacteriaceae--g__Corynebacterium--s__Corynebacterium_callunae	-2.36628	0.0223334	0.101355	Healthy	-1.70518	0.0947627	0.203337	Healthy	-1.28785	0.20424	0.546074	Healthy	-0.989592	0.327785	0.596084	Healthy	1.99878	0.049692	0.26771	positive
d__Bacteria--p__Chlamydiae--c__Chlamydiia--o__Parachlamydiales	-2.36644	0.0223247	0.101355	Healthy	-2.61861	0.0118455	0.0740219	Healthy	-1.9217	0.0608518	0.355814	Healthy	-2.30943	0.0256739	0.13699	Healthy	0.107734	0.914528	0.977682	positive
d__Bacteria--p__Cyanobacteria--c__--o__Synechococcales--f__Prochloraceae--g__Prochlorococcus--s__Prochlorococcus_sp._MIT_0801	-2.36557	0.0223711	0.101355	Healthy	-2.7611	0.00819111	0.0658102	Healthy	-2.12463	0.0390227	0.299164	Healthy	-2.48608	0.0167851	0.11054	Healthy	0.694559	0.489733	0.751035	positive
d__Bacteria--p__Firmicutes--c__Bacilli--o__Bacillales--f__Bacillaceae--g__Virgibacillus--s__Virgibacillus_phasianinus	-2.36569	0.0223646	0.101355	Healthy	-2.84789	0.00650823	0.0623722	Healthy	-2.08786	0.0423762	0.308906	Healthy	-3.08423	0.00351997	0.0576414	Healthy	-0.425697	0.671693	0.860828	negative
d__Bacteria--p__Proteobacteria--c__Gammaproteobacteria--o__Enterobacterales--f__Enterobacteriaceae--g__Candidatus_Blochmannia--s__Candidatus_Blochmannia_pennsylvanicus	-2.36693	0.0222985	0.101355	Healthy	-3.29633	0.00186955	0.0419933	Healthy	-3.19122	0.00255372	0.179318	Healthy	-2.56868	0.0136781	0.100402	Healthy	0.0926487	0.926459	0.982211	positive
d__Bacteria--p__Actinobacteria--c__Actinobacteria--o__Streptomycetales--f__Streptomycetaceae--g__Streptomyces--s__Streptomyces_formicae	-2.36415	0.0224475	0.101535	Healthy	-1.27564	0.208351	0.327593	Healthy	0.608227	0.546028	0.774174	TB_M6	-1.03036	0.308472	0.575614	Healthy	0.657612	0.51304	0.767559	positive
d__Bacteria--p__Firmicutes--c__Clostridia--o__Thermoanaerobacterales--f__Thermoanaerobacteraceae--g__Carboxydothermus	-2.36321	0.0224977	0.101535	Healthy	-1.76404	0.0842245	0.188964	Healthy	-2.25117	0.0291956	0.26682	Healthy	-2.71315	0.00947735	0.0839341	Healthy	0.112416	0.91083	0.975008	positive
d__Bacteria--p__Firmicutes--c__Clostridia--o__Thermoanaerobacterales--f__Thermoanaerobacteraceae--g__Carboxydothermus--s__Carboxydothermus_hydrogenoformans	-2.36321	0.0224977	0.101535	Healthy	-1.76404	0.0842245	0.188964	Healthy	-2.25117	0.0291956	0.26682	Healthy	-2.71315	0.00947735	0.0839341	Healthy	0.112416	0.91083	0.975008	positive
d__Bacteria--p__Proteobacteria--c__Alphaproteobacteria--o__Rhizobiales--f__Bartonellaceae--g__Bartonella--s__Bartonella_bovis	-2.36368	0.0224728	0.101535	Healthy	-2.73264	0.00882501	0.0669353	Healthy	-1.83436	0.0730727	0.379655	Healthy	-2.15424	0.0367372	0.172839	Healthy	1.7479	0.0850623	0.346798	positive
d__Bacteria--p__Proteobacteria--c__Alphaproteobacteria--o__Rhizobiales--f__Rhizobiaceae--g__Rhizobium--s__Rhizobium_sp._IRBG74	-2.36449	0.022429	0.101535	Healthy	-3.31155	0.00178916	0.0419933	Healthy	-2.29191	0.0265367	0.255285	Healthy	0.582247	0.563372	0.768689	TB_M15	2.92885	0.00464583	0.0819312	positive
d__Bacteria--p__Actinobacteria--c__Actinobacteria--o__Micrococcales--f__Promicromonosporaceae--g__Cellulosimicrobium--s__Cellulosimicrobium_cellulans	-2.36106	0.022614	0.101589	Healthy	-2.98326	0.0045117	0.0544104	Healthy	-2.86437	0.00627621	0.218861	Healthy	-1.40498	0.167048	0.412192	Healthy	1.81346	0.074239	0.325994	positive
d__Bacteria--p__Actinobacteria--c__Actinobacteria--o__Propionibacteriales--f__Propionibacteriaceae--g__Cutibacterium	-2.36127	0.0226027	0.101589	Healthy	-1.93191	0.0594117	0.154857	Healthy	-1.36927	0.177564	0.522836	Healthy	-2.33033	0.0244376	0.133812	Healthy	-0.437899	0.662868	0.854744	negative
d__Bacteria--p__Bacteroidetes--c__Flavobacteriia--o__Flavobacteriales--f__Flavobacteriaceae--g__Nonlabens--s__Nonlabens_sp._MIC269	-2.361	0.0226172	0.101589	Healthy	-2.2762	0.0274331	0.10597	Healthy	0.880024	0.383421	0.674881	TB_M6	-0.459123	0.648406	0.821204	Healthy	1.14134	0.257793	0.581931	positive
d__Bacteria--p__Firmicutes--c__Bacilli--o__Lactobacillales--f__Lactobacillaceae--g__Pediococcus--s__Pediococcus_claussenii	-2.3601	0.0226661	0.101589	Healthy	-1.47143	0.147839	0.263229	Healthy	-2.21549	0.031716	0.276052	Healthy	-2.67684	0.0104035	0.0884296	Healthy	-1.24034	0.219177	0.543617	negative
d__Bacteria--p__Proteobacteria--c__Alphaproteobacteria--o__Rhodobacterales--f__Rhodobacteraceae--g__Leisingera	-2.36015	0.0226634	0.101589	Healthy	-2.43913	0.0185528	0.0883676	Healthy	0.732867	0.467358	0.725548	TB_M6	-1.1655	0.250098	0.518513	Healthy	0.820961	0.41458	0.705628	positive
d__Bacteria--p__Proteobacteria--c__Alphaproteobacteria--o__Rhodobacterales--f__Rhodobacteraceae--g__Leisingera--s__Leisingera_methylohalidivorans	-2.36015	0.0226634	0.101589	Healthy	-2.43913	0.0185528	0.0883676	Healthy	0.732867	0.467358	0.725548	TB_M6	-1.1655	0.250098	0.518513	Healthy	0.820961	0.41458	0.705628	positive
d__Bacteria--p__Proteobacteria--c__Alphaproteobacteria--o__Rickettsiales--f__Rickettsiaceae--g__Rickettsia--s__Rickettsia_felis	-2.36191	0.0225679	0.101589	Healthy	-2.34957	0.0230479	0.0969836	Healthy	-1.67104	0.101504	0.429425	Healthy	-2.07417	0.0439463	0.193377	Healthy	0.215918	0.829708	0.931173	positive
d__Bacteria--p__Proteobacteria--c__Gammaproteobacteria--o__Oceanospirillales--f__Halomonadaceae--g__Cobetia	-2.36222	0.0225515	0.101589	Healthy	-1.30008	0.199915	0.318871	Healthy	-1.40722	0.166083	0.511325	Healthy	0.400945	0.690401	0.844962	TB_M15	4.25817	6.57e-05	0.012914	positive
d__Bacteria--p__Proteobacteria--c__Gammaproteobacteria--o__Oceanospirillales--f__Halomonadaceae--g__Cobetia--s__Cobetia_marina	-2.36222	0.0225515	0.101589	Healthy	-1.30008	0.199915	0.318871	Healthy	-1.40722	0.166083	0.511325	Healthy	0.400945	0.690401	0.844962	TB_M15	4.25817	6.57e-05	0.012914	positive
d__Bacteria--p__Bacteroidetes--c__Flavobacteriia--o__Flavobacteriales--f__Flavobacteriaceae--g__Flavobacterium--s__Flavobacterium_johnsoniae	-2.35901	0.0227251	0.101776	Healthy	-1.78465	0.0807728	0.183972	Healthy	-1.5479	0.128499	0.470067	Healthy	-2.12206	0.0394989	0.18032	Healthy	0.399697	0.690651	0.869346	positive
d__Bacteria--p__Actinobacteria--c__Actinobacteria--o__Corynebacteriales--f__Gordoniaceae--g__Gordonia--s__Gordonia_sp._KTR9	-2.35795	0.0227824	0.101851	Healthy	-1.36809	0.177789	0.296346	Healthy	1.24207	0.220506	0.562779	TB_M6	0.153789	0.878479	0.944018	TB_M15	1.05034	0.297337	0.61383	positive
d__Bacteria--p__Firmicutes--c__Bacilli--o__Bacillales--f__Listeriaceae--g__Listeria--s__Listeria_monocytogenes	-2.35774	0.0227941	0.101851	Healthy	-2.01864	0.0492506	0.140484	Healthy	-2.37169	0.0219483	0.244991	Healthy	-3.0409	0.00396486	0.059378	Healthy	-1.29203	0.200786	0.529487	negative
d__Bacteria--p__Nitrospirae--c__Nitrospira--o__Nitrospirales--f__Nitrospiraceae--g__Nitrospira	-2.35782	0.0227897	0.101851	Healthy	-1.95505	0.0565382	0.150042	Healthy	0.724314	0.472541	0.72849	TB_M6	0.455276	0.651149	0.823111	TB_M15	2.73719	0.00792744	0.105142	positive
d__Bacteria--p__Proteobacteria--c__Gammaproteobacteria--o__Legionellales--f__Legionellaceae--g__Legionella--s__Legionella_fallonii	-2.35703	0.0228326	0.101945	Healthy	-2.2585	0.0285962	0.107412	Healthy	0.345782	0.731083	0.875533	TB_M6	-2.11178	0.0404187	0.18309	Healthy	0.124317	0.901437	0.97095	positive
d__Bacteria--p__Firmicutes--c__Bacilli--o__Bacillales--f__Planococcaceae--g__Sporosarcina--s__Sporosarcina_psychrophila	-2.35634	0.0228704	0.102036	Healthy	-2.18478	0.0339259	0.114435	Healthy	-1.59133	0.118385	0.457355	Healthy	-2.35362	0.0231234	0.128909	Healthy	0.0234243	0.981381	0.993292	positive
d__Bacteria--p__Proteobacteria--c__Deltaproteobacteria--o__Desulfovibrionales--f__Desulfomicrobiaceae--g__Desulfomicrobium--s__Desulfomicrobium_orale	-2.35589	0.022895	0.102068	Healthy	-3.44474	0.00121278	0.0380147	Healthy	-1.4622	0.150485	0.49954	Healthy	-1.05489	0.297235	0.566823	Healthy	2.36628	0.0208672	0.172738	positive
d__Bacteria--p__Actinobacteria--c__Actinobacteria--o__Corynebacteriales--f__Corynebacteriaceae--g__Corynebacterium--s__Corynebacterium_lactis	-2.35358	0.0230217	0.102555	Healthy	-2.87038	0.00612768	0.0602367	Healthy	0.531945	0.597324	0.811055	TB_M6	-1.95666	0.0567528	0.225469	Healthy	0.459596	0.647294	0.845222	positive
d__Bacteria--p__Proteobacteria--c__Alphaproteobacteria--o__Rickettsiales--f__Anaplasmataceae--g__Neorickettsia--s__Neorickettsia_helminthoeca	-2.35194	0.023112	0.10265	Healthy	-2.5682	0.0134612	0.0782306	Healthy	-2.41225	0.0199001	0.241837	Healthy	-1.34232	0.186376	0.436927	Healthy	2.78806	0.00689447	0.0971704	positive
d__Bacteria--p__Proteobacteria--c__Deltaproteobacteria--o__Syntrophobacterales--f__Syntrophaceae--g__Desulfobacca	-2.35191	0.0231134	0.10265	Healthy	-0.599266	0.551874	0.643522	Healthy	0.672536	0.504607	0.751	TB_M6	-0.0219656	0.982575	0.992299	Healthy	2.34903	0.0217795	0.175708	positive
d__Bacteria--p__Proteobacteria--c__Deltaproteobacteria--o__Syntrophobacterales--f__Syntrophaceae--g__Desulfobacca--s__Desulfobacca_acetoxidans	-2.35191	0.0231134	0.10265	Healthy	-0.599266	0.551874	0.643522	Healthy	0.672536	0.504607	0.751	TB_M6	-0.0219656	0.982575	0.992299	Healthy	2.34903	0.0217795	0.175708	positive
d__Bacteria--p__Proteobacteria--c__Gammaproteobacteria--o__Oceanospirillales	-2.35206	0.0231053	0.10265	Healthy	-2.04658	0.046315	0.136472	Healthy	-0.0687925	0.945453	0.977196	Healthy	-1.18962	0.240577	0.50535	Healthy	1.87403	0.0652881	0.306963	positive
d__Bacteria--p__Fusobacteria--c__Fusobacteriia--o__Fusobacteriales--f__Leptotrichiaceae--g__Leptotrichia--s__Leptotrichia_sp._oral_taxon_847	-2.35091	0.0231689	0.102819	Healthy	-2.59945	0.0124376	0.0751525	Healthy	-2.70703	0.00949557	0.238053	Healthy	-2.9341	0.00529699	0.0642745	Healthy	-1.20815	0.231237	0.560204	negative
d__Bacteria--p__Proteobacteria--c__Epsilonproteobacteria--o__Campylobacterales--f__Helicobacteraceae--g__Sulfurimonas--s__Sulfurimonas_gotlandica	-2.34979	0.0232305	0.103014	Healthy	-0.608419	0.545839	0.63865	Healthy	-1.53724	0.131086	0.474522	Healthy	-3.1749	0.00273652	0.0548053	Healthy	-0.67549	0.501689	0.760596	negative
d__Bacteria--p__Firmicutes--c__Clostridia--o__Clostridiales--f__Hungateiclostridiaceae--g__Pseudoclostridium	-2.34831	0.0233129	0.103048	Healthy	-2.65237	0.010865	0.0716121	Healthy	-1.75824	0.0853584	0.399729	Healthy	-2.43954	0.0188064	0.116751	Healthy	0.321046	0.749175	0.892086	positive
d__Bacteria--p__Firmicutes--c__Clostridia--o__Clostridiales--f__Hungateiclostridiaceae--g__Pseudoclostridium--s__Pseudoclostridium_thermosuccinogenes	-2.34831	0.0233129	0.103048	Healthy	-2.65237	0.010865	0.0716121	Healthy	-1.75824	0.0853584	0.399729	Healthy	-2.43954	0.0188064	0.116751	Healthy	0.321046	0.749175	0.892086	positive
d__Bacteria--p__Proteobacteria--c__Alphaproteobacteria--o__Rhodospirillales--f__Rhodospirillaceae--g__Azospirillum--s__Azospirillum_humicireducens	-2.34827	0.0233149	0.103048	Healthy	-2.1754	0.0346636	0.115657	Healthy	0.697192	0.489192	0.742503	TB_M6	0.145861	0.884697	0.946758	TB_M15	1.28722	0.202448	0.529571	positive
d__Bacteria--p__Proteobacteria--c__Betaproteobacteria--o__Nitrosomonadales--f__Methylophilaceae	-2.3479	0.0233357	0.103048	Healthy	-2.35046	0.0229988	0.0969166	Healthy	0.259937	0.796073	0.911556	TB_M6	-1.46636	0.149662	0.387516	Healthy	1.48655	0.141824	0.449822	positive
d__Bacteria--p__Proteobacteria--c__Gammaproteobacteria--o__--f__--g__Pseudohongiella	-2.34775	0.0233439	0.103048	Healthy	-1.84603	0.0711919	0.170866	Healthy	0.18524	0.853855	0.939454	TB_M6	-0.255493	0.799533	0.909487	Healthy	3.18124	0.00222266	0.059597	positive
d__Bacteria--p__Proteobacteria--c__Gammaproteobacteria--o__--f__--g__Pseudohongiella--s__Pseudohongiella_spirulinae	-2.34775	0.0233439	0.103048	Healthy	-1.84603	0.0711919	0.170866	Healthy	0.18524	0.853855	0.939454	TB_M6	-0.255493	0.799533	0.909487	Healthy	3.18124	0.00222266	0.059597	positive
d__Bacteria--p__Fusobacteria--c__Fusobacteriia--o__Fusobacteriales--f__Fusobacteriaceae--g__Fusobacterium--s__Fusobacterium_sp._oral_taxon_203	-2.34644	0.023417	0.103293	Healthy	-3.58727	0.000793562	0.0368057	Healthy	-1.29175	0.202896	0.544126	Healthy	-3.06631	0.00369791	0.0586054	Healthy	-0.0946689	0.92486	0.981584	negative
d__Bacteria--p__Actinobacteria--c__Actinobacteria--o__Corynebacteriales--f__Corynebacteriaceae--g__Corynebacterium--s__Corynebacterium_sphenisci	-2.34445	0.0235284	0.103581	Healthy	-1.87902	0.0664511	0.165051	Healthy	-0.489307	0.626949	0.829477	Healthy	0.092498	0.926722	0.96712	TB_M15	3.31136	0.00149844	0.0518601	positive
d__Bacteria--p__Actinobacteria--c__Actinobacteria--o__Streptomycetales--f__Streptomycetaceae--g__Streptomyces--s__Streptomyces_dengpaensis	-2.34489	0.0235037	0.103581	Healthy	-1.76926	0.0833381	0.187623	Healthy	-0.905416	0.369963	0.665206	Healthy	-0.354299	0.724808	0.865212	Healthy	1.95939	0.0542295	0.280104	positive
d__Bacteria--p__Thermotogae--c__Thermotogae--o__Thermotogales--f__Fervidobacteriaceae--g__Thermosipho--s__Thermosipho_melanesiensis	-2.34432	0.0235354	0.103581	Healthy	-2.98326	0.00451172	0.0544104	Healthy	-1.86182	0.0690244	0.371823	Healthy	-2.80808	0.00740333	0.0728867	Healthy	-0.0690567	0.94515	0.985065	negative
d__Bacteria--p__Firmicutes--c__Clostridia--o__Thermoanaerobacterales--f__Thermoanaerobacterales_Family_III._Incertae_Sedis--g__Caldicellulosiruptor--s__Caldicellulosiruptor_lactoaceticus	-2.34302	0.0236087	0.103825	Healthy	-1.81443	0.0759976	0.177591	Healthy	1.03561	0.305796	0.624102	TB_M6	-2.43453	0.0190366	0.116816	Healthy	0.0432788	0.965608	0.991742	positive
d__Bacteria--p__Bacteroidetes--c__Sphingobacteriia--o__Sphingobacteriales--f__Sphingobacteriaceae--g__Sphingobacterium--s__Sphingobacterium_mizutaii	-2.34208	0.0236612	0.10388	Healthy	-2.38897	0.0209622	0.0922559	Healthy	-0.835159	0.407945	0.687281	Healthy	-1.90097	0.0638682	0.240348	Healthy	0.726308	0.47018	0.737683	positive
d__Bacteria--p__Proteobacteria--c__Epsilonproteobacteria--o__Campylobacterales--f__Campylobacteraceae--g__Arcobacter--s__Arcobacter_sp._L	-2.34242	0.0236423	0.10388	Healthy	-2.4632	0.017488	0.0862225	Healthy	-2.49074	0.0164194	0.240924	Healthy	-2.93787	0.0052436	0.0640179	Healthy	-1.36348	0.177295	0.505992	negative
d__Bacteria--p__Proteobacteria--c__Gammaproteobacteria--o__Pseudomonadales--f__Pseudomonadaceae--g__Pseudomonas--s__Pseudomonas_sp._HLS-6	-2.34185	0.0236746	0.10388	Healthy	-1.55434	0.126813	0.239345	Healthy	0.388736	0.699265	0.857083	TB_M6	-1.09354	0.280108	0.549738	Healthy	1.65236	0.103141	0.383166	positive
d__Bacteria--p__Actinobacteria--c__Actinobacteria--o__Frankiales--f__Frankiaceae--g__Frankia--s__Frankia_alni	-2.3396	0.0238012	0.103986	Healthy	-3.73842	0.000501841	0.0336689	Healthy	-2.03837	0.0472852	0.324778	Healthy	-1.59379	0.118142	0.342534	Healthy	2.42674	0.0179318	0.160618	positive
d__Bacteria--p__Chloroflexi--c__Anaerolineae	-2.33953	0.0238052	0.103986	Healthy	-2.47674	0.0169136	0.0848422	Healthy	-1.5645	0.124554	0.468175	Healthy	-1.512	0.137683	0.369344	Healthy	1.9407	0.0565036	0.285891	positive
d__Bacteria--p__Chloroflexi--c__Anaerolineae--o__Anaerolineales	-2.33953	0.0238052	0.103986	Healthy	-2.47674	0.0169136	0.0848422	Healthy	-1.5645	0.124554	0.468175	Healthy	-1.512	0.137683	0.369344	Healthy	1.9407	0.0565036	0.285891	positive
d__Bacteria--p__Chloroflexi--c__Anaerolineae--o__Anaerolineales--f__Anaerolineaceae	-2.33953	0.0238052	0.103986	Healthy	-2.47674	0.0169136	0.0848422	Healthy	-1.5645	0.124554	0.468175	Healthy	-1.512	0.137683	0.369344	Healthy	1.9407	0.0565036	0.285891	positive
d__Bacteria--p__Proteobacteria--c__Gammaproteobacteria--o__Enterobacterales--f__Enterobacteriaceae--g__Enterobacter--s__Enterobacter_cloacae_complex_sp._FDA-CDC-AR_0164	2.34029	0.0237621	0.103986	TB_M0	0.558969	0.578837	0.667379	TB_M2	1.53835	0.130815	0.474522	TB_M6	2.54353	0.0145635	0.103736	TB_M15	0.894907	0.37404	0.67378	positive
[truncated: 4,511 more rows]
