# Supplementary material for: Metabolic and immune consequences of antibiotic related microbiome alterations during first-line tuberculosis treatment in Bamako, Mali
Source: Front Immunol. 2025 May 14;16:1561459. doi: 10.3389/fimmu.2025.1561459 (PMC12116645; doi:10.3389/fimmu.2025.1561459)
Supplement: Supplementary file 4 [file Table4.xlsx]

## Sheet: stats_path_wilcoxon
Pathway	stats_Healthy_vs_TB_M0	P_Healthy_vs_TB_M0	FDR_Healthy_vs_TB_M0	Enriched_Healthy_vs_TB_M0	Fold_change_Healthy_vs_TB_M0	stats_Healthy_vs_TB_M2	P_Healthy_vs_TB_M2	FDR_Healthy_vs_TB_M2	Enriched_Healthy_vs_TB_M2	Fold_change_Healthy_vs_TB_M2	stats_Healthy_vs_TB_M6	P_Healthy_vs_TB_M6	FDR_Healthy_vs_TB_M6	Enriched_Healthy_vs_TB_M6	Fold_change_Healthy_vs_TB_M6	stats_Healthy_vs_TB_M15	P_Healthy_vs_TB_M15	FDR_Healthy_vs_TB_M15	Enriched_Healthy_vs_TB_M15	Fold_change_Healthy_vs_TB_M15	stats_TB_time_lme	P_TB_time_lme	FDR_TB_time_lme	association with time
1CMET2-PWY: N10-formyl-tetrahydrofolate biosynthesis	199	0.0677265	0.106214	TB_M0	1.10927	181	0.0103916	0.0948569	TB_M2	1.47055	211	0.0766008	0.313365	TB_M6	1.1566	100	9.80057894241704e-05	0.000358681	TB_M15	1.63381	1.73028	0.0881836	0.188078	positive
3-HYDROXYPHENYLACETATE-DEGRADATION-PWY: 4-hydroxyphenylacetate degradation	211.5	0.110302	0.156802	TB_M0	1.22461	365	0.266761	0.620718	Healthy	0.378157	370	0.118512	0.357543	Healthy	0.461329	279.5	0.946273	0.958345	Healthy	0.461571	-1.01214	0.315114	0.452341	negative
AEROBACTINSYN-PWY: aerobactin biosynthesis	219	0.14009	0.194813	TB_M0	11.8737	350	0.427631	0.767156	TB_M2	1.35381	369	0.123904	0.361261	Healthy	0.298602	233	0.349363	0.461055	TB_M15	3.32719	-1.21518	0.228561	0.366522	negative
ALLANTOINDEG-PWY: superpathway of allantoin degradation in yeast	136	0.000659422	0.00525502	TB_M0	19.0498	238	0.0908979	0.357351	TB_M2	5.03466	276	0.545199	0.740805	TB_M6	19.2331	210	0.0988315	0.158041	TB_M15	4.31745	-0.763854	0.447636	0.578421	negative
ANAEROFRUCAT-PWY: homolactic fermentation	192	0.0482797	0.0792054	TB_M0	1.36493	224	0.0894115	0.357351	TB_M2	1.30343	199	0.0437177	0.282973	TB_M6	1.47324	33	6.6351596882262e-09	1.30860093851128e-07	TB_M15	2.2578	5.21379	1.94130344962416e-06	0.00015256	positive
ANAGLYCOLYSIS-PWY: glycolysis III (from glucose)	159	0.00722385	0.0190496	TB_M0	1.50375	140	0.000616338	0.0504202	TB_M2	1.88189	209	0.0700464	0.309257	TB_M6	1.32881	23	7.1484381371509e-10	2.81966170965397e-08	TB_M15	2.23426	2.56973	0.0124086	0.0631066	positive
ARG+POLYAMINE-SYN: superpathway of arginine and polyamine biosynthesis	73	2.21018072227649e-06	0.000188234	TB_M0	2.93227	210	0.0480974	0.244609	TB_M2	1.76556	192	0.030664	0.263179	TB_M6	1.74792	39	2.15512447631641e-08	3.47758722314693e-07	TB_M15	3.08805	1.53016	0.130686	0.247469	positive
ARGDEG-PWY: superpathway of L-arginine, putrescine, and 4-aminobutanoate degradation	184	0.031794	0.0577123	TB_M0	3.74604	366.5	0.282879	0.643717	Healthy	0.504945	371	0.146256	0.366669	Healthy	0.491243	267.5	0.863692	0.886158	TB_M15	1.09137	-1.78981	0.0780037	0.175755	negative
ARGININE-SYN4-PWY: L-ornithine de novo biosynthesis	284.5	0.950662	0.956033	Healthy	0.683099	235.5	0.139903	0.444789	TB_M2	1.15689	277	0.652677	0.79573	Healthy	0.432891	124	0.000924505	0.00269016	TB_M15	1.26729	0.940123	0.350532	0.492832	positive
ARGORNPROST-PWY: arginine, ornithine and proline interconversion	298	0.8326	0.856664	Healthy	0.700809	403.5	0.0328474	0.185614	Healthy	0.148461	376.5	0.073565	0.309257	Healthy	0.332856	247	0.518628	0.6045	Healthy	0.937479	1.70171	0.0934454	0.193945	positive
ARGSYN-PWY: L-arginine biosynthesis I (via L-ornithine)	165	0.0106162	0.0262455	TB_M0	1.55946	203	0.0342946	0.187829	TB_M2	1.79102	267	0.51906	0.721818	TB_M6	1.25298	142	0.00381948	0.00928709	TB_M15	1.69303	0.0672021	0.946621	0.957378	positive
ARGSYNBSUB-PWY: L-arginine biosynthesis II (acetyl cycle)	131	0.000921373	0.00651676	TB_M0	1.94174	212	0.0527914	0.257449	TB_M2	1.62133	289	0.835167	0.882253	TB_M6	1.11709	171	0.0251712	0.0470305	TB_M15	1.55619	-0.88216	0.380844	0.509701	negative
ARO-PWY: chorismate biosynthesis I	226	0.206792	0.269663	TB_M0	1.28825	169	0.00495361	0.0758087	TB_M2	1.57896	157	0.00373221	0.190354	TB_M6	1.69463	35	9.93748258472748e-09	1.76390315878913e-07	TB_M15	1.99215	3.04987	0.00327753	0.0220151	positive
ASPASN-PWY: superpathway of L-aspartate and L-asparagine biosynthesis	102	6.41681269819265e-05	0.0010878	TB_M0	2.3662	172	0.00599901	0.0758087	TB_M2	1.91019	188	0.0248037	0.238651	TB_M6	1.49767	52	2.06326524767077e-07	1.8781004177516e-06	TB_M15	2.25316	0.219708	0.826767	0.881695	positive
AST-PWY: L-arginine degradation II (AST pathway)	164	0.0106998	0.0262699	TB_M0	5.70365	334	0.672928	0.869163	Healthy	0.814299	362	0.212047	0.428913	Healthy	0.528234	241	0.462096	0.561795	TB_M15	1.13237	-2.2364	0.0286596	0.104559	negative
BIOTIN-BIOSYNTHESIS-PWY: biotin biosynthesis I	107	0.000197454	0.00219668	TB_M0	4.05508	263.5	0.351178	0.716253	TB_M2	1.22463	236.5	0.207263	0.426507	TB_M6	1.3345	149	0.00709377	0.0158383	TB_M15	2.2164	-1.11815	0.267495	0.400119	negative
BRANCHED-CHAIN-AA-SYN-PWY: superpathway of branched amino acid biosynthesis	249	0.430768	0.501155	TB_M0	1.12247	194	0.021567	0.142183	TB_M2	1.66972	223	0.126811	0.361261	TB_M6	1.34986	69	2.52538603489099e-06	1.63002189524782e-05	TB_M15	1.7263	1.73004	0.0882277	0.188078	positive
CALVIN-PWY: Calvin-Benson-Bassham cycle	195	0.0559616	0.0889389	TB_M0	1.48327	222	0.0822	0.34027	TB_M2	1.56364	197	0.0395883	0.279497	TB_M6	1.54933	17	1.5033675207751e-10	2.29748854296506e-08	TB_M15	2.15219	2.76422	0.00736204	0.0403213	positive
CENTFERM-PWY: pyruvate fermentation to butanoate	323	0.470023	0.536308	TB_M0	1.16718	462.5	0.00260837	0.0583827	Healthy	0.372465	326.5	0.598789	0.766794	TB_M6	1.20826	215	0.196352	0.282206	TB_M15	1.41502	1.64912	0.103805	0.208783	positive
CITRULBIO-PWY: L-citrulline biosynthesis	218	0.151617	0.2084	TB_M0	1.51661	294.5	0.74081	0.898161	TB_M2	1.73353	222	0.12061	0.360816	TB_M6	1.79821	174.5	0.0315517	0.0577364	Healthy	0.901754	-1.23991	0.219334	0.359501	negative
COA-PWY-1: coenzyme A biosynthesis II (mammalian)	249	0.430768	0.501155	TB_M0	1.13587	173	0.00638837	0.0758087	TB_M2	1.67302	182	0.0178073	0.228789	TB_M6	1.4745	56	3.87215128376932e-07	3.05469712386246e-06	TB_M15	1.91107	2.84503	0.00588523	0.0347604	positive
COA-PWY: coenzyme A biosynthesis I	121	0.00039326	0.0037838	TB_M0	1.56455	215	0.0605308	0.276269	TB_M2	1.49572	193	0.0322989	0.263179	TB_M6	1.396	86	2.12161363282492e-05	9.41466049566058e-05	TB_M15	1.61299	0.184114	0.85448	0.892909	positive
COBALSYN-PWY: adenosylcobalamin salvage from cobinamide I	142	0.00218437	0.0101363	TB_M0	2.18262	256	0.283886	0.643717	TB_M2	1.32691	210	0.0732648	0.309257	TB_M6	1.96685	23	7.1484381371509e-10	2.81966170965397e-08	TB_M15	2.98094	3.1725	0.00228154	0.0169827	positive
COLANSYN-PWY: colanic acid building blocks biosynthesis	175	0.0203429	0.042209	TB_M0	2.02332	351	0.45448	0.786775	Healthy	0.83175	323	0.652545	0.79573	Healthy	0.976309	138	0.00342763	0.00862986	TB_M15	1.7781	0.677588	0.500366	0.625019	positive
COMPLETE-ARO-PWY: superpathway of aromatic amino acid biosynthesis	220	0.165425	0.221397	TB_M0	1.29837	153	0.00165631	0.056749	TB_M2	1.63559	151	0.0024478	0.190354	TB_M6	1.65336	31	4.37564295898205e-09	1.03556883362575e-07	TB_M15	1.96817	2.85114	0.00578553	0.0347604	positive
CRNFORCAT-PWY: creatinine degradation I	355	0.158908	0.216748	Healthy	0.841634	325	0.802851	0.930072	TB_M2	2.45666	281	0.705467	0.817115	TB_M6	1.79577	286	0.837661	0.868192	TB_M15	1.51733	0.0161904	0.987131	0.987131	positive
DAPLYSINESYN-PWY: L-lysine biosynthesis I	100	5.21594606696774e-05	0.000977304	TB_M0	2.46545	125	0.000174509	0.0310626	TB_M2	2.59953	214	0.087342	0.313365	TB_M6	1.69484	104	0.000146978	0.000521773	TB_M15	2.24118	-0.704969	0.483273	0.610089	negative
DENOVOPURINE2-PWY: superpathway of purine nucleotides de novo biosynthesis II	238	0.310444	0.383744	TB_M0	1.14497	275	0.481826	0.788661	TB_M2	1.15039	202	0.0505752	0.298533	TB_M6	1.38532	69	2.52538603489099e-06	1.63002189524782e-05	TB_M15	1.82332	4.4418	3.42317189227466e-05	0.000937422	positive
DTDPRHAMSYN-PWY: dTDP-L-rhamnose biosynthesis I	233	0.263772	0.335367	TB_M0	1.36819	175	0.00723445	0.0783176	TB_M2	1.88917	177	0.0133433	0.228789	TB_M6	1.59515	46	7.60010580657321e-08	8.43136737916716e-07	TB_M15	2.22142	2.37932	0.0201998	0.0910271	positive
ECASYN-PWY: enterobacterial common antigen biosynthesis	180	0.0261574	0.0508855	TB_M0	6.68906	325	0.805635	0.930072	Healthy	0.980555	390	0.0651186	0.309257	Healthy	0.547572	249	0.571445	0.637934	TB_M15	1.44817	-2.15136	0.0350569	0.11886	negative
ENTBACSYN-PWY: enterobactin biosynthesis	171.5	0.0166587	0.0361616	TB_M0	3.63743	337.5	0.624963	0.848246	Healthy	0.873825	371	0.152549	0.374535	Healthy	0.679938	242	0.475175	0.570211	TB_M15	1.21233	-2.03322	0.0459947	0.129314	negative
FAO-PWY: fatty acid &beta;-oxidation I	160.5	0.00882482	0.0226017	TB_M0	1.87452	339	0.606807	0.844757	Healthy	0.721175	281	0.711354	0.817115	TB_M6	1.33178	233.5	0.371405	0.477713	TB_M15	1.18508	-0.522485	0.603056	0.69931	negative
FASYN-ELONG-PWY: fatty acid elongation -- saturated	86	1.10822896334245e-05	0.000303484	TB_M0	4.18765	278	0.518665	0.795882	TB_M2	1.29102	224	0.131004	0.361407	TB_M6	1.94131	172	0.0266497	0.0492741	TB_M15	2.15251	-1.1959	0.23595	0.370037	negative
FASYN-INITIAL-PWY: superpathway of fatty acid biosynthesis initiation (E. coli)	78	4.19954813792792e-06	0.000188234	TB_M0	5.46029	274	0.469864	0.788661	TB_M2	1.835	213	0.0835987	0.313365	TB_M6	2.41967	178	0.0371455	0.0665992	TB_M15	2.15733	-1.90781	0.0607026	0.154377	negative
FERMENTATION-PWY: mixed acid fermentation	177	0.0217175	0.0436804	TB_M0	1.69315	323	0.839868	0.937283	TB_M2	1.05701	309	0.864996	0.896457	TB_M6	1.44606	286	0.84129	0.868192	TB_M15	1.12305	-0.762499	0.448438	0.578421	negative
FOLSYN-PWY: superpathway of tetrahydrofolate biosynthesis and salvage	169	0.0135833	0.0306054	TB_M0	2.13031	281	0.556881	0.821894	TB_M2	1.20783	343	0.394903	0.624824	Healthy	0.78037	200	0.108601	0.171348	TB_M15	1.33333	-1.35592	0.179678	0.310511	negative
FUC-RHAMCAT-PWY: superpathway of fucose and rhamnose degradation	145	0.00329169	0.0123352	TB_M0	3.77115	301	0.838115	0.937283	TB_M2	1.01089	312	0.817542	0.873715	Healthy	0.835472	167	0.0209047	0.0403753	TB_M15	1.61902	-1.63742	0.106232	0.212028	negative
FUCCAT-PWY: fucose degradation	147	0.00315781	0.012088	TB_M0	3.38603	280.5	0.547184	0.821894	TB_M2	1.03166	295.5	0.936236	0.941525	Healthy	0.85638	192	0.0754132	0.123943	TB_M15	1.19745	-2.18809	0.0321551	0.111138	negative
GALACT-GLUCUROCAT-PWY: superpathway of hexuronide and hexuronate degradation	136	0.00137664	0.00777911	TB_M0	2.14337	265	0.369765	0.731312	TB_M2	1.42326	254	0.366085	0.603362	TB_M6	1.44381	19	2.58871948503105e-10	2.29748854296506e-08	TB_M15	3.14997	3.83954	0.000275907	0.00392216	positive
GALACTARDEG-PWY: D-galactarate degradation I	150	0.00457526	0.0138033	TB_M0	5.37387	349	0.477194	0.788661	Healthy	0.702131	373	0.144784	0.366669	Healthy	0.87635	235	0.38873	0.491101	TB_M15	1.27701	-2.03747	0.0455556	0.129314	negative
GALACTUROCAT-PWY: D-galacturonate degradation I	134	0.00117457	0.00708722	TB_M0	2.2346	242	0.178738	0.509045	TB_M2	1.53573	233	0.185226	0.394853	TB_M6	1.52342	24	9.10083127056675e-10	3.2307951010512e-08	TB_M15	3.28635	3.5171	0.000788363	0.00825462	positive
GLCMANNANAUT-PWY: superpathway of N-acetylglucosamine, N-acetylmannosamine and N-acetylneuraminate degradation	142	0.00218437	0.0101363	TB_M0	1.86657	253	0.258477	0.620718	TB_M2	1.3322	222	0.121849	0.361261	TB_M6	1.61561	22	5.59173331984666e-10	2.81966170965397e-08	TB_M15	2.57662	3.95342	0.000188181	0.00324297	positive
GLUCARDEG-PWY: D-glucarate degradation I	157	0.00711112	0.0190496	TB_M0	5.48412	345	0.526783	0.801431	Healthy	0.804737	368	0.175688	0.388478	Healthy	0.827875	244	0.502576	0.596704	TB_M15	1.30192	-2.08701	0.0406949	0.126393	negative
GLUCARGALACTSUPER-PWY: superpathway of D-glucarate and D-galactarate degradation	150	0.00457526	0.0138033	TB_M0	5.37387	349	0.477194	0.788661	Healthy	0.702131	373	0.144784	0.366669	Healthy	0.87635	235	0.38873	0.491101	TB_M15	1.27701	-2.03747	0.0455556	0.129314	negative
GLUCONEO-PWY: gluconeogenesis I	307	0.702852	0.749147	TB_M0	1.01476	390	0.13225	0.435399	Healthy	0.694052	374	0.141552	0.366669	Healthy	0.910181	152	0.00771124	0.016692	TB_M15	1.55633	3.13355	0.00256221	0.0178852	positive
GLUCOSE1PMETAB-PWY: glucose and glucose-1-phosphate degradation	157	0.00711112	0.0190496	TB_M0	4.42554	310	0.97667	0.999433	TB_M2	1.33875	359	0.240556	0.457574	Healthy	0.734859	230	0.332753	0.445763	TB_M15	1.77788	-1.82117	0.0730459	0.170325	negative
GLUCUROCAT-PWY: superpathway of &beta;-D-glucuronide and D-glucuronate degradation	123	0.000468756	0.00411017	TB_M0	2.15548	199	0.0280204	0.163529	TB_M2	1.64019	237	0.213373	0.429157	TB_M6	1.48695	25	1.15258176592758e-09	3.40972105753576e-08	TB_M15	3.00165	3.18948	0.00216847	0.0167821	positive
GLUDEG-I-PWY: GABA shunt	264.5	0.634999	0.682959	TB_M0	1.16629	271	0.430987	0.767156	TB_M2	1.15119	320.5	0.688523	0.817115	Healthy	0.538232	154	0.00970995	0.0203966	TB_M15	1.37661	0.463315	0.64464	0.72624	positive
GLUTORN-PWY: L-ornithine biosynthesis	123	0.000468756	0.00411017	TB_M0	2.08389	202	0.032625	0.185614	TB_M2	1.62024	282	0.72868	0.818329	TB_M6	1.13632	181	0.0435679	0.0769484	TB_M15	1.59924	-0.903343	0.36958	0.506314	negative
GLYCOCAT-PWY: glycogen degradation I (bacterial)	175	0.0202884	0.042209	TB_M0	2.03654	337.5	0.626654	0.848246	Healthy	0.836851	374.5	0.137208	0.363517	Healthy	0.818303	209	0.156766	0.237161	TB_M15	1.40987	-0.474368	0.63678	0.723559	negative
GLYCOGENSYNTH-PWY: glycogen biosynthesis I (from ADP-D-Glucose)	152	0.00450077	0.0138033	TB_M0	1.87494	319	0.900463	0.966529	TB_M2	1.12846	264	0.481128	0.687878	TB_M6	1.7354	88	2.6700612934264e-05	0.000114201	TB_M15	2.08194	1.39808	0.166701	0.298218	positive
GLYCOL-GLYOXDEG-PWY: superpathway of glycol metabolism and degradation	178.5	0.0245665	0.048587	TB_M0	5.68023	332	0.704128	0.877185	Healthy	0.944609	382.5	0.0995689	0.329292	Healthy	0.541022	265.5	0.831424	0.865559	TB_M15	1.02323	-2.31656	0.0235938	0.0971858	negative
GLYCOLYSIS-E-D: superpathway of glycolysis and Entner-Doudoroff	142	0.00218437	0.0101363	TB_M0	2.4916	296	0.765455	0.911378	TB_M2	1.05974	281	0.713828	0.817115	Healthy	0.982763	119	0.000600106	0.00182083	TB_M15	1.78728	-0.447691	0.655821	0.734189	negative
GLYCOLYSIS-TCA-GLYOX-BYPASS: superpathway of glycolysis, pyruvate dehydrogenase, TCA, and glyoxylate bypass	128	0.00100571	0.00663025	TB_M0	3.30532	323	0.83836	0.937283	Healthy	0.878383	326	0.609284	0.768522	Healthy	0.80546	219	0.229195	0.321598	TB_M15	1.38898	-1.89405	0.0625358	0.15678	negative
GLYCOLYSIS: glycolysis I (from glucose 6-phosphate)	192	0.0482797	0.0792054	TB_M0	1.39791	314	0.976974	0.999433	Healthy	0.989598	228	0.153961	0.375413	TB_M6	1.30765	135	0.00225446	0.00601755	TB_M15	1.77628	2.42578	0.0179752	0.0837317	positive
GLYOXYLATE-BYPASS: glyoxylate cycle	107	0.000106192	0.00145401	TB_M0	4.98155	324.5	0.815702	0.930781	Healthy	0.857913	325.5	0.61676	0.770409	TB_M6	1.02241	235	0.392237	0.492028	TB_M15	1.3003	-2.35338	0.0215461	0.0946966	negative
GOLPDLCAT-PWY: superpathway of glycerol degradation to 1,3-propanediol	156	0.00669233	0.0186626	TB_M0	4.14728	236	0.142087	0.444789	TB_M2	2.50475	252	0.34063	0.57923	TB_M6	3.30302	210	0.163289	0.244589	TB_M15	1.72579	-1.39281	0.168281	0.29954	negative
HCAMHPDEG-PWY: 3-phenylpropanoate and 3-(3-hydroxyphenyl)propanoate degradation to 2-oxopent-4-enoate	144	0.00299156	0.012088	TB_M0	4.57979	306	0.913784	0.966529	Healthy	0.845958	358.5	0.229565	0.446893	Healthy	0.613173	247.5	0.547928	0.620002	TB_M15	1.25956	-1.95955	0.0542107	0.144023	negative
HEME-BIOSYNTHESIS-II: heme biosynthesis I (aerobic)	71	1.69572525566164e-06	0.000188234	TB_M0	6.24079	221	0.078827	0.34027	TB_M2	3.02892	270	0.554625	0.747903	TB_M6	4.30594	124	0.000924505	0.00269016	TB_M15	4.64322	-0.147057	0.883528	0.909064	negative
HEMESYN2-PWY: heme biosynthesis II (anaerobic)	85	9.85183584870512e-06	0.000303484	TB_M0	5.87989	254	0.266769	0.620718	TB_M2	1.58418	279	0.681798	0.817115	TB_M6	1.66617	183	0.0483401	0.0849541	TB_M15	2.25547	-1.81004	0.0747747	0.17064	negative
HEXITOLDEGSUPER-PWY: superpathway of hexitol degradation (bacteria)	193	0.0507375	0.0817311	TB_M0	1.56521	372	0.250363	0.620718	Healthy	0.804134	367	0.185226	0.394853	Healthy	0.745521	208	0.152129	0.231785	TB_M15	1.37175	0.398999	0.691163	0.766523	positive
HISDEG-PWY: L-histidine degradation I	369	0.0972042	0.143588	Healthy	0.933782	397	0.10082	0.367463	Healthy	0.675232	298	0.976289	0.979039	TB_M6	1.27631	163	0.0156555	0.0313994	TB_M15	2.15211	3.82828	0.00028645	0.00392216	positive
HISTSYN-PWY: L-histidine biosynthesis	152	0.00450077	0.0138033	TB_M0	1.46524	134	0.000378183	0.0448777	TB_M2	2.6237	172	0.00988271	0.228789	TB_M6	1.62521	89	2.99093597613725e-05	0.000126403	TB_M15	1.68843	-0.662388	0.509995	0.630908	negative
HOMOSER-METSYN-PWY: L-methionine biosynthesis I	157	0.00632736	0.0178773	TB_M0	1.89267	225	0.0932001	0.357351	TB_M2	2.29897	207	0.063951	0.309257	TB_M6	1.65628	125	0.00100587	0.00287972	TB_M15	1.67647	-0.91113	0.365493	0.506286	negative
HSERMETANA-PWY: L-methionine biosynthesis III	301	0.798447	0.826299	Healthy	0.928076	360	0.359509	0.723081	Healthy	0.931024	260	0.432949	0.644895	Healthy	0.90781	173	0.0282008	0.051872	TB_M15	1.26063	1.16522	0.248063	0.380648	positive
ILEUSYN-PWY: L-isoleucine biosynthesis I (from threonine)	210	0.110554	0.156802	TB_M0	1.3214	170	0.00528258	0.0758087	TB_M2	1.87545	151	0.0024478	0.190354	TB_M6	1.54644	52	2.06326524767077e-07	1.8781004177516e-06	TB_M15	1.74848	0.76652	0.44606	0.578421	positive
KDO-NAGLIPASYN-PWY: superpathway of (Kdo)2-lipid A biosynthesis	186	0.0360749	0.0635775	TB_M0	5.34051	335	0.660488	0.867652	Healthy	0.861161	393	0.0587906	0.307786	Healthy	0.484256	252.5	0.624156	0.688123	TB_M15	1.33766	-2.10985	0.0386099	0.122717	negative
KETOGLUCONMET-PWY: ketogluconate metabolism	149.5	0.00439647	0.0137293	TB_M0	4.41126	298	0.792131	0.930072	TB_M2	1.28508	342	0.402134	0.626509	TB_M6	1.07971	204.5	0.130404	0.202154	TB_M15	1.68613	-1.83946	0.070279	0.169049	negative
LACTOSECAT-PWY: lactose and galactose degradation I	343	0.263772	0.335367	Healthy	0.898472	383.5	0.167975	0.494208	Healthy	0.964704	305.5	0.920342	0.933453	TB_M6	1.1907	305	0.547607	0.620002	Healthy	0.900359	-0.05109	0.959406	0.964826	negative
LPSSYN-PWY: superpathway of lipopolysaccharide biosynthesis	188	0.0382442	0.0664143	TB_M0	5.01066	437	0.00975796	0.0938874	Healthy	0.542041	410.5	0.0191971	0.228789	Healthy	0.33067	252.5	0.62161	0.68745	TB_M15	1.01512	-2.57944	0.0120962	0.0624092	negative
MET-SAM-PWY: superpathway of S-adenosyl-L-methionine biosynthesis	190	0.0436576	0.0736593	TB_M0	1.46205	236	0.143683	0.444793	TB_M2	1.67381	203	0.0530485	0.300011	TB_M6	1.53971	116	0.000459113	0.00146834	TB_M15	1.66903	0.456215	0.649711	0.729644	positive
METHANOGENESIS-PWY: methanogenesis from H2 and CO2	386.5	0.0335482	0.059955	Healthy	0.583406	468.5	0.000849779	0.0504202	Healthy	0.2475	377.5	0.106381	0.33814	Healthy	0.898909	326	0.280501	0.38596	Healthy	0.536853	0.165198	0.869285	0.902232	positive
METHGLYUT-PWY: superpathway of methylglyoxal degradation	183	0.0301789	0.0564133	TB_M0	5.39804	321	0.867998	0.948856	Healthy	0.863953	362	0.210603	0.428427	Healthy	0.599472	243	0.487646	0.580921	TB_M15	1.43343	-1.92791	0.0581068	0.150993	negative
METSYN-PWY: L-homoserine and L-methionine biosynthesis	187	0.0374157	0.0652941	TB_M0	1.53376	226	0.0971139	0.360131	TB_M2	1.71268	204	0.05562	0.300011	TB_M6	1.5171	107	0.00019747	0.0006806	TB_M15	1.67911	0.253016	0.80103	0.864142	positive
NAD-BIOSYNTHESIS-II: NAD salvage pathway II	108	0.000117169	0.0015449	TB_M0	3.56396	371.5	0.251914	0.620718	Healthy	0.766515	320.5	0.689081	0.817115	Healthy	0.841014	242.5	0.482488	0.576711	TB_M15	1.13331	-2.29854	0.0246582	0.0997536	negative
NAGLIPASYN-PWY: lipid IVA biosynthesis	123	0.000693781	0.00525502	TB_M0	3.96491	311	0.992251	1	Healthy	0.974455	317	0.741177	0.827292	TB_M6	1.09262	185	0.0541014	0.0941471	TB_M15	2.00743	-1.17635	0.243617	0.375444	negative
NONMEVIPP-PWY: methylerythritol phosphate pathway I	317	0.560083	0.613506	Healthy	0.940262	194	0.021567	0.142183	TB_M2	1.53695	180	0.0158877	0.228789	TB_M6	1.4978	72	3.76738306492115e-06	2.26681523397798e-05	TB_M15	1.80203	3.21727	0.00199468	0.0157801	positive
NONOXIPENT-PWY: pentose phosphate pathway (non-oxidative branch)	213	0.125282	0.176286	TB_M0	1.51725	154	0.00178045	0.056749	TB_M2	2.15796	176	0.0125775	0.228789	TB_M6	1.94493	17	1.5033675207751e-10	2.29748854296506e-08	TB_M15	2.39082	1.97003	0.0529697	0.142858	positive
OANTIGEN-PWY: O-antigen building blocks biosynthesis (E. coli)	247	0.407116	0.479912	TB_M0	1.18233	155	0.00191289	0.056749	TB_M2	2.32831	265	0.493605	0.691825	TB_M6	1.38375	143	0.00410826	0.00992131	TB_M15	1.77442	0.294483	0.769299	0.837525	positive
ORNARGDEG-PWY: superpathway of L-arginine and L-ornithine degradation	184	0.031794	0.0577123	TB_M0	3.74604	366.5	0.282879	0.643717	Healthy	0.504945	371	0.146256	0.366669	Healthy	0.491243	267.5	0.863692	0.886158	TB_M15	1.09137	-1.78981	0.0780037	0.175755	negative
ORNDEG-PWY: superpathway of ornithine degradation	158	0.00711923	0.0190496	TB_M0	5.41266	327	0.77392	0.91765	Healthy	0.797127	347	0.335419	0.574083	Healthy	0.569259	224	0.267987	0.370176	TB_M15	1.35708	-2.03625	0.0456807	0.129314	negative
P105-PWY: TCA cycle IV (2-oxoglutarate decarboxylase)	120	0.000551996	0.00457001	TB_M0	4.01124	329.5	0.74081	0.898161	Healthy	0.862629	337	0.464019	0.677011	Healthy	0.708647	214	0.190548	0.274979	TB_M15	1.38921	-2.00617	0.0488781	0.135942	negative
P108-PWY: pyruvate fermentation to propanoate I	225	0.193036	0.255467	TB_M0	1.78161	377	0.187443	0.525431	TB_M2	1.29434	331	0.529642	0.725202	TB_M6	1.62789	138.5	0.00347056	0.0086764	TB_M15	4.05716	2.43067	0.0177542	0.0837317	positive
P122-PWY: heterolactic fermentation	86	3.12221598605141e-05	0.000653829	TB_M0	5.35429	297	0.775879	0.91765	TB_M2	1.5299	368	0.164207	0.38459	Healthy	0.86819	192	0.0748587	0.123604	TB_M15	1.85671	-2.07074	0.0422396	0.127435	negative
P124-PWY: Bifidobacterium shunt	283	0.916307	0.92672	TB_M0	1.6662	220	0.0553063	0.259066	TB_M2	8.46006	239	0.189575	0.401717	TB_M6	2.24052	330	0.177608	0.259469	Healthy	0.399407	-1.76389	0.0823095	0.179768	negative
P161-PWY: acetylene degradation	138	0.00160953	0.00855213	TB_M0	2.96586	290	0.678941	0.869435	TB_M2	1.1889	284	0.758681	0.836193	TB_M6	1.24965	193	0.079053	0.128733	TB_M15	1.84909	-0.810308	0.420632	0.554611	negative
P162-PWY: L-glutamate degradation V (via hydroxyglutarate)	407.5	0.0124083	0.0286842	Healthy	0.702275	447.5	0.00725978	0.0783176	Healthy	0.356806	355.5	0.262887	0.480696	TB_M6	1.09103	96	0.000133205	0.000477656	TB_M15	2.74558	5.97217	9.91576637990958e-08	1.76500641562391e-05	positive
P164-PWY: purine nucleobases degradation I (anaerobic)	218	0.131723	0.18462	TB_M0	2.15363	267	0.355641	0.719366	TB_M2	2.01895	233	0.163169	0.38459	TB_M6	2.23426	70	9.33566518946486e-06	4.47859613818922e-05	TB_M15	3.81014	2.49441	0.0150897	0.07461	positive
P185-PWY: formaldehyde assimilation III (dihydroxyacetone cycle)	190	0.0443641	0.0741484	TB_M0	1.81522	176.5	0.0087532	0.0865594	TB_M2	2.90473	190	0.028508	0.263179	TB_M6	2.54994	196.5	0.0927085	0.150281	TB_M15	1.51251	-1.19717	0.235459	0.370037	negative
P23-PWY: reductive TCA cycle I	387	0.0391483	0.0673438	Healthy	0.451033	418	0.0359022	0.191222	Healthy	0.548862	425	0.0115254	0.228789	Healthy	0.32424	386	0.0178372	0.0351789	Healthy	0.459539	-0.215339	0.830158	0.881695	negative
P4-PWY: superpathway of L-lysine, L-threonine and L-methionine biosynthesis I	133	0.00108393	0.00701601	TB_M0	1.90131	232	0.123367	0.410453	TB_M2	1.74235	229	0.159876	0.382208	TB_M6	1.50889	114	0.000382645	0.00125777	TB_M15	1.90403	0.147578	0.883119	0.909064	positive
P42-PWY: incomplete reductive TCA cycle	301	0.798447	0.826299	Healthy	0.937556	349	0.481826	0.788661	Healthy	0.639613	330	0.558452	0.750222	Healthy	0.67847	158	0.0114394	0.0237484	TB_M15	1.40647	2.69267	0.00894587	0.0468342	positive
P441-PWY: superpathway of N-acetylneuraminate degradation	170	0.0144286	0.0321036	TB_M0	1.84732	302	0.854944	0.945218	TB_M2	1.05021	265	0.493605	0.691825	TB_M6	1.07373	122	0.000779374	0.00234473	TB_M15	1.80312	0.987266	0.327064	0.46761	positive
P461-PWY: hexitol fermentation to lactate, formate, ethanol and acetate	162	0.00877764	0.0226017	TB_M0	3.7206	371	0.258477	0.620718	Healthy	0.827713	344	0.387635	0.618813	TB_M6	1.08707	266	0.84129	0.868192	TB_M15	1.19539	-1.81339	0.0742499	0.17064	negative
PANTO-PWY: phosphopantothenate biosynthesis I	220	0.165425	0.221397	TB_M0	1.16152	295	0.750801	0.906052	TB_M2	1.04537	253	0.355591	0.591543	TB_M6	1.06075	80	1.03857618473375e-05	4.85124402079581e-05	TB_M15	1.70612	3.50352	0.000823053	0.0083084	positive
PANTOSYN-PWY: pantothenate and coenzyme A biosynthesis I	159	0.00722385	0.0190496	TB_M0	1.42956	261	0.32981	0.686621	TB_M2	1.26218	230	0.165958	0.386151	TB_M6	1.16227	65	1.45496876174365e-06	1.03302782083799e-05	TB_M15	1.68518	1.47663	0.14446	0.263731	positive
PENTOSE-P-PWY: pentose phosphate pathway	149	0.0036448	0.0127467	TB_M0	1.90625	256	0.283886	0.643717	TB_M2	1.41482	261	0.44473	0.656946	TB_M6	1.29138	115	0.000419294	0.00135317	TB_M15	2.09659	1.36464	0.176931	0.310319	positive
PEPTIDOGLYCANSYN-PWY: peptidoglycan biosynthesis I (meso-diaminopimelate containing)	371	0.0890302	0.132614	Healthy	0.77659	285	0.609839	0.844757	TB_M2	1.14946	291	0.866239	0.896457	TB_M6	1.05898	140	0.00329545	0.00835631	TB_M15	1.37737	3.32574	0.0014337	0.0118697	positive
PHOSLIPSYN-PWY: superpathway of phospholipid biosynthesis I (bacteria)	141	0.00202561	0.00987831	TB_M0	2.13794	267	0.390804	0.743014	TB_M2	1.17701	258	0.406527	0.626509	TB_M6	1.15658	123	0.000849136	0.00251203	TB_M15	1.74905	-0.0825837	0.934429	0.953171	negative
POLYAMINSYN3-PWY: superpathway of polyamine biosynthesis II	350	0.197805	0.258891	TB_M0	1.25297	353.5	0.418239	0.757138	TB_M2	1.43384	258.5	0.408776	0.62726	TB_M6	1.68859	128.5	0.00171274	0.00471335	TB_M15	3.86371	3.17095	0.00229216	0.0169827	positive
POLYAMSYN-PWY: superpathway of polyamine biosynthesis I	99	4.69671292442032e-05	0.000928905	TB_M0	2.60847	225	0.0932001	0.357351	TB_M2	1.60079	208	0.0669427	0.309257	TB_M6	1.95937	34	8.13282135867493e-09	1.519553464384e-07	TB_M15	3.09473	2.26449	0.0267846	0.104559	positive
POLYISOPRENSYN-PWY: polyisoprenoid biosynthesis (E. coli)	165	0.011531	0.0271856	TB_M0	3.74747	347.5	0.49586	0.792821	Healthy	0.847291	358.5	0.244054	0.457968	Healthy	0.681978	232.5	0.36	0.468132	TB_M15	1.10727	-2.12846	0.03698	0.121727	negative
PPGPPMET-PWY: ppGpp biosynthesis	123	0.000468756	0.00411017	TB_M0	3.1495	288	0.648143	0.857766	TB_M2	1.41532	344	0.384252	0.618813	Healthy	0.843145	190	0.068536	0.115309	TB_M15	1.86309	-1.20833	0.231169	0.369041	negative
PROTOCATECHUATE-ORTHO-CLEAVAGE-PWY: protocatechuate degradation II (ortho-cleavage pathway)	157	0.00230741	0.0104761	TB_M0	31.3312	323	0.760844	0.911378	TB_M2	2.00544	257.5	0.279598	0.492757	TB_M6	21.8896	278.5	0.95058	0.958682	TB_M15	3.15861	-1.22757	0.223903	0.360676	negative
PRPP-PWY: superpathway of histidine, purine, and pyrimidine biosynthesis	207	0.0972042	0.143588	TB_M0	1.20026	303	0.868887	0.948856	TB_M2	1.02996	282	0.72868	0.818329	TB_M6	1.08918	128	0.00129029	0.00363534	TB_M15	1.58111	2.84074	0.00595613	0.0347604	positive
PWY-101: photosynthesis light reactions	292	0.932721	0.940648	Healthy	0.413361	277	0.449326	0.786775	Healthy	0.653745	337	0.359892	0.595914	Healthy	0.928888	354	0.0163213	0.0325509	Healthy	0.121111	-0.638964	0.525025	0.641919	negative
PWY-1042: glycolysis IV (plant cytosol)	139	0.00173878	0.00910301	TB_M0	1.55282	189	0.0164273	0.124428	TB_M2	1.63819	169	0.00820656	0.228789	TB_M6	1.56297	32	5.39736228807648e-09	1.12709624251009e-07	TB_M15	2.02586	1.94391	0.056108	0.147959	positive
PWY-1269: CMP-3-deoxy-D-manno-octulosonate biosynthesis I	143	0.00235418	0.0104761	TB_M0	1.88312	254	0.266769	0.620718	TB_M2	1.21451	310	0.850674	0.890706	Healthy	0.84788	119	0.000600106	0.00182083	TB_M15	1.50228	-0.335821	0.738055	0.81346	negative
PWY-1861: formaldehyde assimilation II (RuMP Cycle)	243.5	0.322576	0.39463	TB_M0	7.3605	373.5	0.152589	0.463094	TB_M2	2.27115	350.5	0.239125	0.457574	TB_M6	1.16202	317.5	0.310474	0.420681	Healthy	0.993957	-2.07805	0.0415391	0.126393	negative
PWY-241: C4 photosynthetic carbon assimilation cycle, NADP-ME type	423.5	0.00502365	0.0147803	Healthy	0.497343	436.5	0.0153258	0.118608	Healthy	0.635924	405.5	0.0349536	0.264755	Healthy	0.6273	452	0.000170682	0.000599923	Healthy	0.272848	-1.32748	0.188854	0.320153	negative
PWY-2723: trehalose degradation V	180	0.0264195	0.051116	TB_M0	3.83831	328	0.761834	0.911378	Healthy	0.936386	390	0.0684727	0.309257	Healthy	0.56431	255	0.66187	0.722966	TB_M15	1.24373	-2.06574	0.0427233	0.127811	negative
PWY-2941: L-lysine biosynthesis II	349	0.214346	0.278494	Healthy	0.760658	286	0.623414	0.848246	TB_M2	1.29033	315	0.773819	0.837324	Healthy	0.945905	363	0.0652919	0.110902	Healthy	0.631673	-1.74683	0.0852493	0.183932	negative
PWY-2942: L-lysine biosynthesis III	318	0.546369	0.605942	Healthy	0.854254	229	0.109632	0.378922	TB_M2	1.23517	226	0.142623	0.366669	TB_M6	1.27467	93	4.66440370199751e-05	0.000186052	TB_M15	1.62184	3.78346	0.000332381	0.00427101	positive
PWY-3001: superpathway of L-isoleucine biosynthesis I	180	0.0256922	0.0502551	TB_M0	1.36842	143	0.000780714	0.0504202	TB_M2	1.99568	186	0.0222493	0.238651	TB_M6	1.55529	44	5.36170072353664e-08	7.04964354390929e-07	TB_M15	1.98725	1.35594	0.179672	0.310511	positive
PWY-3781: aerobic respiration I (cytochrome c)	175.5	0.0206302	0.042209	TB_M0	4.84356	251.5	0.238779	0.620477	TB_M2	2.25957	268	0.522694	0.724044	TB_M6	3.4338	395	0.00727993	0.016052	Healthy	0.871647	-1.68305	0.0970198	0.1985	negative
PWY-3841: folate transformations II	205	0.0890302	0.132614	TB_M0	1.11234	162	0.00311593	0.0583827	TB_M2	1.62644	215	0.0911761	0.315133	TB_M6	1.18805	96	6.44628366320882e-05	0.000246068	TB_M15	1.71592	1.69117	0.0954517	0.196421	positive
PWY-4041: &gamma;-glutamyl cycle	146	0.00352556	0.0126778	TB_M0	5.16445	332	0.704705	0.877185	Healthy	0.923166	388	0.0788475	0.313365	Healthy	0.551698	223	0.263863	0.365904	TB_M15	1.20231	-2.33034	0.022808	0.0971858	negative
PWY-4242: pantothenate and coenzyme A biosynthesis III	86	1.10822896334245e-05	0.000303484	TB_M0	1.81068	199	0.0280204	0.163529	TB_M2	1.71961	218	0.103478	0.331876	TB_M6	1.41874	76	6.3131319151845e-06	3.39569974225833e-05	TB_M15	1.55663	-0.709378	0.480551	0.608812	negative
PWY-4702: phytate degradation I	172	0.0171786	0.0369774	TB_M0	1.61126	340	0.59284	0.837504	TB_M2	1.0116	390.5	0.0697889	0.309257	Healthy	0.268139	229.5	0.327467	0.440344	Healthy	0.497015	-1.51766	0.133804	0.250707	negative
PWY-4981: L-proline biosynthesis II (from arginine)	297	0.862161	0.88198	Healthy	0.845672	331	0.721761	0.88909	TB_M2	1.23938	320	0.699082	0.817115	TB_M6	1.16222	317	0.392237	0.492028	Healthy	0.733966	-0.837298	0.405402	0.538519	negative
PWY-4984: urea cycle	217	0.14565	0.201757	TB_M0	1.41691	303	0.868382	0.948856	TB_M2	1.72113	244	0.265531	0.482291	TB_M6	1.6092	184	0.05137	0.0898342	Healthy	0.818899	-1.2924	0.200658	0.333805	negative
PWY-5005: biotin biosynthesis II	254.5	0.494281	0.558616	TB_M0	2.05439	261.5	0.329665	0.686621	TB_M2	1.53444	237	0.209899	0.428427	TB_M6	2.30905	58	3.63226183018607e-06	2.22319474088975e-05	TB_M15	5.26546	5.18802	2.14269425056161e-06	0.00015256	positive
PWY-5022: 4-aminobutanoate degradation V	277	0.828207	0.854614	TB_M0	1.01501	357	0.383333	0.737658	Healthy	0.689593	323	0.650875	0.79573	Healthy	0.746835	169	0.0233825	0.0441532	TB_M15	1.47127	1.63562	0.10661	0.212028	positive
PWY-5030: L-histidine degradation III	281.5	0.901536	0.919618	TB_M0	1.44599	265	0.366504	0.731312	TB_M2	1.11996	255	0.373417	0.611851	TB_M6	1.32137	95	5.79248660569136e-05	0.000225971	TB_M15	3.16937	4.00234	0.000159369	0.00304645	positive
PWY-5083: NAD/NADH phosphorylation and dephosphorylation	111	0.000273202	0.00286059	TB_M0	3.99773	299	0.808056	0.930072	TB_M2	1.2352	323	0.65242	0.79573	TB_M6	1.04871	209	0.156994	0.237161	TB_M15	1.60334	-1.85951	0.0673461	0.163097	negative
PWY-5097: L-lysine biosynthesis VI	318	0.546369	0.605942	Healthy	0.879585	240	0.16642	0.493713	TB_M2	1.22045	216	0.0951417	0.319532	TB_M6	1.31961	91	3.74216412437624e-05	0.000152698	TB_M15	1.65502	3.92163	0.000209518	0.00324297	positive
PWY-5100: pyruvate fermentation to acetate and lactate II	315	0.587993	0.636247	TB_M0	1.02965	268	0.401586	0.743014	TB_M2	1.226	231	0.172209	0.388478	TB_M6	1.54111	125	0.00100587	0.00287972	TB_M15	1.54075	1.93479	0.0572397	0.149833	positive
PWY-5101: L-isoleucine biosynthesis II	340	0.288223	0.362571	Healthy	0.891012	370	0.264172	0.620718	Healthy	0.735244	317	0.743633	0.827292	Healthy	0.997385	232	0.35795	0.467177	TB_M15	1.06278	0.611157	0.543163	0.64671	positive
PWY-5103: L-isoleucine biosynthesis III	235	0.281837	0.355794	TB_M0	1.15392	172	0.00599901	0.0758087	TB_M2	1.67397	227	0.148211	0.368087	TB_M6	1.31484	84	1.67905529142855e-05	7.54512187920424e-05	TB_M15	1.71665	1.70892	0.0920937	0.192855	positive
PWY-5104: L-isoleucine biosynthesis IV	403	0.0172423	0.0369774	Healthy	0.620239	438	0.0147854	0.116969	Healthy	0.498572	355	0.275701	0.490748	TB_M6	1.01616	281	0.92444	0.943035	Healthy	0.945675	1.52157	0.132824	0.250186	positive
PWY-5121: superpathway of geranylgeranyl diphosphate biosynthesis II (via MEP)	177	0.0217175	0.0436804	TB_M0	1.56438	349	0.481826	0.788661	Healthy	0.892894	309	0.866239	0.896457	TB_M6	1.14179	165	0.0176835	0.0350705	TB_M15	1.51134	0.771563	0.443086	0.578421	positive
PWY-5136: fatty acid &beta;-oxidation II (peroxisome)	146	0.00293679	0.012088	TB_M0	1.88023	334	0.676287	0.869163	Healthy	0.694209	295	0.92828	0.936175	TB_M6	1.17427	246.5	0.537117	0.617076	TB_M15	1.15941	-0.624781	0.534237	0.64671	negative
PWY-5138: unsaturated, even numbered fatty acid &beta;-oxidation	193	0.0509946	0.0817751	TB_M0	3.16101	360	0.352091	0.716253	Healthy	0.479184	357.5	0.245924	0.458372	TB_M6	3.51257	274.5	0.98294	0.985716	TB_M15	1.0519	-0.475643	0.635876	0.723559	negative
PWY-5154: L-arginine biosynthesis III (via N-acetyl-L-citrulline)	77	3.70198360080205e-06	0.000188234	TB_M0	3.51677	169	0.00495361	0.0758087	TB_M2	2.22611	231	0.172209	0.388478	TB_M6	1.87459	81	1.17297219265391e-05	5.40785881028751e-05	TB_M15	2.95459	-0.10569	0.916144	0.937205	negative
PWY-5173: superpathway of acetyl-CoA biosynthesis	80	1.87993091849325e-05	0.000418285	TB_M0	5.80676	306	0.914875	0.966529	TB_M2	1.05536	315	0.771339	0.837324	TB_M6	1.14665	225	0.28249	0.387197	TB_M15	1.27518	-2.7991	0.00668712	0.0377876	negative
PWY-5177: glutaryl-CoA degradation	302	0.782705	0.817134	TB_M0	1.49959	294	0.736235	0.898161	TB_M2	1.37727	209	0.0700464	0.309257	TB_M6	1.84127	40	2.59843183460833e-08	4.01062304906938e-07	TB_M15	3.39033	4.76198	1.06569335477596e-05	0.000474234	positive
PWY-5188: tetrapyrrole biosynthesis I (from glutamate)	146	0.00293679	0.012088	TB_M0	1.56553	300	0.82485	0.93518	TB_M2	1.19554	261	0.44473	0.656946	TB_M6	1.11438	96	6.44628366320882e-05	0.000246068	TB_M15	1.61337	0.661756	0.510397	0.630908	positive
PWY-5189: tetrapyrrole biosynthesis II (from glycine)	183	0.0302667	0.0564133	TB_M0	2.3147	389	0.1374	0.444677	Healthy	0.561484	341	0.417928	0.63291	Healthy	0.753892	217	0.215333	0.304555	TB_M15	1.16703	-1.26888	0.208876	0.344258	negative
PWY-5198: factor 420 biosynthesis	317	0.554386	0.60914	Healthy	0.862107	447	0.00632471	0.0758087	Healthy	0.282893	361	0.214581	0.429162	Healthy	0.808488	340	0.167974	0.2501	Healthy	0.448157	-0.670075	0.505113	0.628742	negative
PWY-5345: superpathway of L-methionine biosynthesis (by sulfhydrylation)	246	0.395581	0.469422	TB_M0	1.05877	366	0.301718	0.667154	Healthy	0.738465	377	0.126811	0.361261	Healthy	0.622281	142	0.00381948	0.00928709	TB_M15	1.39999	2.239	0.0284813	0.104559	positive
PWY-5347: superpathway of L-methionine biosynthesis (transsulfuration)	181	0.0271471	0.051959	TB_M0	1.50508	228	0.105327	0.378753	TB_M2	1.59034	212	0.0800571	0.313365	TB_M6	1.39665	100	9.80057894241704e-05	0.000358681	TB_M15	1.73654	0.811932	0.419706	0.554611	positive
PWY-5367: petroselinate biosynthesis	316	0.570645	0.623158	TB_M0	2.23413	315.5	0.953506	0.986768	TB_M2	1.53725	195.5	0.0374769	0.272281	TB_M6	3.23703	97	7.16746825194736e-05	0.000270686	TB_M15	3.34904	1.51122	0.135435	0.252434	positive
PWY-5384: sucrose degradation IV (sucrose phosphorylase)	167	0.0120205	0.0279693	TB_M0	3.4973	362	0.33633	0.696126	Healthy	0.870509	405	0.0363499	0.269595	Healthy	0.563987	234	0.380597	0.487768	TB_M15	1.2516	-1.82836	0.0719466	0.170325	negative
PWY-5415: catechol degradation I (meta-cleavage pathway)	197	0.0318603	0.0577123	TB_M0	8.12706	334	0.564692	0.821894	Healthy	0.653417	312	0.752894	0.834986	TB_M6	2.28078	244	0.407148	0.507149	TB_M15	1.80528	-0.937973	0.351627	0.492832	negative
PWY-5464: superpathway of cytosolic glycolysis (plants), pyruvate dehydrogenase and TCA cycle	257	0.528068	0.594912	TB_M0	1.54173	419	0.0365256	0.191222	Healthy	0.580906	385	0.0880239	0.313365	Healthy	0.685872	310	0.475444	0.570211	Healthy	0.78108	-1.29627	0.199328	0.33315	negative
PWY-5484: glycolysis II (from fructose 6-phosphate)	193	0.0507375	0.0817311	TB_M0	1.40189	304	0.885247	0.963755	TB_M2	1.03303	229	0.159876	0.382208	TB_M6	1.30139	129	0.00140009	0.00388306	TB_M15	1.81822	2.42089	0.0181984	0.0837317	positive
PWY-5505: L-glutamate and L-glutamine biosynthesis	225	0.19748	0.258891	TB_M0	2.05182	227	0.101156	0.367463	TB_M2	1.95328	322	0.667116	0.805722	Healthy	0.858744	134	0.00208572	0.00560933	TB_M15	2.12256	0.0747036	0.940673	0.956799	positive
PWY-561: superpathway of glyoxylate cycle and fatty acid degradation	141	0.00251852	0.0108023	TB_M0	2.45138	341	0.578877	0.833647	Healthy	0.66903	342	0.405097	0.626509	Healthy	0.705854	237.5	0.418557	0.517727	TB_M15	1.20345	-1.34079	0.184518	0.31581	negative
PWY-5656: mannosylglycerate biosynthesis I	238	0.29646	0.370315	TB_M0	1.86644	347	0.473912	0.788661	TB_M2	1.11794	308	0.875029	0.902929	Healthy	0.402875	189	0.0621052	0.107143	TB_M15	1.13152	-0.749931	0.455922	0.58595	negative
PWY-5659: GDP-mannose biosynthesis	132	0.000999669	0.00663025	TB_M0	1.77062	243	0.18514	0.523095	TB_M2	1.43128	265	0.493605	0.691825	TB_M6	1.37965	76	6.3131319151845e-06	3.39569974225833e-05	TB_M15	2.17687	1.82364	0.0726672	0.170325	positive
PWY-5667: CDP-diacylglycerol biosynthesis I	258	0.546369	0.605942	TB_M0	1.08205	305	0.900463	0.966529	TB_M2	1.06195	259	0.421347	0.63291	TB_M6	1.15432	68	2.20455611829716e-06	1.47663664527451e-05	TB_M15	1.64577	3.92221	0.000209111	0.00324297	positive
PWY-5675: nitrate reduction V (assimilatory)	136	0.000484908	0.00411017	TB_M0	7.67041	327	0.640736	0.851126	Healthy	0.838476	284	0.646228	0.79573	TB_M6	1.84739	257	0.566443	0.634345	TB_M15	1.46819	-1.60338	0.113556	0.22212	negative
PWY-5676: acetyl-CoA fermentation to butanoate II	230	0.235641	0.303943	TB_M0	1.58143	411	0.0548157	0.259066	Healthy	0.631012	265	0.489262	0.691825	TB_M6	1.56763	100	0.000187718	0.000653333	TB_M15	2.70233	3.76044	0.000358631	0.00427101	positive
PWY-5686: UMP biosynthesis	271	0.736023	0.77522	TB_M0	1.08019	181	0.0103916	0.0948569	TB_M2	1.5177	181	0.016824	0.228789	TB_M6	1.48625	51	1.75511956039268e-07	1.73074289983167e-06	TB_M15	1.86822	3.33776	0.00138164	0.0117111	positive
PWY-5690: TCA cycle II (plants and fungi)	88	1.39819746121569e-05	0.000331839	TB_M0	2.90657	291	0.69311	0.877185	Healthy	0.951836	253	0.355591	0.591543	TB_M6	1.48948	117	0.000502347	0.00156433	TB_M15	1.63917	-1.11888	0.267186	0.400119	negative
PWY-5692: allantoin degradation to glyoxylate II	325	0.441384	0.510171	TB_M0	1.49422	394	0.0933529	0.357351	Healthy	0.92194	403	0.0246845	0.238651	TB_M6	1.06715	290	0.768509	0.804781	Healthy	0.881417	-0.615089	0.540579	0.64671	negative
PWY-5695: urate biosynthesis/inosine 5'-phosphate degradation	220	0.165425	0.221397	TB_M0	1.10143	288	0.65094	0.858276	TB_M2	1.00319	285	0.773819	0.837324	TB_M6	1.16334	77	7.16185345954978e-06	3.63208282591453e-05	TB_M15	1.68405	4.1147	0.000108371	0.00241125	positive
PWY-5705: allantoin degradation to glyoxylate III	153	0.00552272	0.0161155	TB_M0	6.8157	343	0.552529	0.821894	TB_M2	1.1557	407	0.0301633	0.263179	Healthy	0.480309	258	0.709127	0.755976	TB_M15	1.19839	-2.47752	0.015758	0.0764571	negative
PWY-5723: Rubisco shunt	164	0.0108715	0.0263282	TB_M0	2.34968	383	0.169765	0.494809	Healthy	0.832849	386	0.0854909	0.313365	Healthy	0.677514	244.5	0.509309	0.598691	TB_M15	1.50333	-0.59967	0.550749	0.653556	negative
PWY-5747: 2-methylcitrate cycle II	168	0.0113569	0.0269538	TB_M0	8.54168	350	0.417028	0.757138	Healthy	0.759269	318	0.701338	0.817115	TB_M6	5.12907	249	0.548396	0.620002	TB_M15	1.98187	-0.887389	0.378044	0.508683	negative
PWY-5791: 1,4-dihydroxy-2-naphthoate biosynthesis II (plants)	123	0.000693082	0.00525502	TB_M0	3.9303	274	0.466283	0.788661	TB_M2	1.16251	328.5	0.575138	0.755532	Healthy	0.730755	206.5	0.141876	0.218034	TB_M15	1.53475	-1.97202	0.0527379	0.142858	negative
PWY-5837: 1,4-dihydroxy-2-naphthoate biosynthesis I	123	0.000693082	0.00525502	TB_M0	3.9303	274	0.466283	0.788661	TB_M2	1.16251	328.5	0.575138	0.755532	Healthy	0.730755	206.5	0.141876	0.218034	TB_M15	1.53475	-1.97202	0.0527379	0.142858	negative
PWY-5838: superpathway of menaquinol-8 biosynthesis I	151	0.00486088	0.0144206	TB_M0	2.69179	323	0.837589	0.937283	Healthy	0.893492	382	0.0998977	0.329292	Healthy	0.487494	230.5	0.337743	0.449059	TB_M15	1.37569	-1.40218	0.165477	0.297524	negative
PWY-5840: superpathway of menaquinol-7 biosynthesis	144	0.00307113	0.012088	TB_M0	2.72178	308	0.945657	0.981499	Healthy	0.949504	349	0.330562	0.568502	Healthy	0.673545	200.5	0.110105	0.172952	TB_M15	1.50083	-1.20369	0.232945	0.370037	negative
PWY-5845: superpathway of menaquinol-9 biosynthesis	147	0.00368795	0.0127467	TB_M0	2.9212	334	0.672131	0.869163	Healthy	0.877585	375	0.128004	0.361261	Healthy	0.464851	238	0.423227	0.51988	TB_M15	1.38681	-1.48358	0.142611	0.261698	negative
PWY-5850: superpathway of menaquinol-6 biosynthesis I	148	0.00396638	0.013224	TB_M0	2.91281	338.5	0.609711	0.844757	Healthy	0.875064	380.5	0.103419	0.331876	Healthy	0.463516	239.5	0.442488	0.541667	TB_M15	1.38282	-1.48358	0.142611	0.261698	negative
PWY-5855: ubiquinol-7 biosynthesis (prokaryotic)	148.5	0.00411957	0.013224	TB_M0	5.81939	355	0.402814	0.743014	Healthy	0.909668	367.5	0.175153	0.388478	Healthy	0.747859	245.5	0.522765	0.6045	TB_M15	1.38535	-2.23037	0.0290768	0.104559	negative
PWY-5856: ubiquinol-9 biosynthesis (prokaryotic)	148.5	0.00411957	0.013224	TB_M0	5.81939	355	0.402814	0.743014	Healthy	0.909668	367.5	0.175153	0.388478	Healthy	0.747859	245.5	0.522765	0.6045	TB_M15	1.38535	-2.23037	0.0290768	0.104559	negative
PWY-5857: ubiquinol-10 biosynthesis (prokaryotic)	148.5	0.00411957	0.013224	TB_M0	5.81939	355	0.402814	0.743014	Healthy	0.909668	367.5	0.175153	0.388478	Healthy	0.747859	245.5	0.522765	0.6045	TB_M15	1.38535	-2.23037	0.0290768	0.104559	negative
PWY-5860: superpathway of demethylmenaquinol-6 biosynthesis I	146	0.00347652	0.0126778	TB_M0	3.25572	336.5	0.637485	0.849981	Healthy	0.885937	374.5	0.131974	0.361407	Healthy	0.471529	241.5	0.468249	0.567332	TB_M15	1.32217	-1.77676	0.0801475	0.178328	negative
PWY-5861: superpathway of demethylmenaquinol-8 biosynthesis	151	0.00486088	0.0144206	TB_M0	3.08184	318	0.914496	0.966529	Healthy	0.92897	374	0.137851	0.363517	Healthy	0.492634	234.5	0.382433	0.488359	TB_M15	1.33024	-1.76708	0.0817685	0.179689	negative
PWY-5862: superpathway of demethylmenaquinol-9 biosynthesis	145	0.00322932	0.0122302	TB_M0	3.26388	332	0.701086	0.877185	Healthy	0.888158	369	0.161681	0.383722	Healthy	0.472711	240	0.448376	0.546988	TB_M15	1.32548	-1.77676	0.0801475	0.178328	negative
PWY-5863: superpathway of phylloquinol biosynthesis	127	0.000933581	0.00651676	TB_M0	3.96227	300.5	0.830717	0.937283	TB_M2	1.12688	319.5	0.703693	0.817115	Healthy	0.658431	180.5	0.0431434	0.0765796	TB_M15	1.70005	-1.59821	0.114703	0.223137	negative
PWY-5896: superpathway of menaquinol-10 biosynthesis	147	0.00368795	0.0127467	TB_M0	2.9212	334	0.672131	0.869163	Healthy	0.877585	375	0.128004	0.361261	Healthy	0.464851	238	0.423227	0.51988	TB_M15	1.38681	-1.48358	0.142611	0.261698	negative
PWY-5897: superpathway of menaquinol-11 biosynthesis	130	0.00116241	0.00708722	TB_M0	2.66845	278	0.515157	0.795882	TB_M2	1.15996	343.5	0.389365	0.618813	Healthy	0.737832	190.5	0.0703822	0.116755	TB_M15	1.72486	-0.897343	0.372749	0.506314	negative
PWY-5898: superpathway of menaquinol-12 biosynthesis	130	0.00116241	0.00708722	TB_M0	2.66845	278	0.515157	0.795882	TB_M2	1.15996	343.5	0.389365	0.618813	Healthy	0.737832	190.5	0.0703822	0.116755	TB_M15	1.72486	-0.897343	0.372749	0.506314	negative
PWY-5899: superpathway of menaquinol-13 biosynthesis	130	0.00116241	0.00708722	TB_M0	2.66845	278	0.515157	0.795882	TB_M2	1.15996	343.5	0.389365	0.618813	Healthy	0.737832	190.5	0.0703822	0.116755	TB_M15	1.72486	-0.897343	0.372749	0.506314	negative
PWY-5910: superpathway of geranylgeranyldiphosphate biosynthesis I (via mevalonate)	289	0.991646	0.991646	Healthy	0.718581	428	0.0174077	0.129107	Healthy	0.208646	349	0.312251	0.54225	Healthy	0.66983	314	0.411422	0.510681	Healthy	0.638413	0.485599	0.628836	0.723559	positive
PWY-5913: TCA cycle VI (obligate autotrophs)	194	0.0532972	0.0850843	TB_M0	2.58017	310	0.976974	0.999433	TB_M2	1.44146	322	0.667188	0.805722	TB_M6	1.28663	319	0.369167	0.476562	Healthy	0.711312	-2.31387	0.0237505	0.0971858	negative
PWY-5918: superpathay of heme biosynthesis from glutamate	104	7.86820273820757e-05	0.00127322	TB_M0	3.28466	278	0.515157	0.795882	TB_M2	1.60246	285	0.771499	0.837324	TB_M6	1.53199	134.5	0.00269301	0.00702956	TB_M15	3.05033	0.611482	0.54295	0.64671	positive
PWY-5920: superpathway of heme biosynthesis from glycine	148	0.00358397	0.0127467	TB_M0	5.15814	310	0.975544	0.999433	TB_M2	2.4649	265	0.474811	0.687605	TB_M6	1.95629	141	0.00381638	0.00928709	TB_M15	4.91614	0.528601	0.598829	0.696677	positive
PWY-5941: glycogen degradation II (eukaryotic)	310	0.580876	0.632391	Healthy	0.811153	285	0.561166	0.821894	TB_M2	1.04327	264	0.418646	0.63291	TB_M6	1.73137	207	0.105413	0.16781	TB_M15	2.39361	1.62078	0.109763	0.217087	positive
PWY-5971: palmitate biosynthesis II (bacteria and plants)	141	0.00251852	0.0108023	TB_M0	2.84972	353	0.430987	0.767156	TB_M2	1.10155	274	0.60954	0.768522	TB_M6	1.76158	169	0.0224221	0.042566	TB_M15	2.15903	0.0348759	0.972282	0.975021	positive
PWY-5973: cis-vaccenate biosynthesis	318	0.546369	0.605942	Healthy	0.982144	286	0.623414	0.848246	TB_M2	1.13836	281	0.713828	0.817115	TB_M6	1.2399	50	1.49030732553893e-07	1.55605617813624e-06	TB_M15	1.91051	5.02184	4.03160331833615e-06	0.000205036	positive
PWY-5989: stearate biosynthesis II (bacteria and plants)	79	4.75871632224327e-06	0.000188234	TB_M0	3.41536	283	0.583084	0.833647	TB_M2	1.30501	166	0.00678494	0.228789	TB_M6	1.80502	78	8.11547706216545e-06	4.00138105148435e-05	TB_M15	2.77303	0.433877	0.665772	0.742993	positive
PWY-6113: superpathway of mycolate biosynthesis	187.5	0.0391578	0.0673438	TB_M0	2.19531	347	0.502324	0.795882	TB_M2	1.27257	272	0.581779	0.760697	TB_M6	1.83811	150	0.00673131	0.0151241	TB_M15	2.15164	0.636656	0.526518	0.641919	positive
PWY-6121: 5-aminoimidazole ribonucleotide biosynthesis I	245	0.384241	0.460572	TB_M0	1.24126	186	0.0138806	0.112307	TB_M2	1.68123	174	0.0111595	0.228789	TB_M6	1.58428	56	3.87215128376932e-07	3.05469712386246e-06	TB_M15	1.85939	2.0319	0.0461315	0.129314	positive
PWY-6122: 5-aminoimidazole ribonucleotide biosynthesis II	252	0.467673	0.536308	TB_M0	1.17671	182	0.0110208	0.0956925	TB_M2	1.98073	184	0.0199227	0.228789	TB_M6	1.56168	73	4.29405574940657e-06	2.38185904849896e-05	TB_M15	1.79135	0.917377	0.362235	0.503734	positive
PWY-6123: inosine-5'-phosphate biosynthesis I	182	0.0286711	0.0545825	TB_M0	1.17751	172	0.00599901	0.0758087	TB_M2	1.44659	244	0.26966	0.484843	Healthy	0.972238	78	8.11547706216545e-06	4.00138105148435e-05	TB_M15	1.69409	2.1084	0.0387388	0.122717	positive
PWY-6124: inosine-5'-phosphate biosynthesis II	176	0.0205149	0.042209	TB_M0	1.16801	198	0.0266131	0.160581	TB_M2	1.27862	257	0.398689	0.625257	Healthy	0.898813	87	2.38127202115931e-05	0.000104364	TB_M15	1.62238	2.27297	0.0262406	0.104559	positive
PWY-6125: superpathway of guanosine nucleotides de novo biosynthesis II	184	0.0319363	0.0577123	TB_M0	1.32283	263	0.349431	0.716253	TB_M2	1.20236	199	0.0437177	0.282973	TB_M6	1.60947	60	7.07914306574158e-07	5.23561622570471e-06	TB_M15	2.21415	4.42072	3.6917174238045e-05	0.000938751	positive
PWY-6126: superpathway of adenosine nucleotides de novo biosynthesis II	204	0.0851519	0.127908	TB_M0	1.21873	226	0.0971139	0.360131	TB_M2	1.3235	206	0.0610685	0.309257	TB_M6	1.44535	58	5.25205660750413e-07	3.96697892694461e-06	TB_M15	1.87129	3.70952	0.000423911	0.00486814	positive
PWY-6147: 6-hydroxymethyl-dihydropterin diphosphate biosynthesis I	160	0.00771256	0.0200414	TB_M0	1.82819	259	0.310903	0.674887	TB_M2	1.9849	295	0.928285	0.936175	TB_M6	1.1698	188	0.062173	0.107143	TB_M15	1.1728	-1.67868	0.0978723	0.1991	negative
PWY-6151: S-adenosyl-L-methionine cycle I	278	0.846133	0.868078	TB_M0	1.17684	178	0.00868822	0.0865594	TB_M2	1.74666	168	0.00770612	0.228789	TB_M6	1.69779	31	4.37564295898205e-09	1.03556883362575e-07	TB_M15	1.92913	2.05805	0.0434789	0.127921	positive
PWY-6163: chorismate biosynthesis from 3-dehydroquinate	242	0.351412	0.426971	TB_M0	1.26596	172	0.00599901	0.0758087	TB_M2	1.54245	158	0.00399666	0.190354	TB_M6	1.69834	36	1.21094269154842e-08	2.04706978809376e-07	TB_M15	1.97941	3.10229	0.00281036	0.0192402	positive
PWY-6165: chorismate biosynthesis II (archaea)	327	0.386748	0.462021	Healthy	0.573357	419	0.0125101	0.103572	Healthy	0.163946	388	0.046212	0.293776	Healthy	0.155316	293	0.706091	0.755007	Healthy	0.39507	-0.203806	0.839123	0.882578	negative
PWY-6167: flavin biosynthesis II (archaea)	371	0.071382	0.110009	Healthy	0.624722	462	0.00121418	0.056749	Healthy	0.215972	384	0.075478	0.312444	Healthy	0.641273	338	0.175674	0.257703	Healthy	0.452375	-0.235898	0.814232	0.875729	negative
PWY-6168: flavin biosynthesis III (fungi)	169	0.0135833	0.0306054	TB_M0	1.7087	232	0.123367	0.410453	TB_M2	1.37097	274	0.613091	0.768522	TB_M6	1.05826	91	3.74216412437624e-05	0.000152698	TB_M15	2.18782	2.33882	0.0223362	0.0969719	positive
PWY-6174: mevalonate pathway II (archaea)	360	0.0845968	0.127908	Healthy	0.221264	433	0.00241563	0.0583827	Healthy	0.0825244	357	0.191049	0.402446	Healthy	0.660884	307	0.470946	0.56866	Healthy	0.710188	1.54585	0.126851	0.242789	positive
PWY-621: sucrose degradation III (sucrose invertase)	185	0.0336826	0.059955	TB_M0	1.76718	240	0.16642	0.493713	TB_M2	1.4119	213	0.0836366	0.313365	TB_M6	1.91851	47	9.0201555085608e-08	9.70350062284571e-07	TB_M15	2.58156	2.96655	0.00417129	0.0269996	positive
PWY-6263: superpathway of menaquinol-8 biosynthesis II	305	0.707501	0.751852	Healthy	0.810655	357	0.322162	0.686621	Healthy	0.847977	364	0.141705	0.366669	Healthy	0.376529	168	0.0190932	0.037448	TB_M15	2.01534	2.76989	0.00724828	0.0403186	positive
PWY-6270: isoprene biosynthesis I	230	0.238172	0.306098	TB_M0	1.21099	372	0.250363	0.620718	Healthy	0.795019	315	0.773819	0.837324	TB_M6	1.0777	255	0.665518	0.724721	TB_M15	1.05476	-0.0709679	0.943635	0.957077	negative
PWY-6277: superpathway of 5-aminoimidazole ribonucleotide biosynthesis	252	0.467673	0.536308	TB_M0	1.17671	182	0.0110208	0.0956925	TB_M2	1.98073	184	0.0199227	0.228789	TB_M6	1.56168	73	4.29405574940657e-06	2.38185904849896e-05	TB_M15	1.79135	0.917377	0.362235	0.503734	positive
PWY-6282: palmitoleate biosynthesis I (from (5Z)-dodec-5-enoate)	79	4.75871632224327e-06	0.000188234	TB_M0	4.5747	285	0.609839	0.844757	TB_M2	1.3174	219	0.107362	0.338238	TB_M6	2.12561	155	0.00941541	0.0200148	TB_M15	2.3125	-1.18766	0.23916	0.371343	negative
PWY-6284: superpathway of unsaturated fatty acids biosynthesis (E. coli)	231	0.243964	0.312414	TB_M0	1.76428	344	0.540205	0.814885	TB_M2	1.36797	264	0.477074	0.687605	TB_M6	1.88826	145	0.00474453	0.0112287	TB_M15	2.34766	1.45404	0.150605	0.273548	positive
PWY-6285: superpathway of fatty acids biosynthesis (E. coli)	216	0.136464	0.190515	TB_M0	2.03591	342	0.551659	0.821894	TB_M2	1.17803	321	0.66929	0.805722	TB_M6	1.07875	143	0.00454123	0.0108928	TB_M15	2.34337	1.18621	0.239729	0.371343	positive
PWY-6305: putrescine biosynthesis IV	189	0.0414877	0.0710077	TB_M0	1.41587	307	0.930998	0.97481	Healthy	0.988136	215	0.0911761	0.315133	TB_M6	1.34011	108	0.000217548	0.000728579	TB_M15	1.80992	2.70792	0.00858417	0.0456114	positive
PWY-6309: L-tryptophan degradation XI (mammalian, via kynurenine)	379	0.0141297	0.0316363	Healthy	0.17904	343	0.482944	0.788661	TB_M2	17.4504	332	0.449731	0.661587	TB_M6	3.28808	290	0.738415	0.780171	TB_M15	1.87835	-0.687938	0.493866	0.619072	negative
PWY-6317: galactose degradation I (Leloir pathway)	213	0.125282	0.176286	TB_M0	1.5323	298	0.795007	0.930072	TB_M2	1.27944	210	0.0732648	0.309257	TB_M6	1.39622	46	7.60010580657321e-08	8.43136737916716e-07	TB_M15	1.90001	1.87313	0.0654129	0.1595	positive
PWY-6353: purine nucleotides degradation II (aerobic)	131	0.000921373	0.00651676	TB_M0	2.80354	266	0.380196	0.735598	TB_M2	1.21059	289	0.835167	0.882253	Healthy	0.962488	197	0.0950322	0.153347	TB_M15	1.29177	-2.12509	0.0372704	0.121727	negative
PWY-6383: mono-trans, poly-cis decaprenyl phosphate biosynthesis	96	2.5190533292503e-06	0.000188234	TB_M0	Inf	228	0.00720151	0.0783176	TB_M2	Inf	204	0.00300281	0.190354	TB_M6	Inf	NA	NA	NA	NA	NA	-1.71613	0.0907587	0.192322	negative
PWY-6385: peptidoglycan biosynthesis III (mycobacteria)	235	0.281837	0.355794	TB_M0	1.01118	226	0.0971139	0.360131	TB_M2	1.27721	210	0.0732648	0.309257	TB_M6	1.23889	70	2.88920618460799e-06	1.79941788690498e-05	TB_M15	1.75538	4.07036	0.000126267	0.00264419	positive
PWY-6386: UDP-N-acetylmuramoyl-pentapeptide biosynthesis II (lysine-containing)	367	0.105955	0.153959	Healthy	0.790233	287	0.637115	0.849981	TB_M2	1.13781	286	0.789042	0.846082	TB_M6	1.07961	142	0.00381948	0.00928709	TB_M15	1.38938	3.35385	0.00131472	0.0114156	positive
PWY-6387: UDP-N-acetylmuramoyl-pentapeptide biosynthesis I (meso-diaminopimelate containing)	366	0.110554	0.156802	Healthy	0.794396	286	0.623414	0.848246	TB_M2	1.12821	291	0.866239	0.896457	TB_M6	1.05542	140	0.00329545	0.00835631	TB_M15	1.38576	3.38933	0.00117784	0.0107516	positive
PWY-6467: Kdo transfer to lipid IVA III (Chlamydia)	246.5	0.31361	0.386316	TB_M0	7.56932	354	0.266313	0.620718	Healthy	0.856866	334	0.374673	0.611851	Healthy	0.44197	273	0.947547	0.958345	TB_M15	1.13259	-1.90447	0.0611438	0.154377	negative
PWY-6471: peptidoglycan biosynthesis IV (Enterococcus faecium)	259.5	0.553074	0.60914	Healthy	0.820196	387.5	0.108743	0.378922	Healthy	0.319359	360.5	0.183385	0.394853	Healthy	0.478836	291.5	0.736164	0.780114	Healthy	0.518778	-0.477078	0.634859	0.723559	negative
PWY-6507: 4-deoxy-L-threo-hex-4-enopyranuronate degradation	132	0.000999669	0.00663025	TB_M0	2.26267	230	0.114072	0.390476	TB_M2	1.59635	257	0.398689	0.625257	TB_M6	1.52053	41	3.12505701168777e-08	4.43758095659663e-07	TB_M15	3.08343	2.7139	0.00844606	0.0455575	positive
PWY-6519: 8-amino-7-oxononanoate biosynthesis I	107	0.000197454	0.00219668	TB_M0	4.32895	276.5	0.496627	0.792821	TB_M2	1.20841	239.5	0.229723	0.446893	TB_M6	1.36209	167	0.0209269	0.0403753	TB_M15	2.11355	-1.41471	0.161785	0.292363	negative
PWY-6527: stachyose degradation	204	0.0851519	0.127908	TB_M0	1.50788	277	0.506228	0.795882	TB_M2	1.30199	209	0.0700464	0.309257	TB_M6	1.52072	28	2.28482093503938e-09	6.23931870722292e-08	TB_M15	2.12766	3.0069	0.00371341	0.024481	positive
PWY-6531: mannitol cycle	220	0.158735	0.216748	TB_M0	5.50286	280	0.529256	0.801767	TB_M2	3.05285	314	0.779742	0.841176	TB_M6	2.34608	113	0.000500599	0.00156433	TB_M15	3.47087	-0.72104	0.473393	0.602537	negative
PWY-6545: pyrimidine deoxyribonucleotides de novo biosynthesis III	220	0.165425	0.221397	TB_M0	1.27374	259	0.310903	0.674887	TB_M2	1.2221	181	0.016824	0.228789	TB_M6	1.702	19	2.58871948503105e-10	2.29748854296506e-08	TB_M15	2.49446	6.02627	7.98488958833285e-08	1.76500641562391e-05	positive
PWY-6549: L-glutamine biosynthesis III	355	0.170078	0.226771	Healthy	0.802106	432.5	0.0193099	0.140292	Healthy	0.561881	360	0.232611	0.450052	TB_M6	2.35555	402.5	0.00718828	0.015949	Healthy	0.443894	-0.17394	0.862437	0.897742	negative
PWY-6588: pyruvate fermentation to acetone	243	0.358789	0.434453	TB_M0	1.63824	311	0.992243	1	Healthy	0.975738	328.5	0.575138	0.755532	Healthy	0.81651	207.5	0.147742	0.22607	TB_M15	1.26534	-0.314409	0.754187	0.823591	negative
PWY-6590: superpathway of Clostridium acetobutylicum acidogenic fermentation	323	0.470023	0.536308	TB_M0	1.14665	461.5	0.00278605	0.0583827	Healthy	0.37625	325.5	0.612922	0.768522	TB_M6	1.20648	211	0.168377	0.2501	TB_M15	1.4305	1.75429	0.0839531	0.18224	positive
PWY-6595: superpathway of guanosine nucleotides degradation (plants)	258.5	0.549752	0.6078	TB_M0	1.23528	341	0.578877	0.833647	TB_M2	1.07378	341.5	0.411798	0.629185	Healthy	0.850938	221	0.245842	0.342251	TB_M15	1.45211	0.577388	0.565612	0.666748	positive
PWY-6606: guanosine nucleotides degradation II	208	0.101506	0.148708	TB_M0	2.03992	194	0.021567	0.142183	TB_M2	2.24111	216	0.0951417	0.319532	TB_M6	1.73003	147	0.00546649	0.0126837	TB_M15	1.80145	-0.620843	0.53681	0.64671	negative
PWY-6608: guanosine nucleotides degradation III	102	6.41681269819265e-05	0.0010878	TB_M0	3.48291	237	0.149135	0.45769	TB_M2	1.45287	193	0.0322989	0.263179	TB_M6	1.39155	123	0.000849136	0.00251203	TB_M15	1.60748	-2.08256	0.0411123	0.126393	negative
PWY-6609: adenine and adenosine salvage III	157	0.00632736	0.0178773	TB_M0	1.31461	213	0.0552756	0.259066	TB_M2	1.30464	202	0.0505752	0.298533	TB_M6	1.1959	100	9.80057894241704e-05	0.000358681	TB_M15	1.50665	1.19986	0.234418	0.370037	positive
PWY-6612: superpathway of tetrahydrofolate biosynthesis	167	0.0120205	0.0279693	TB_M0	2.48172	284	0.596395	0.839195	TB_M2	1.22722	348	0.341681	0.57923	Healthy	0.767553	216	0.207514	0.295853	TB_M15	1.22247	-1.91947	0.0591843	0.152678	negative
PWY-6628: superpathway of L-phenylalanine biosynthesis	112	0.000295918	0.00297287	TB_M0	2.65857	313	0.992251	1	TB_M2	1.215	290	0.849271	0.890706	TB_M6	1.15296	232	0.354525	0.466134	TB_M15	1.2401	-2.22509	0.0294461	0.104828	negative
PWY-6629: superpathway of L-tryptophan biosynthesis	198	0.0647161	0.101942	TB_M0	2.19678	348	0.487597	0.792624	Healthy	0.848346	372	0.148889	0.368087	Healthy	0.734975	272	0.94048	0.956649	TB_M15	1.13342	-1.29759	0.198879	0.33315	negative
PWY-6630: superpathway of L-tyrosine biosynthesis	148.5	0.00414501	0.013224	TB_M0	2.54702	296	0.763117	0.911378	TB_M2	1.42	336	0.476351	0.687605	Healthy	0.885	213	0.183236	0.266593	TB_M15	1.39909	-1.53046	0.130611	0.247469	negative
PWY-6690: cinnamate and 3-hydroxycinnamate degradation to 2-oxopent-4-enoate	144	0.00299156	0.012088	TB_M0	4.57979	306	0.913784	0.966529	Healthy	0.845958	358.5	0.229565	0.446893	Healthy	0.613173	247.5	0.547928	0.620002	TB_M15	1.25956	-1.95955	0.0542107	0.144023	negative
PWY-6700: queuosine biosynthesis	323	0.480345	0.546335	Healthy	0.788531	312	1	1	Healthy	0.92854	340	0.432949	0.644895	TB_M6	1.06053	84	1.67905529142855e-05	7.54512187920424e-05	TB_M15	1.7117	5.03683	3.80936728867265e-06	0.000205036	positive
PWY-6703: preQ0 biosynthesis	244	0.373099	0.450248	Healthy	0.935601	283	0.583084	0.833647	TB_M2	1.03656	271	0.571892	0.755532	Healthy	0.929374	80	1.03857618473375e-05	4.85124402079581e-05	TB_M15	1.59361	3.15762	0.00238522	0.0169827	positive
PWY-6708: ubiquinol-8 biosynthesis (prokaryotic)	148.5	0.00411957	0.013224	TB_M0	5.81939	355	0.402814	0.743014	Healthy	0.909668	367.5	0.175153	0.388478	Healthy	0.747859	245.5	0.522765	0.6045	TB_M15	1.38535	-2.23037	0.0290768	0.104559	negative
PWY-6731: starch degradation III	421	0.00258606	0.01096	Healthy	0.259333	457	0.00223817	0.0583827	Healthy	0.125697	393.5	0.0511532	0.298533	Healthy	0.391358	257	0.690692	0.743018	TB_M15	1.16375	3.99646	0.000162591	0.00304645	positive
PWY-6737: starch degradation V	294	0.910555	0.923525	TB_M0	1.14666	204	0.0360351	0.191222	TB_M2	1.48537	194	0.0340063	0.263179	TB_M6	1.53267	41	3.12505701168777e-08	4.43758095659663e-07	TB_M15	1.97524	3.28915	0.0016038	0.0129762	positive
PWY-6785: hydrogen production VIII	276.5	0.78689	0.819101	Healthy	0.833823	281	0.482944	0.788661	TB_M2	1.17626	344.5	0.228378	0.446893	TB_M6	1.06242	342	0.0332729	0.0603473	Healthy	0.180308	-1.02741	0.30792	0.443804	negative
PWY-6803: phosphatidylcholine acyl editing	146	0.00349519	0.0126778	TB_M0	4.57094	312	1	1	Healthy	0.845264	350	0.31516	0.544646	Healthy	0.74117	212	0.175525	0.257703	TB_M15	1.31034	-2.10909	0.0386771	0.122717	negative
PWY-6823: molybdenum cofactor biosynthesis	170.5	0.0157441	0.0343859	TB_M0	4.60395	340	0.59007	0.837504	Healthy	0.841108	388	0.0738394	0.309257	Healthy	0.505587	244.5	0.509002	0.598691	TB_M15	1.16809	-2.03812	0.0454882	0.129314	negative
PWY-6859: all-trans-farnesol biosynthesis	174	0.0182794	0.0387349	TB_M0	3.28929	377	0.210174	0.566832	Healthy	0.756761	355	0.275468	0.490748	Healthy	0.824155	257	0.693764	0.744068	TB_M15	1.14107	-1.83499	0.0709466	0.16951	negative
PWY-6891: thiazole biosynthesis II (Bacillus)	192	0.0488715	0.0798084	TB_M0	1.90559	345	0.526783	0.801431	Healthy	0.7937	386	0.0843288	0.313365	Healthy	0.526931	256	0.677843	0.733641	TB_M15	1.24764	-0.636659	0.526516	0.641919	negative
PWY-6892: thiazole biosynthesis I (E. coli)	182	0.0295977	0.0557502	TB_M0	2.66516	367	0.289268	0.651769	Healthy	0.76083	396	0.0553811	0.300011	Healthy	0.549459	253	0.632048	0.694666	TB_M15	1.33797	-1.23497	0.221154	0.359501	negative
PWY-6895: superpathway of thiamin diphosphate biosynthesis II	220	0.163861	0.221397	TB_M0	1.3674	354	0.418978	0.757138	Healthy	0.734654	402	0.0404507	0.279497	Healthy	0.451533	217	0.212682	0.302009	TB_M15	1.43059	1.10425	0.273433	0.403909	positive
PWY-6897: thiamin salvage II	180	0.0256922	0.0502551	TB_M0	1.43233	241	0.172498	0.495237	TB_M2	1.38475	239	0.228529	0.446893	TB_M6	1.53686	23	7.1484381371509e-10	2.81966170965397e-08	TB_M15	2.27875	3.47122	0.000911499	0.00853931	positive
PWY-6901: superpathway of glucose and xylose degradation	168	0.0127812	0.0291674	TB_M0	1.8578	299	0.809895	0.930072	TB_M2	1.04252	342	0.406527	0.626509	Healthy	0.766186	148	0.00586257	0.0134272	TB_M15	1.78629	0.798556	0.427369	0.561415	positive
PWY-6936: seleno-amino acid biosynthesis	156	0.00591703	0.0169876	TB_M0	1.6535	244	0.191708	0.533187	TB_M2	1.37553	329	0.571892	0.755532	Healthy	0.783081	229	0.325577	0.439467	Healthy	0.989255	-2.17498	0.0331653	0.113527	negative
PWY-6969: TCA cycle V (2-oxoglutarate:ferredoxin oxidoreductase)	107	0.000106192	0.00145401	TB_M0	2.74154	292	0.707385	0.877453	Healthy	0.95219	262	0.456688	0.669058	TB_M6	1.11867	108	0.000217548	0.000728579	TB_M15	1.70468	-0.894896	0.374047	0.506314	negative
PWY-7003: glycerol degradation to butanol	189	0.0420558	0.0716357	TB_M0	1.61436	254	0.263219	0.620718	TB_M2	1.73206	300	1	1	TB_M6	1.10127	200	0.107253	0.169977	TB_M15	1.76149	0.183082	0.855286	0.892909	positive
PWY-7013: L-1,2-propanediol degradation	170.5	0.0156053	0.0342932	TB_M0	11.0171	409.5	0.0515617	0.254944	Healthy	0.637298	396	0.0490574	0.298533	TB_M6	1.42934	236	0.398922	0.498653	TB_M15	2.0603	-1.36433	0.17703	0.310319	negative
PWY-7039: phosphatidate metabolism, as a signaling molecule	209	0.0807128	0.123321	TB_M0	20.8708	300	0.798068	0.930072	TB_M2	1.37547	315	0.727887	0.818329	TB_M6	2.01446	251	0.551162	0.62115	TB_M15	1.90784	-1.15723	0.251288	0.383942	negative
PWY-7111: pyruvate fermentation to isobutanol (engineered)	177	0.0217175	0.0436804	TB_M0	1.39948	166	0.00407288	0.0724972	TB_M2	1.6197	166	0.00678494	0.228789	TB_M6	1.42357	54	2.83619213690385e-07	2.45572733805089e-06	TB_M15	1.72582	1.37381	0.174079	0.30832	positive
PWY-7115: C4 photosynthetic carbon assimilation cycle, NAD-ME type	376	0.0702765	0.109251	Healthy	0.715976	389.5	0.13331	0.435399	Healthy	0.702307	419.5	0.0168446	0.228789	Healthy	0.83836	415.5	0.00295551	0.00760293	Healthy	0.370503	-0.908193	0.367031	0.506314	negative
PWY-7117: C4 photosynthetic carbon assimilation cycle, PEPCK type	376	0.0702765	0.109251	Healthy	0.630627	373	0.237576	0.620477	TB_M2	1.53247	364	0.202697	0.421989	TB_M6	1.40293	448	0.000239534	0.000794714	Healthy	0.281622	-1.10604	0.272665	0.403909	negative
PWY-7184: pyrimidine deoxyribonucleotides de novo biosynthesis I	178	0.0229798	0.0457028	TB_M0	1.38626	266	0.380196	0.735598	TB_M2	1.2005	204	0.05562	0.300011	TB_M6	1.48821	58	5.25205660750413e-07	3.96697892694461e-06	TB_M15	2.2145	4.53732	2.42599409118637e-05	0.000719712	positive
PWY-7187: pyrimidine deoxyribonucleotides de novo biosynthesis II	246	0.395581	0.469422	TB_M0	1.09228	245	0.198442	0.543426	TB_M2	1.32742	183	0.0188396	0.228789	TB_M6	1.40498	95	5.79248660569136e-05	0.000225971	TB_M15	1.63415	2.5627	0.012639	0.0633732	positive
PWY-7196: superpathway of pyrimidine ribonucleosides salvage	294	0.909658	0.923525	TB_M0	1.11791	238	0.153497	0.463094	TB_M2	1.63775	201	0.0481974	0.298533	TB_M6	1.79018	115	0.000419294	0.00135317	TB_M15	2.35239	2.84967	0.00580934	0.0347604	positive
PWY-7197: pyrimidine deoxyribonucleotide phosphorylation	165	0.0106162	0.0262455	TB_M0	1.1975	271	0.434966	0.770388	TB_M2	1.12007	194	0.0340063	0.263179	TB_M6	1.35936	77	7.16185345954978e-06	3.63208282591453e-05	TB_M15	1.86029	2.83368	0.00607469	0.0348805	positive
PWY-7198: pyrimidine deoxyribonucleotides de novo biosynthesis IV	135	0.00152864	0.00833706	TB_M0	7.1182	293	0.711758	0.879812	TB_M2	3.79737	269	0.529642	0.725202	TB_M6	4.20502	152	0.00835394	0.0178654	TB_M15	3.67713	-0.856267	0.394902	0.526536	negative
PWY-7199: pyrimidine deoxyribonucleosides salvage	158	0.00676255	0.0186626	TB_M0	1.66288	251	0.242425	0.620718	TB_M2	1.45121	264	0.481128	0.687878	TB_M6	1.26525	55	3.31667435047435e-07	2.80337951051999e-06	TB_M15	2.52577	3.16353	0.00234352	0.0169827	positive
PWY-7204: pyridoxal 5'-phosphate salvage II (plants)	164	0.0108048	0.0263282	TB_M0	2.01692	317	0.929752	0.97481	Healthy	0.930195	352	0.292738	0.510856	Healthy	0.581385	179	0.0398078	0.071014	TB_M15	1.68545	0.13691	0.891513	0.914636	positive
PWY-7208: superpathway of pyrimidine nucleobases salvage	176	0.0205149	0.042209	TB_M0	1.22758	266	0.380196	0.735598	TB_M2	1.171	176	0.0125775	0.228789	TB_M6	1.61364	73	4.29405574940657e-06	2.38185904849896e-05	TB_M15	2.02599	3.49702	0.000840176	0.0083084	positive
PWY-7209: superpathway of pyrimidine ribonucleosides degradation	312	0.620132	0.668991	TB_M0	2.22912	212	0.0501545	0.251479	TB_M2	3.64634	183	0.0186757	0.228789	TB_M6	3.4744	158.5	0.0125605	0.0256263	TB_M15	2.63808	-0.148973	0.882022	0.909064	negative
PWY-7210: pyrimidine deoxyribonucleotides biosynthesis from CTP	134	0.00142286	0.00791467	TB_M0	6.44538	295	0.74174	0.898161	TB_M2	3.39707	269	0.529642	0.725202	TB_M6	3.62118	151	0.00784252	0.0168733	TB_M15	3.63539	-0.69578	0.488973	0.615104	negative
PWY-7211: superpathway of pyrimidine deoxyribonucleotides de novo biosynthesis	178	0.0229798	0.0457028	TB_M0	1.53682	254	0.264172	0.620718	TB_M2	1.59844	225	0.137196	0.363517	TB_M6	1.44424	102	0.000120221	0.000435494	TB_M15	2.17754	2.08098	0.0412618	0.126393	positive
PWY-7219: adenosine ribonucleotides de novo biosynthesis	322	0.493199	0.558616	Healthy	0.958225	215	0.0605308	0.276269	TB_M2	1.46844	184	0.0199227	0.228789	TB_M6	1.44906	70	2.88920618460799e-06	1.79941788690498e-05	TB_M15	1.69776	2.84676	0.00585683	0.0347604	positive
PWY-7220: adenosine deoxyribonucleotides de novo biosynthesis II	150	0.00391249	0.013224	TB_M0	1.4115	222	0.0822	0.34027	TB_M2	1.32668	214	0.087342	0.313365	TB_M6	1.50849	77	7.16185345954978e-06	3.63208282591453e-05	TB_M15	1.88305	2.32094	0.0233419	0.0971858	positive
PWY-7221: guanosine ribonucleotides de novo biosynthesis	308	0.69028	0.737957	Healthy	0.976804	222	0.0822	0.34027	TB_M2	1.42286	188	0.0248037	0.238651	TB_M6	1.44967	61	8.20002387149717e-07	5.94083362118672e-06	TB_M15	1.78264	3.36837	0.00125697	0.011187	positive
PWY-7222: guanosine deoxyribonucleotides de novo biosynthesis II	150	0.00391249	0.013224	TB_M0	1.4115	222	0.0822	0.34027	TB_M2	1.32668	214	0.087342	0.313365	TB_M6	1.50849	77	7.16185345954978e-06	3.63208282591453e-05	TB_M15	1.88305	2.32094	0.0233419	0.0971858	positive
PWY-7228: superpathway of guanosine nucleotides de novo biosynthesis I	193	0.0507375	0.0817311	TB_M0	1.1406	269	0.412541	0.757034	TB_M2	1.14346	198	0.0416105	0.279497	TB_M6	1.54078	67	1.9219623451426e-06	1.33783653436397e-05	TB_M15	1.97298	3.7663	0.000351762	0.00427101	positive
PWY-7229: superpathway of adenosine nucleotides de novo biosynthesis I	237	0.300707	0.373002	TB_M0	1.14575	229	0.109632	0.378922	TB_M2	1.29875	205	0.0582924	0.307786	TB_M6	1.40184	53	2.4211374205432e-07	2.14875946073209e-06	TB_M15	1.80923	4.20122	8.02342139834669e-05	0.00190423	positive
PWY-7234: inosine-5'-phosphate biosynthesis III	158	0.00676255	0.0186626	TB_M0	1.6693	152	0.00154003	0.056749	TB_M2	2.14461	256	0.387635	0.618813	TB_M6	1.31029	157	0.0107263	0.0223991	TB_M15	1.7858	-0.327924	0.743992	0.817473	negative
PWY-7237: myo-, chiro- and scillo-inositol degradation	210	0.110554	0.156802	TB_M0	1.86517	312	1	1	TB_M2	3.97571	192	0.030664	0.263179	TB_M6	5.34722	88	2.6700612934264e-05	0.000114201	TB_M15	3.25461	0.366946	0.714816	0.790293	positive
PWY-724: superpathway of L-lysine, L-threonine and L-methionine biosynthesis II	261	0.587993	0.636247	TB_M0	1.14214	162	0.00311593	0.0583827	TB_M2	1.5916	159	0.00427762	0.190354	TB_M6	1.52205	32	5.39736228807648e-09	1.12709624251009e-07	TB_M15	1.93296	3.75935	0.000359916	0.00427101	positive
PWY-7242: D-fructuronate degradation	107	0.000106192	0.00145401	TB_M0	2.6486	216	0.0633067	0.285281	TB_M2	1.76836	236	0.206068	0.426507	TB_M6	1.61769	23	7.1484381371509e-10	2.81966170965397e-08	TB_M15	3.14432	1.90473	0.0611097	0.154377	positive
PWY-7254: TCA cycle VII (acetate-producers)	134	0.00154564	0.00833706	TB_M0	4.30257	312	1	1	Healthy	0.904169	330	0.553975	0.747903	Healthy	0.747655	227	0.301863	0.41058	TB_M15	1.30531	-2.20188	0.0311204	0.109387	negative
PWY-7269: NAD/NADP-NADH/NADPH mitochondrial interconversion (yeast)	144	0.00308397	0.012088	TB_M0	4.14694	340	0.592269	0.837504	Healthy	0.821558	376	0.128877	0.361261	Healthy	0.615029	247	0.544123	0.620002	TB_M15	1.17729	-2.2344	0.0287972	0.104559	negative
PWY-7279: aerobic respiration II (cytochrome c) (yeast)	165	0.0112713	0.0269538	TB_M0	7.99663	306	0.913236	0.966529	TB_M2	1.13767	308	0.877727	0.903095	TB_M6	4.15743	390	0.00948476	0.0200422	Healthy	0.378213	-1.70035	0.0937039	0.193945	negative
PWY-7282: 4-amino-2-methyl-5-phosphomethylpyrimidine biosynthesis (yeast)	184	0.0319363	0.0577123	TB_M0	1.98744	202.5	0.0342503	0.187829	TB_M2	2.90868	264.5	0.483537	0.688556	TB_M6	1.54463	91	3.74216412437624e-05	0.000152698	TB_M15	3.03793	1.10606	0.272657	0.403909	positive
PWY-7286: 7-(3-amino-3-carboxypropyl)-wyosine biosynthesis	375	0.0624388	0.0987921	Healthy	0.591121	461.5	0.00180362	0.056749	Healthy	0.199881	384.5	0.0781599	0.313365	Healthy	0.698166	340.5	0.160961	0.242124	Healthy	0.366406	-0.412076	0.681599	0.758279	negative
PWY-7315: dTDP-N-acetylthomosamine biosynthesis	184	0.0327371	0.0588606	TB_M0	4.50932	332.5	0.696599	0.877185	Healthy	0.896259	384	0.093064	0.318565	Healthy	0.459906	251	0.601882	0.667713	TB_M15	1.34147	-2.00034	0.0495184	0.136655	negative
PWY-7323: superpathway of GDP-mannose-derived O-antigen building blocks biosynthesis	169	0.0145377	0.0321456	TB_M0	2.58161	316.5	0.938036	0.976435	TB_M2	1.46328	311	0.833584	0.882253	TB_M6	1.10688	160	0.0139601	0.0283191	TB_M15	1.89737	-0.498809	0.619547	0.7161	negative
PWY-7328: superpathway of UDP-glucose-derived O-antigen building blocks biosynthesis	217.5	0.148529	0.204946	TB_M0	1.98044	374.5	0.226763	0.606976	Healthy	0.65884	384.5	0.0905711	0.315133	Healthy	0.669929	231.5	0.348588	0.461055	TB_M15	1.25103	-0.611605	0.542869	0.64671	negative
PWY-7357: thiamin formation from pyrithiamine and oxythiamine (yeast)	163	0.00935687	0.0237932	TB_M0	1.47959	183	0.0116828	0.0990258	TB_M2	1.85761	156	0.00348345	0.190354	TB_M6	2.15811	25	1.15258176592758e-09	3.40972105753576e-08	TB_M15	2.15719	1.77213	0.0809201	0.178929	positive
PWY-7371: 1,4-dihydroxy-6-naphthoate biosynthesis II	334	0.31592	0.387818	Healthy	0.788214	374	0.193282	0.533397	TB_M2	1.22062	306	0.907525	0.925727	TB_M6	4.97116	170	0.0219825	0.0421827	TB_M15	4.37775	1.87911	0.0645799	0.158555	positive
PWY-7383: anaerobic energy metabolism (invertebrates, cytosol)	272	0.749242	0.7845	TB_M0	1.13204	356	0.398233	0.743014	Healthy	0.884322	282	0.726332	0.818329	TB_M6	1.06017	138	0.00283641	0.00734983	TB_M15	1.90836	3.57861	0.000647846	0.00698888	positive
PWY-7388: octanoyl-[acyl-carrier protein] biosynthesis (mitochondria, yeast)	77	3.70198360080205e-06	0.000188234	TB_M0	5.4946	272	0.446432	0.786775	TB_M2	1.89695	214	0.0872336	0.313365	TB_M6	2.50015	178	0.0371455	0.0665992	TB_M15	2.1912	-1.81251	0.0743872	0.17064	negative
PWY-7391: isoprene biosynthesis II (engineered)	302	0.740044	0.777155	Healthy	0.487145	378	0.0895252	0.357351	Healthy	0.112188	326	0.532037	0.725691	Healthy	0.38125	277	0.990132	0.990132	Healthy	0.637763	0.983606	0.328848	0.467769	positive
PWY-7392: taxadiene biosynthesis (engineered)	305.5	0.725931	0.769141	Healthy	0.899544	431.5	0.0205876	0.142183	Healthy	0.654093	380	0.111323	0.344616	Healthy	0.754503	197.5	0.0968279	0.155538	TB_M15	1.71788	3.64543	0.000522298	0.00581057	positive
PWY-7400: L-arginine biosynthesis IV (archaebacteria)	166	0.0112994	0.0269538	TB_M0	1.51799	197	0.0252661	0.155082	TB_M2	1.80444	266	0.50625	0.706765	TB_M6	1.26379	133	0.00192839	0.00526599	TB_M15	1.71236	0.209572	0.834638	0.881695	positive
PWY-7409: phospholipid remodeling (phosphatidylethanolamine, yeast)	182	0.0294476	0.0557502	TB_M0	6.28964	322	0.852871	0.945218	Healthy	0.932363	374	0.136918	0.363517	Healthy	0.559313	256	0.677658	0.733641	TB_M15	1.27599	-2.06136	0.0431521	0.127921	negative
PWY-7446: sulfoglycolysis	208	0.100047	0.147176	TB_M0	5.16672	333	0.686551	0.87603	Healthy	0.789345	366	0.182422	0.394853	Healthy	0.497837	233	0.364584	0.472363	TB_M15	1.42868	-1.65091	0.103436	0.208783	negative
PWY-7456: mannan degradation	393	0.0307972	0.0571032	Healthy	0.683483	351	0.452901	0.786775	Healthy	0.918061	326	0.60954	0.768522	Healthy	0.928773	150	0.00753191	0.0165051	TB_M15	1.76512	3.87512	0.000244969	0.0036337	positive
PWY-7539: 6-hydroxymethyl-dihydropterin diphosphate biosynthesis III (Chlamydia)	164	0.00996919	0.0249932	TB_M0	1.85739	219.5	0.0740127	0.32529	TB_M2	1.36085	281	0.711354	0.817115	Healthy	0.881922	145	0.00474453	0.0112287	TB_M15	1.34295	-1.13298	0.26126	0.394104	negative
PWY-7560: methylerythritol phosphate pathway II	228	0.222093	0.28751	TB_M0	1.22064	370	0.266769	0.620718	Healthy	0.789491	318	0.72868	0.818329	TB_M6	1.07099	256	0.680929	0.734741	TB_M15	1.02591	-0.216911	0.828937	0.881695	negative
PWY-7663: gondoate biosynthesis (anaerobic)	237	0.300707	0.373002	TB_M0	1.02196	278	0.518665	0.795882	TB_M2	1.06881	312	0.819722	0.873715	Healthy	0.973892	73	4.29405574940657e-06	2.38185904849896e-05	TB_M15	1.61644	3.47467	0.000901635	0.00853931	positive
PWY-7664: oleate biosynthesis IV (anaerobic)	87	1.24540603372174e-05	0.000316689	TB_M0	4.49604	276	0.493948	0.792821	TB_M2	1.30527	223	0.125978	0.361261	TB_M6	2.02007	172	0.0266497	0.0492741	TB_M15	2.16032	-1.34663	0.182638	0.314103	negative
PWY-821: superpathway of sulfur amino acid biosynthesis (Saccharomyces cerevisiae)	223	0.183481	0.243729	TB_M0	1.25569	334	0.676169	0.869163	Healthy	0.79192	375	0.135384	0.363517	Healthy	0.600736	189	0.0656369	0.110958	TB_M15	1.31991	0.886247	0.378655	0.508683	positive
PWY-841: superpathway of purine nucleotides de novo biosynthesis I	202	0.0777978	0.119379	TB_M0	1.26707	252	0.250363	0.620718	TB_M2	1.23536	220	0.112374	0.344871	TB_M6	1.34215	46	7.60010580657321e-08	8.43136737916716e-07	TB_M15	2.05367	5.22108	1.88781514220468e-06	0.00015256	positive
PWY-922: mevalonate pathway I	271	0.729707	0.770847	TB_M0	1.15787	363	0.308188	0.674887	Healthy	0.655933	328	0.570899	0.755532	Healthy	0.808036	302	0.579805	0.645238	Healthy	0.511529	-1.09874	0.275816	0.405745	negative
PWY0-1061: superpathway of L-alanine biosynthesis	136	0.00137664	0.00777911	TB_M0	2.86999	318	0.914945	0.966529	TB_M2	1.06723	369	0.170676	0.388478	Healthy	0.748545	261	0.759843	0.800428	TB_M15	1.11665	-2.371	0.0206235	0.0917746	negative
PWY0-1241: ADP-L-glycero-&beta;-D-manno-heptose biosynthesis	146	0.0035175	0.0126778	TB_M0	5.78967	313	0.992243	1	TB_M2	1.19113	382	0.101166	0.330415	Healthy	0.686374	193	0.0790501	0.128733	TB_M15	1.80284	-1.88481	0.0637936	0.157712	negative
PWY0-1261: anhydromuropeptides recycling	168	0.0127812	0.0291674	TB_M0	2.94369	281.5	0.560186	0.821894	TB_M2	1.08735	319.5	0.703938	0.817115	Healthy	0.84947	167	0.0199327	0.0388798	TB_M15	1.50665	-1.55591	0.124441	0.239466	negative
PWY0-1277: 3-phenylpropanoate and 3-(3-hydroxyphenyl)propanoate degradation	149	0.00416788	0.013224	TB_M0	4.76989	317	0.929414	0.97481	Healthy	0.792384	354.5	0.263302	0.480696	Healthy	0.695955	244.5	0.505893	0.59864	TB_M15	1.31898	-1.88717	0.0634701	0.157712	negative
PWY0-1296: purine ribonucleosides degradation	331	0.384241	0.460572	Healthy	0.950197	393	0.118649	0.402277	Healthy	0.758589	281	0.713828	0.817115	TB_M6	1.1424	170	0.0237629	0.0446341	TB_M15	1.32958	2.91522	0.00482933	0.0307007	positive
PWY0-1297: superpathway of purine deoxyribonucleosides degradation	128	0.000718634	0.00532987	TB_M0	2.21212	299	0.809895	0.930072	TB_M2	1.06166	306	0.913216	0.928871	Healthy	0.997738	232	0.35795	0.467177	TB_M15	1.00019	-2.4742	0.0158928	0.0764571	negative
PWY0-1298: superpathway of pyrimidine deoxyribonucleosides degradation	115	0.000228358	0.00246349	TB_M0	3.55041	330	0.736235	0.898161	TB_M2	1.01264	326	0.613091	0.768522	Healthy	0.851589	216	0.207514	0.295853	TB_M15	1.28558	-2.26365	0.0268392	0.104559	negative
PWY0-1319: CDP-diacylglycerol biosynthesis II	258	0.546369	0.605942	TB_M0	1.0823	305	0.900463	0.966529	TB_M2	1.0622	259	0.421347	0.63291	TB_M6	1.1544	68	2.20455611829716e-06	1.47663664527451e-05	TB_M15	1.64618	3.92415	0.000207748	0.00324297	positive
PWY0-1338: polymyxin resistance	180	0.0265673	0.0511242	TB_M0	5.37054	342	0.565629	0.821894	Healthy	0.874635	380	0.109216	0.341059	Healthy	0.48924	254	0.64718	0.709102	TB_M15	1.1408	-2.12692	0.0371129	0.121727	negative
PWY0-1415: superpathway of heme biosynthesis from uroporphyrinogen-III	105	0.000166462	0.00204346	TB_M0	3.57374	307.5	0.937659	0.976435	TB_M2	1.8276	327.5	0.584805	0.760697	TB_M6	1.35731	160.5	0.0142919	0.0288274	TB_M15	3.1753	0.277061	0.782586	0.849392	positive
PWY0-1479: tRNA processing	267.5	0.645094	0.691727	TB_M0	1.57891	386	0.0642502	0.285913	Healthy	0.181752	294	0.898721	0.922031	TB_M6	3.14379	205.5	0.115864	0.181197	TB_M15	1.27234	0.321268	0.749008	0.820451	positive
PWY0-1533: methylphosphonate degradation I	190	0.0441853	0.0741484	TB_M0	5.71196	356	0.395771	0.743014	TB_M2	1.02872	401	0.0414156	0.279497	Healthy	0.49594	265	0.823005	0.859314	TB_M15	1.12864	-2.25406	0.0274674	0.104559	negative
PWY0-1586: peptidoglycan maturation (meso-diaminopimelate containing)	118	0.000300628	0.00297287	TB_M0	2.56419	251	0.242425	0.620718	TB_M2	1.40681	233	0.185226	0.394853	TB_M6	1.27616	128	0.00129029	0.00363534	TB_M15	1.46613	-1.3618	0.177823	0.310319	negative
PWY0-162: superpathway of pyrimidine ribonucleotides de novo biosynthesis	174	0.0182794	0.0387349	TB_M0	1.31716	281	0.556881	0.821894	TB_M2	1.26834	233	0.185226	0.394853	TB_M6	1.55648	119	0.000600106	0.00182083	TB_M15	1.72618	1.82016	0.0732014	0.170325	positive
PWY0-166: superpathway of pyrimidine deoxyribonucleotides de novo biosynthesis (E. coli)	200	0.0709597	0.109833	TB_M0	1.24126	257	0.292713	0.655382	TB_M2	1.23494	194	0.0340063	0.263179	TB_M6	1.42716	56	3.87215128376932e-07	3.05469712386246e-06	TB_M15	1.99517	4.69852	1.34681745971259e-05	0.000532741	positive
PWY0-321: phenylacetate degradation I (aerobic)	227	0.197756	0.258891	TB_M0	3.21092	369	0.232022	0.611852	Healthy	0.438905	354.5	0.24164	0.457574	Healthy	0.486707	247	0.534366	0.615909	TB_M15	1.1044	-1.23694	0.220429	0.359501	negative
PWY0-41: allantoin degradation IV (anaerobic)	326	0.424679	0.497321	TB_M0	1.01468	411	0.0371959	0.191909	Healthy	0.767128	379.5	0.0867163	0.313365	Healthy	0.933635	278.5	0.965058	0.970525	Healthy	0.813853	-0.202124	0.840432	0.882578	negative
PWY0-42: 2-methylcitrate cycle I	161	0.00736641	0.0192827	TB_M0	8.80791	347	0.455269	0.786775	Healthy	0.799899	317	0.717651	0.818329	TB_M6	1.94127	250	0.56359	0.633147	TB_M15	2.03163	-1.31624	0.19258	0.324921	negative
PWY0-781: aspartate superpathway	156	0.00591703	0.0169876	TB_M0	1.67728	265	0.369765	0.731312	TB_M2	1.28417	252	0.345285	0.582565	TB_M6	1.33854	117	0.000502347	0.00156433	TB_M15	1.85799	1.33802	0.185412	0.315822	positive
PWY0-845: superpathway of pyridoxal 5'-phosphate biosynthesis and salvage	203	0.0814371	0.123896	TB_M0	1.13519	236	0.142432	0.444789	TB_M2	1.61726	285	0.771499	0.837324	Healthy	0.737228	144	0.00513268	0.0120669	TB_M15	1.82591	1.08518	0.281733	0.412745	positive
PWY0-862: (5Z)-dodec-5-enoate biosynthesis	81	6.09052151378708e-06	0.000216823	TB_M0	5.02456	273	0.458066	0.787785	TB_M2	1.3506	221	0.116378	0.354107	TB_M6	2.11071	176	0.0333185	0.0603473	TB_M15	2.18225	-1.56984	0.121163	0.234424	negative
PWY490-3: nitrate reduction VI (assimilatory)	286	0.967556	0.970282	TB_M0	2.14911	292	0.623474	0.848246	TB_M2	3.09488	295	0.905077	0.925727	TB_M6	1.63976	263	0.728476	0.774278	TB_M15	3.02782	0.271905	0.786531	0.85108	positive
PWY4FS-7: phosphatidylglycerol biosynthesis I (plastidic)	140	0.00187728	0.00968567	TB_M0	2.26162	261	0.32981	0.686621	TB_M2	1.16683	273	0.596103	0.76611	TB_M6	1.17297	150	0.00673131	0.0151241	TB_M15	1.68857	-0.47396	0.637069	0.723559	negative
PWY4FS-8: phosphatidylglycerol biosynthesis II (non-plastidic)	141	0.00202561	0.00987831	TB_M0	2.2606	261	0.32981	0.686621	TB_M2	1.16681	273	0.596103	0.76611	TB_M6	1.17296	150	0.00673131	0.0151241	TB_M15	1.68846	-0.472374	0.638195	0.723559	negative
PWY4LZ-257: superpathway of fermentation (Chlamydomonas reinhardtii)	248	0.418846	0.492109	TB_M0	1.33112	388	0.142432	0.444789	Healthy	0.649363	358	0.249902	0.46336	Healthy	0.741851	230	0.336154	0.448626	TB_M15	1.21383	0.579177	0.564412	0.666748	positive
PWY66-389: phytol degradation	37.5	1.18324108609364e-07	4.21233826649336e-05	TB_M0	76.8852	206	0.0224147	0.144594	TB_M2	7.89789	197	0.0213199	0.237184	TB_M6	53.2723	229	0.241293	0.33724	TB_M15	7.01078	-1.23116	0.222567	0.360154	negative
PWY66-398: TCA cycle III (animals)	251	0.406528	0.479912	TB_M0	1.90028	332	0.664411	0.869163	Healthy	0.703785	345	0.285607	0.500867	TB_M6	1.03547	282	0.89356	0.914161	TB_M15	1.80215	0.534173	0.59499	0.696677	positive
PWY66-399: gluconeogenesis III	334	0.348092	0.424386	Healthy	0.803525	383	0.170959	0.494809	Healthy	0.701455	347	0.352322	0.591543	Healthy	0.817411	147	0.00546649	0.0126837	TB_M15	1.68699	4.65876	1.55849623177535e-05	0.000554825	positive
PWY66-400: glycolysis VI (metazoan)	151	0.00419749	0.013224	TB_M0	1.84397	300	0.82485	0.93518	TB_M2	1.11065	281	0.713828	0.817115	TB_M6	1.1898	189	0.0652919	0.110902	TB_M15	1.526	0.0567914	0.95488	0.962996	positive
PWY66-409: superpathway of purine nucleotide salvage	164	0.00996919	0.0249932	TB_M0	1.58715	324.5	0.815741	0.930781	Healthy	0.891381	320.5	0.689149	0.817115	Healthy	0.897328	211	0.171437	0.253584	TB_M15	1.20453	-0.528967	0.598577	0.696677	negative
PWY66-422: D-galactose degradation V (Leloir pathway)	209	0.105955	0.153959	TB_M0	1.54953	287	0.637115	0.849981	TB_M2	1.30161	208	0.0669427	0.309257	TB_M6	1.53312	46	7.60010580657321e-08	8.43136737916716e-07	TB_M15	1.90001	1.70914	0.0920536	0.192855	positive
PWYG-321: mycolate biosynthesis	109	0.000129181	0.00164244	TB_M0	3.91973	278	0.518665	0.795882	TB_M2	1.38518	224	0.131004	0.361407	TB_M6	2.06299	169	0.0224221	0.042566	TB_M15	2.18734	-1.03582	0.30401	0.43995	negative
PYRIDNUCSAL-PWY: NAD salvage pathway I	159	0.00722385	0.0190496	TB_M0	2.22687	303	0.868897	0.948856	TB_M2	1.07272	310	0.849294	0.890706	TB_M6	1.19245	129	0.00140009	0.00388306	TB_M15	1.84476	0.21602	0.829629	0.881695	positive
PYRIDNUCSYN-PWY: NAD biosynthesis I (from aspartate)	191	0.0459207	0.0760361	TB_M0	1.28603	276	0.493948	0.792821	TB_M2	1.37991	235	0.198943	0.416609	TB_M6	1.33693	137	0.00262904	0.0069134	TB_M15	1.42875	0.469147	0.640488	0.723853	positive
PYRIDOXSYN-PWY: pyridoxal 5'-phosphate biosynthesis I	175	0.0193696	0.0408021	TB_M0	1.37002	246	0.205344	0.558034	TB_M2	1.64012	314	0.787139	0.846082	Healthy	0.693577	152	0.00771124	0.016692	TB_M15	1.84541	0.72971	0.468111	0.599451	positive
REDCITCYC: TCA cycle VIII (helicobacter)	139	0.0021924	0.0101363	TB_M0	2.30367	326	0.793037	0.930072	Healthy	0.714608	323	0.652246	0.79573	Healthy	0.658417	218	0.220939	0.311243	TB_M15	1.20679	-1.27268	0.20753	0.34363	negative
RHAMCAT-PWY: L-rhamnose degradation I	141	0.00202561	0.00987831	TB_M0	2.38866	195	0.0227451	0.144594	TB_M2	1.79182	206	0.0610685	0.309257	TB_M6	1.53407	51	1.75511956039268e-07	1.73074289983167e-06	TB_M15	2.39312	0.654678	0.514917	0.634292	positive
RIBOSYN2-PWY: flavin biosynthesis I (bacteria and plants)	187	0.0374157	0.0652941	TB_M0	1.70077	332.5	0.697737	0.877185	Healthy	0.816782	324.5	0.63114	0.785615	Healthy	0.882253	159	0.0121932	0.0250208	TB_M15	1.65831	1.14948	0.254444	0.387103	positive
SALVADEHYPOX-PWY: adenosine nucleotides degradation II	113	0.000189424	0.00219668	TB_M0	3.54955	261	0.32981	0.686621	TB_M2	1.3987	240	0.236382	0.454877	TB_M6	1.23554	134	0.00208572	0.00560933	TB_M15	1.53812	-2.13322	0.0365732	0.121727	negative
SER-GLYSYN-PWY: superpathway of L-serine and glycine biosynthesis I	190	0.0436576	0.0736593	TB_M0	1.06366	258	0.301718	0.667154	Healthy	0.98016	210	0.0732648	0.309257	TB_M6	1.10309	93	4.66440370199751e-05	0.000186052	TB_M15	1.43942	2.19891	0.0313411	0.109387	positive
SO4ASSIM-PWY: sulfate reduction I (assimilatory)	136	0.00137664	0.00777911	TB_M0	2.00757	322	0.854944	0.945218	TB_M2	1.10587	359	0.244421	0.457968	Healthy	0.479327	136	0.00243532	0.00645177	TB_M15	1.35178	-0.720203	0.473905	0.602537	negative
SULFATE-CYS-PWY: superpathway of sulfate assimilation and cysteine biosynthesis	136	0.00137664	0.00777911	TB_M0	2.06041	333	0.69311	0.877185	Healthy	0.92674	328	0.585481	0.760697	Healthy	0.726953	148	0.00586257	0.0134272	TB_M15	1.47307	-0.546017	0.586868	0.689521	negative
TCA-GLYOX-BYPASS: superpathway of glyoxylate bypass and TCA	118	0.000473838	0.00411017	TB_M0	4.78069	319	0.89951	0.966529	Healthy	0.906392	327	0.595322	0.76611	Healthy	0.799295	226	0.29213	0.39887	TB_M15	1.34105	-2.4177	0.0183457	0.0837317	negative
TCA: TCA cycle I (prokaryotic)	106	9.61680534304395e-05	0.00145401	TB_M0	2.81191	287	0.637115	0.849981	Healthy	0.985249	245	0.278449	0.492757	TB_M6	1.15061	108	0.000217548	0.000728579	TB_M15	1.74677	-0.98165	0.329804	0.467769	negative
THISYN-PWY: superpathway of thiamin diphosphate biosynthesis I	210	0.110028	0.156802	TB_M0	1.3587	374	0.231759	0.611852	Healthy	0.746878	419	0.0174404	0.228789	Healthy	0.477591	204	0.128093	0.199443	TB_M15	1.54726	1.60943	0.112225	0.220731	positive
THISYNARA-PWY: superpathway of thiamin diphosphate biosynthesis III (eukaryotes)	147	0.00315781	0.012088	TB_M0	1.65545	162	0.00311593	0.0583827	TB_M2	2.26863	204	0.05562	0.300011	TB_M6	1.91521	45	6.39016784084313e-08	8.10181994106897e-07	TB_M15	2.257	1.03668	0.303612	0.43995	positive
THRESYN-PWY: superpathway of L-threonine biosynthesis	141	0.00202561	0.00987831	TB_M0	1.53618	118	9.22568648033724e-05	0.0310626	TB_M2	2.5412	182	0.0178073	0.228789	TB_M6	1.64809	42	3.7497856023135e-08	5.11989957238959e-07	TB_M15	2.0621	0.212301	0.832517	0.881695	positive
TRNA-CHARGING-PWY: tRNA charging	385	0.0459207	0.0760361	Healthy	0.723507	395	0.109632	0.378922	Healthy	0.785373	278	0.669926	0.805722	TB_M6	1.08416	159	0.0121932	0.0250208	TB_M15	1.39102	4.55707	2.25832131781211e-05	0.000719712	positive
TRPSYN-PWY: L-tryptophan biosynthesis	236	0.291171	0.364989	TB_M0	1.12563	261	0.32981	0.686621	TB_M2	1.74789	316	0.758681	0.836193	Healthy	0.808149	213	0.185272	0.268455	Healthy	0.986851	-1.13808	0.259139	0.392568	negative
UBISYN-PWY: superpathway of ubiquinol-8 biosynthesis (prokaryotic)	141	0.00248321	0.0108023	TB_M0	5.95733	357	0.376182	0.735598	Healthy	0.814841	369	0.159969	0.382208	Healthy	0.655804	235	0.387092	0.491101	TB_M15	1.37495	-2.10602	0.0389523	0.122717	negative
UDPNAGSYN-PWY: UDP-N-acetyl-D-glucosamine biosynthesis I	186	0.0355081	0.06289	TB_M0	1.73261	177	0.0081775	0.0856233	TB_M2	3.55795	283	0.743633	0.827292	TB_M6	1.22032	189	0.0652919	0.110902	TB_M15	1.55724	-1.18574	0.239913	0.371343	negative
UNINTEGRATED	147	0.00315781	0.012088	TB_M0	1.37324	193	0.0204415	0.142183	TB_M2	1.20966	244	0.26966	0.484843	TB_M6	1.09263	79	9.1857652094391e-06	4.46705020459025e-05	TB_M15	1.4135	0.946651	0.347218	0.490515	positive
UNMAPPED	433	0.00235418	0.0104761	Healthy	0.777004	427	0.0252661	0.155082	Healthy	0.870982	358	0.252647	0.466022	Healthy	0.938728	479	4.29405574940657e-06	2.38185904849896e-05	Healthy	0.745823	-1.0543	0.295533	0.431188	negative
URDEGR-PWY: superpathway of allantoin degradation in plants	325	0.441384	0.510171	TB_M0	1.49422	394	0.0933529	0.357351	Healthy	0.92194	403	0.0246845	0.238651	TB_M6	1.06715	290	0.768509	0.804781	Healthy	0.881417	-0.615089	0.540579	0.64671	negative
VALSYN-PWY: L-valine biosynthesis	210	0.110554	0.156802	TB_M0	1.3214	170	0.00528258	0.0758087	TB_M2	1.87545	151	0.0024478	0.190354	TB_M6	1.54644	52	2.06326524767077e-07	1.8781004177516e-06	TB_M15	1.74848	0.76652	0.44606	0.578421	positive
