# Supplementary material for: Metabolic and immune consequences of antibiotic related microbiome alterations during first-line tuberculosis treatment in Bamako, Mali
Source: Front Immunol. 2025 May 14;16:1561459. doi: 10.3389/fimmu.2025.1561459 (PMC12116645; doi:10.3389/fimmu.2025.1561459)
Supplement: Supplementary file 5 [file Table5.xlsx]

## Sheet: stats_path_glm_adjusted_for_age
Pathway	stats_Healthy_vs_TB_M0_adjusted	P_Healthy_vs_TB_M0_adjusted	FDR_Healthy_vs_TB_M0_adjusted	Enriched_Healthy_vs_TB_M0_adjusted	stats_Healthy_vs_TB_M2_adjusted	P_Healthy_vs_TB_M2_adjusted	FDR_Healthy_vs_TB_M2_adjusted	Enriched_Healthy_vs_TB_M2_adjusted	stats_Healthy_vs_TB_M6_adjusted	P_Healthy_vs_TB_M6_adjusted	FDR_Healthy_vs_TB_M6_adjusted	Enriched_Healthy_vs_TB_M6_adjusted	stats_Healthy_vs_TB_M15_adjusted	P_Healthy_vs_TB_M15_adjusted	FDR_Healthy_vs_TB_M15_adjusted	Enriched_Healthy_vs_TB_M15_adjusted	stats_TB_time_lme	P_TB_time_lme	FDR_TB_time_lme	association with time
ARG+POLYAMINE-SYN: superpathway of arginine and polyamine biosynthesis	5.56437	1.37749e-06	0.000490385	TB_M0	3.17934	0.00261216	0.123391	TB_M2	2.84868	0.00654449	0.209116	TB_M6	7.29074	4.29479e-09	9.39324e-08	TB_M15	1.53016	0.130686	0.247469	positive
POLYAMSYN-PWY: superpathway of polyamine biosynthesis I	4.77438	1.94218e-05	0.00345708	TB_M0	2.10862	0.040335	0.246541	TB_M2	1.96512	0.0554563	0.308908	TB_M6	7.58062	1.62614e-09	4.44062e-08	TB_M15	2.26449	0.0267846	0.104559	positive
ASPASN-PWY: superpathway of L-aspartate and L-asparagine biosynthesis	4.33504	8.09748e-05	0.00471014	TB_M0	3.20445	0.00243247	0.123391	TB_M2	2.26454	0.0282979	0.22699	TB_M6	6.55656	5.12163e-08	6.734e-07	TB_M15	0.219708	0.826767	0.881695	positive
DAPLYSINESYN-PWY: L-lysine biosynthesis I	4.4534	5.53435e-05	0.00471014	TB_M0	2.86104	0.00628315	0.124267	TB_M2	1.82466	0.0745509	0.348519	TB_M6	4.11768	0.000165754	0.000795171	TB_M15	-0.704969	0.483273	0.610089	negative
FASYN-ELONG-PWY: fatty acid elongation -- saturated	4.11947	0.000160518	0.00471014	TB_M0	1.45348	0.152735	0.434934	TB_M2	2.44393	0.018422	0.209116	TB_M6	2.34943	0.0233549	0.0549072	TB_M15	-1.1959	0.23595	0.370037	negative
FASYN-INITIAL-PWY: superpathway of fatty acid biosynthesis initiation (E. coli)	4.23748	0.000110532	0.00471014	TB_M0	1.6433	0.106996	0.362666	TB_M2	2.64541	0.0111279	0.209116	TB_M6	2.11449	0.0401752	0.0838953	TB_M15	-1.90781	0.0607026	0.154377	negative
HOMOSER-METSYN-PWY: L-methionine biosynthesis I	4.24489	0.00010796	0.00471014	TB_M0	2.1461	0.0370589	0.236662	TB_M2	2.2211	0.0313069	0.234726	TB_M6	3.73765	0.000532439	0.0021726	TB_M15	-0.91113	0.365493	0.506286	negative
PWY-5154: L-arginine biosynthesis III (via N-acetyl-L-citrulline)	4.25616	0.000104158	0.00471014	TB_M0	2.96896	0.00469182	0.124267	TB_M2	2.45934	0.0177399	0.209116	TB_M6	3.95936	0.000270937	0.0012175	TB_M15	-0.10569	0.916144	0.937205	negative
PWY-5989: stearate biosynthesis II (bacteria and plants)	4.30085	9.03295e-05	0.00471014	TB_M0	1.5987	0.116589	0.380788	TB_M2	3.21032	0.00241931	0.209116	TB_M6	4.74617	2.21906e-05	0.000135822	TB_M15	0.433877	0.665772	0.742993	positive
PWY-6282: palmitoleate biosynthesis I (from (5Z)-dodec-5-enoate)	4.1231	0.000158693	0.00471014	TB_M0	1.52837	0.133123	0.412102	TB_M2	2.57023	0.0134665	0.209116	TB_M6	2.58795	0.013033	0.0342681	TB_M15	-1.18766	0.23916	0.371343	negative
PWY-6628: superpathway of L-phenylalanine biosynthesis	4.10214	0.000169503	0.00471014	TB_M0	1.16618	0.249424	0.528541	TB_M2	0.869919	0.388862	0.736355	TB_M6	0.978753	0.333053	0.425301	TB_M15	-2.22509	0.0294461	0.104828	negative
PWY-7388: octanoyl-[acyl-carrier protein] biosynthesis (mitochondria, yeast)	4.11755	0.000161491	0.00471014	TB_M0	1.66491	0.102585	0.362666	TB_M2	2.57743	0.0132243	0.209116	TB_M6	2.1548	0.0366907	0.0784651	TB_M15	-1.81251	0.0743872	0.17064	negative
PWY-7664: oleate biosynthesis IV (anaerobic)	4.06832	0.000188472	0.00471014	TB_M0	1.47044	0.148105	0.434934	TB_M2	2.47256	0.0171724	0.209116	TB_M6	2.29178	0.0267611	0.0608987	TB_M15	-1.34663	0.182638	0.314103	negative
TCA: TCA cycle I (prokaryotic)	4.05553	0.000196169	0.00471014	TB_M0	0.363921	0.717549	0.931537	TB_M2	0.353677	0.725197	0.87706	TB_M6	3.23369	0.00231993	0.00799586	TB_M15	-0.98165	0.329804	0.467769	negative
THRESYN-PWY: superpathway of L-threonine biosynthesis	4.05181	0.000198461	0.00471014	TB_M0	2.15055	0.0366867	0.236662	TB_M2	2.47579	0.0170367	0.209116	TB_M6	5.78	7.09827e-07	5.99972e-06	TB_M15	0.212301	0.832517	0.881695	positive
P4-PWY: superpathway of L-lysine, L-threonine and L-methionine biosynthesis I	4.00699	0.00022825	0.00477981	TB_M0	1.51733	0.13588	0.417012	TB_M2	1.47616	0.146715	0.507092	TB_M6	4.08994	0.000180749	0.000855544	TB_M15	0.147578	0.883119	0.909064	positive
PWY0-862: (5Z)-dodec-5-enoate biosynthesis	4.02498	0.000215803	0.00477981	TB_M0	1.57866	0.121122	0.390946	TB_M2	2.49066	0.0164229	0.209116	TB_M6	2.22435	0.0313027	0.0694529	TB_M15	-1.56984	0.121163	0.234424	negative
PWYG-321: mycolate biosynthesis	3.9705	0.000255666	0.0050565	TB_M0	1.64951	0.105711	0.362666	TB_M2	2.48397	0.0166963	0.209116	TB_M6	2.3786	0.0217846	0.0520483	TB_M15	-1.03582	0.30401	0.43995	negative
BIOTIN-BIOSYNTHESIS-PWY: biotin biosynthesis I	3.77543	0.000465522	0.00571468	TB_M0	1.34639	0.184633	0.472873	TB_M2	1.37957	0.17439	0.547092	TB_M6	2.5272	0.0151662	0.0387338	TB_M15	-1.11815	0.267495	0.400119	negative
P122-PWY: heterolactic fermentation	3.79613	0.000437093	0.00571468	TB_M0	1.37049	0.177045	0.456725	TB_M2	-0.126356	0.900001	0.958106	Healthy	1.46088	0.151154	0.249579	TB_M15	-2.07074	0.0422396	0.127435	negative
PHOSLIPSYN-PWY: superpathway of phospholipid biosynthesis I (bacteria)	3.80312	0.000427873	0.00571468	TB_M0	1.26608	0.211723	0.505577	TB_M2	1.01731	0.314328	0.699281	TB_M6	3.18446	0.00266428	0.00900781	TB_M15	-0.0825837	0.934429	0.953171	negative
PWY-5690: TCA cycle II (plants and fungi)	3.85237	0.000368053	0.00571468	TB_M0	0.223326	0.82425	0.932176	TB_M2	1.21492	0.230596	0.609859	TB_M6	2.47594	0.0172079	0.0431136	TB_M15	-1.11888	0.267186	0.400119	negative
PWY-5897: superpathway of menaquinol-11 biosynthesis	3.79623	0.000436956	0.00571468	TB_M0	1.20555	0.234026	0.517474	TB_M2	-0.346042	0.730889	0.87706	Healthy	1.91221	0.0623741	0.118411	TB_M15	-0.897343	0.372749	0.506314	negative
PWY-5898: superpathway of menaquinol-12 biosynthesis	3.79623	0.000436956	0.00571468	TB_M0	1.20555	0.234026	0.517474	TB_M2	-0.346042	0.730889	0.87706	Healthy	1.91221	0.0623741	0.118411	TB_M15	-0.897343	0.372749	0.506314	negative
PWY-5899: superpathway of menaquinol-13 biosynthesis	3.79623	0.000436956	0.00571468	TB_M0	1.20555	0.234026	0.517474	TB_M2	-0.346042	0.730889	0.87706	Healthy	1.91221	0.0623741	0.118411	TB_M15	-0.897343	0.372749	0.506314	negative
PWY-5918: superpathay of heme biosynthesis from glutamate	3.78103	0.00045766	0.00571468	TB_M0	1.86515	0.0684102	0.279931	TB_M2	1.7443	0.0877855	0.367666	TB_M6	3.32688	0.00178026	0.00631991	TB_M15	0.611482	0.54295	0.64671	positive
PWY4FS-7: phosphatidylglycerol biosynthesis I (plastidic)	3.79786	0.000434791	0.00571468	TB_M0	1.2575	0.214785	0.505577	TB_M2	0.842256	0.404003	0.737626	TB_M6	2.40002	0.0206923	0.0500131	TB_M15	-0.47396	0.637069	0.723559	negative
PWY4FS-8: phosphatidylglycerol biosynthesis II (non-plastidic)	3.79495	0.00043867	0.00571468	TB_M0	1.25742	0.214815	0.505577	TB_M2	0.842195	0.404037	0.737626	TB_M6	2.39967	0.0207097	0.0500131	TB_M15	-0.472374	0.638195	0.723559	negative
RHAMCAT-PWY: L-rhamnose degradation I	3.8681	0.000350716	0.00571468	TB_M0	2.67878	0.0101505	0.157112	TB_M2	1.98029	0.0536704	0.308172	TB_M6	7.10889	7.91862e-09	1.56173e-07	TB_M15	0.654678	0.514917	0.634292	positive
PWY-5173: superpathway of acetyl-CoA biosynthesis	3.69713	0.000590066	0.00617833	TB_M0	0.566854	0.573511	0.865127	TB_M2	0.755211	0.453972	0.742834	TB_M6	0.974861	0.334959	0.426202	TB_M15	-2.7991	0.00668712	0.0377876	negative
PWY-6519: 8-amino-7-oxononanoate biosynthesis I	3.70525	0.000575779	0.00617833	TB_M0	1.26674	0.211491	0.505577	TB_M2	1.44231	0.15599	0.518995	TB_M6	2.3206	0.0250067	0.0572735	TB_M15	-1.41471	0.161785	0.292363	negative
PWY-6608: guanosine nucleotides degradation III	3.71469	0.000559603	0.00617833	TB_M0	2.01963	0.0491441	0.264409	TB_M2	2.12141	0.0393063	0.256511	TB_M6	1.95666	0.0567526	0.109495	TB_M15	-2.08256	0.0411123	0.126393	negative
PWY-6969: TCA cycle V (2-oxoglutarate:ferredoxin oxidoreductase)	3.69967	0.000585557	0.00617833	TB_M0	0.200284	0.842122	0.932176	TB_M2	0.34495	0.731704	0.87706	TB_M6	2.83519	0.00689336	0.0202154	TB_M15	-0.894896	0.374047	0.506314	negative
PWY-7242: D-fructuronate degradation	3.72242	0.000546694	0.00617833	TB_M0	2.38128	0.0213555	0.199183	TB_M2	2.46969	0.0172945	0.209116	TB_M6	7.51505	2.02467e-09	5.13398e-08	TB_M15	1.90473	0.0611097	0.154377	positive
NAGLIPASYN-PWY: lipid IVA biosynthesis	3.66964	0.00064095	0.00651938	TB_M0	0.502135	0.617917	0.902071	TB_M2	0.476158	0.636216	0.829644	TB_M6	2.03393	0.0480148	0.0979613	TB_M15	-1.17635	0.243617	0.375444	negative
THISYNARA-PWY: superpathway of thiamin diphosphate biosynthesis III (eukaryotes)	3.64253	0.000695247	0.00687522	TB_M0	3.2953	0.00187512	0.123391	TB_M2	2.63623	0.0113919	0.209116	TB_M6	7.82871	7.11639e-10	2.11625e-08	TB_M15	1.03668	0.303612	0.43995	positive
GLUCUROCAT-PWY: superpathway of &beta;-D-glucuronide and D-glucuronate degradation	3.59121	0.000810361	0.00704369	TB_M0	2.17039	0.0350636	0.236662	TB_M2	2.24113	0.0298863	0.231294	TB_M6	8.27907	1.60881e-10	8.15894e-09	TB_M15	3.18948	0.00216847	0.0167821	positive
HEMESYN2-PWY: heme biosynthesis II (anaerobic)	3.58306	0.000830258	0.00704369	TB_M0	1.88889	0.0650852	0.279647	TB_M2	1.83323	0.0732441	0.348519	TB_M6	1.97516	0.0545442	0.10581	TB_M15	-1.81004	0.0747747	0.17064	negative
PPGPPMET-PWY: ppGpp biosynthesis	3.58276	0.000830997	0.00704369	TB_M0	1.65075	0.105457	0.362666	TB_M2	-0.47651	0.635967	0.829644	Healthy	2.26954	0.0281895	0.0637407	TB_M15	-1.20833	0.231169	0.369041	negative
PWY-5659: GDP-mannose biosynthesis	3.58678	0.000821123	0.00704369	TB_M0	1.6337	0.109004	0.362666	TB_M2	1.20415	0.234693	0.609859	TB_M6	5.00156	9.59242e-06	6.19147e-05	TB_M15	1.82364	0.0726672	0.170325	positive
SALVADEHYPOX-PWY: adenosine nucleotides degradation II	3.60384	0.000780442	0.00704369	TB_M0	1.82417	0.0744881	0.291404	TB_M2	1.54755	0.128585	0.465396	TB_M6	1.77215	0.0832946	0.154008	TB_M15	-2.13322	0.0365732	0.121727	negative
UNMAPPED	-3.58835	0.000817289	0.00704369	Healthy	-1.92367	0.0604645	0.279647	Healthy	-0.712639	0.479668	0.747426	Healthy	-4.6015	3.55125e-05	0.000203338	Healthy	-1.0543	0.295533	0.431188	negative
UNINTEGRATED	3.53941	0.000944974	0.00782351	TB_M0	1.85268	0.0702127	0.283792	TB_M2	0.619918	0.538371	0.769719	TB_M6	4.4124	6.52592e-05	0.000335754	TB_M15	0.946651	0.347218	0.490515	positive
PWY-6630: superpathway of L-tyrosine biosynthesis	3.52595	0.000983324	0.00795599	TB_M0	0.721309	0.474293	0.774929	TB_M2	-0.288782	0.774046	0.902125	Healthy	1.49507	0.142033	0.241253	TB_M15	-1.53046	0.130611	0.247469	negative
GLYCOLYSIS-TCA-GLYOX-BYPASS: superpathway of glycolysis, pyruvate dehydrogenase, TCA, and glyoxylate bypass	3.51612	0.00101225	0.00800801	TB_M0	0.217501	0.82876	0.932176	TB_M2	-0.0832856	0.933986	0.967479	Healthy	1.34167	0.186587	0.291799	TB_M15	-1.89405	0.0625358	0.15678	negative
ARGSYNBSUB-PWY: L-arginine biosynthesis II (acetyl cycle)	3.49747	0.00106939	0.00822847	TB_M0	1.99603	0.0517426	0.264409	TB_M2	1.19217	0.23931	0.617349	TB_M6	2.13354	0.0384937	0.0808595	TB_M15	-0.88216	0.380844	0.509701	negative
PWY-5083: NAD/NADH phosphorylation and dephosphorylation	3.48938	0.00109513	0.00822847	TB_M0	1.18237	0.243006	0.519633	TB_M2	0.702024	0.486202	0.75075	TB_M6	1.48918	0.143574	0.241559	TB_M15	-1.85951	0.0673461	0.163097	negative
PWY0-1415: superpathway of heme biosynthesis from uroporphyrinogen-III	3.48496	0.00110946	0.00822847	TB_M0	1.74301	0.0878712	0.325856	TB_M2	1.31282	0.195757	0.576415	TB_M6	2.57888	0.013333	0.0345491	TB_M15	0.277061	0.782586	0.849392	positive
NAD-BIOSYNTHESIS-II: NAD salvage pathway II	3.46815	0.00116552	0.00829848	TB_M0	-0.514862	0.609062	0.899694	Healthy	-0.826798	0.41262	0.741094	Healthy	0.789428	0.434096	0.505259	TB_M15	-2.29854	0.0246582	0.0997536	negative
TCA-GLYOX-BYPASS: superpathway of glyoxylate bypass and TCA	3.47252	0.00115069	0.00829848	TB_M0	0.319275	0.750933	0.932176	TB_M2	-0.0751883	0.940391	0.970374	Healthy	1.11258	0.27193	0.384602	TB_M15	-2.4177	0.0183457	0.0837317	negative
GLUCOSE1PMETAB-PWY: glucose and glucose-1-phosphate degradation	3.45668	0.00120535	0.00836985	TB_M0	1.27115	0.209932	0.505577	TB_M2	-0.384572	0.702327	0.875192	Healthy	1.7045	0.0953406	0.173569	TB_M15	-1.82117	0.0730459	0.170325	negative
GLYOXYLATE-BYPASS: glyoxylate cycle	3.45183	0.00122256	0.00836985	TB_M0	0.179022	0.85869	0.932176	TB_M2	0.642716	0.523599	0.769719	TB_M6	0.972412	0.336161	0.426204	TB_M15	-2.35338	0.0215461	0.0946966	negative
LPSSYN-PWY: superpathway of lipopolysaccharide biosynthesis	3.4427	0.00125562	0.00843394	TB_M0	-0.724313	0.472464	0.774929	Healthy	-1.62227	0.11158	0.431767	Healthy	0.432769	0.667296	0.700859	TB_M15	-2.57944	0.0120962	0.0624092	negative
GALACT-GLUCUROCAT-PWY: superpathway of hexuronide and hexuronate degradation	3.36904	0.00155525	0.00851796	TB_M0	1.77571	0.0822562	0.318296	TB_M2	2.17295	0.0349707	0.248991	TB_M6	8.59383	5.7566e-11	3.68435e-09	TB_M15	3.83954	0.000275907	0.00392216	positive
GLCMANNANAUT-PWY: superpathway of N-acetylglucosamine, N-acetylmannosamine and N-acetylneuraminate degradation	3.40707	0.00139292	0.00851796	TB_M0	1.56585	0.124092	0.390946	TB_M2	2.38301	0.0213586	0.209116	TB_M6	9.15958	9.32044e-12	1.65438e-09	TB_M15	3.95342	0.000188181	0.00324297	positive
GLYCOLYSIS-E-D: superpathway of glycolysis and Entner-Doudoroff	3.37997	0.00150682	0.00851796	TB_M0	0.394942	0.694672	0.922109	TB_M2	-0.290477	0.772757	0.902125	Healthy	3.21604	0.00243823	0.0083228	TB_M15	-0.447691	0.655821	0.734189	negative
P161-PWY: acetylene degradation	3.38772	0.00147339	0.00851796	TB_M0	1.18045	0.24376	0.519633	TB_M2	0.879212	0.383856	0.730764	TB_M6	2.01222	0.0503435	0.100404	TB_M15	-0.810308	0.420632	0.554611	negative
PWY-5791: 1,4-dihydroxy-2-naphthoate biosynthesis II (plants)	3.37076	0.00154753	0.00851796	TB_M0	1.05759	0.29565	0.591299	TB_M2	-0.267047	0.790627	0.902125	Healthy	1.32693	0.191376	0.296675	TB_M15	-1.97202	0.0527379	0.142858	negative
PWY-5837: 1,4-dihydroxy-2-naphthoate biosynthesis I	3.37076	0.00154753	0.00851796	TB_M0	1.05759	0.29565	0.591299	TB_M2	-0.267047	0.790627	0.902125	Healthy	1.32693	0.191376	0.296675	TB_M15	-1.97202	0.0527379	0.142858	negative
PWY-5840: superpathway of menaquinol-7 biosynthesis	3.3835	0.00149151	0.00851796	TB_M0	0.386925	0.700558	0.923634	TB_M2	-0.643628	0.523013	0.769719	Healthy	1.53596	0.131708	0.225876	TB_M15	-1.20369	0.232945	0.370037	negative
PWY-6507: 4-deoxy-L-threo-hex-4-enopyranuronate degradation	3.40531	0.00140005	0.00851796	TB_M0	2.00375	0.0508801	0.264409	TB_M2	2.15576	0.0363678	0.253861	TB_M6	6.9525	1.34198e-08	2.50738e-07	TB_M15	2.7139	0.00844606	0.0455575	positive
PWY0-1061: superpathway of L-alanine biosynthesis	3.42296	0.00133	0.00851796	TB_M0	0.687617	0.495074	0.793902	TB_M2	-0.290844	0.772478	0.902125	Healthy	0.98028	0.332307	0.425301	TB_M15	-2.371	0.0206235	0.0917746	negative
PWY0-1297: superpathway of purine deoxyribonucleosides degradation	3.40257	0.00141124	0.00851796	TB_M0	0.825778	0.413102	0.720904	TB_M2	0.729419	0.469443	0.742834	TB_M6	0.367543	0.714976	0.742154	TB_M15	-2.4742	0.0158928	0.0764571	negative
PWY0-1298: superpathway of pyrimidine deoxyribonucleosides degradation	3.42034	0.0013402	0.00851796	TB_M0	0.640697	0.524831	0.823854	TB_M2	-0.113958	0.909767	0.958216	Healthy	1.1309	0.264224	0.378563	TB_M15	-2.26365	0.0268392	0.104559	negative
PWY0-781: aspartate superpathway	3.3798	0.00150758	0.00851796	TB_M0	1.37539	0.175532	0.456725	TB_M2	0.775568	0.441973	0.742834	TB_M6	3.95991	0.000270476	0.0012175	TB_M15	1.33802	0.185412	0.315822	positive
PWY-7323: superpathway of GDP-mannose-derived O-antigen building blocks biosynthesis	3.35131	0.00163693	0.00882949	TB_M0	1.19782	0.236995	0.517608	TB_M2	0.546358	0.587461	0.807475	TB_M6	2.75	0.00861556	0.0246655	TB_M15	-0.498809	0.619547	0.7161	negative
PWY-5861: superpathway of demethylmenaquinol-8 biosynthesis	3.32928	0.00174407	0.00919115	TB_M0	0.408715	0.684605	0.922109	TB_M2	-1.20804	0.233206	0.609859	Healthy	1.07235	0.289411	0.402906	TB_M15	-1.76708	0.0817685	0.179689	negative
PWY-6353: purine nucleotides degradation II (aerobic)	3.32699	0.00175561	0.00919115	TB_M0	1.45268	0.152958	0.434934	TB_M2	0.612421	0.543275	0.772006	TB_M6	1.20771	0.233611	0.347372	TB_M15	-2.12509	0.0372704	0.121727	negative
PWY-5860: superpathway of demethylmenaquinol-6 biosynthesis I	3.31187	0.00183344	0.00932437	TB_M0	0.232357	0.81727	0.932176	TB_M2	-1.12013	0.268474	0.649549	Healthy	0.993046	0.326117	0.42204	TB_M15	-1.77676	0.0801475	0.178328	negative
PWY-5862: superpathway of demethylmenaquinol-9 biosynthesis	3.31449	0.00181975	0.00932437	TB_M0	0.238502	0.812528	0.932176	TB_M2	-1.11207	0.271888	0.649549	Healthy	0.997286	0.324079	0.42204	TB_M15	-1.77676	0.0801475	0.178328	negative
PWY-5845: superpathway of menaquinol-9 biosynthesis	3.29561	0.00192086	0.0094587	TB_M0	0.194673	0.846488	0.932176	TB_M2	-1.2449	0.219474	0.60568	Healthy	1.14973	0.256467	0.371615	TB_M15	-1.48358	0.142611	0.261698	negative
PWY-5850: superpathway of menaquinol-6 biosynthesis I	3.29222	0.00193957	0.0094587	TB_M0	0.187021	0.852449	0.932176	TB_M2	-1.25517	0.215756	0.604796	Healthy	1.14469	0.258527	0.373077	TB_M15	-1.48358	0.142611	0.261698	negative
PWY-5896: superpathway of menaquinol-10 biosynthesis	3.29561	0.00192086	0.0094587	TB_M0	0.194673	0.846488	0.932176	TB_M2	-1.2449	0.219474	0.60568	Healthy	1.14973	0.256467	0.371615	TB_M15	-1.48358	0.142611	0.261698	negative
GALACTUROCAT-PWY: D-galacturonate degradation I	3.28591	0.00197483	0.00950055	TB_M0	1.98731	0.0527332	0.264409	TB_M2	2.18186	0.0342657	0.248951	TB_M6	7.82715	7.15351e-10	2.11625e-08	TB_M15	3.5171	0.000788363	0.00825462	positive
KETOGLUCONMET-PWY: ketogluconate metabolism	3.27613	0.00203075	0.00963928	TB_M0	1.0666	0.291599	0.591299	TB_M2	0.537186	0.593728	0.812951	TB_M6	1.77721	0.0824472	0.153239	TB_M15	-1.83946	0.070279	0.169049	negative
PWY-5838: superpathway of menaquinol-8 biosynthesis I	3.26946	0.00206977	0.00969523	TB_M0	0.276779	0.783163	0.932176	TB_M2	-1.3545	0.182194	0.56401	Healthy	1.23063	0.225001	0.338944	TB_M15	-1.40218	0.165477	0.297524	negative
PWY66-400: glycolysis VI (metazoan)	3.25908	0.00213181	0.00985616	TB_M0	0.455922	0.650546	0.908604	TB_M2	0.761898	0.45001	0.742834	TB_M6	1.85561	0.0702151	0.131191	TB_M15	0.0567914	0.95488	0.962996	positive
PWY-5347: superpathway of L-methionine biosynthesis (transsulfuration)	3.24363	0.00222752	0.0101666	TB_M0	2.1363	0.0378925	0.236662	TB_M2	1.59385	0.117818	0.444248	TB_M6	4.73386	2.30993e-05	0.000137081	TB_M15	0.811932	0.419706	0.554611	positive
ANAGLYCOLYSIS-PWY: glycolysis III (from glucose)	3.22992	0.00231582	0.0103054	TB_M0	3.28369	0.00193895	0.123391	TB_M2	1.31579	0.194766	0.576415	TB_M6	8.05122	3.40587e-10	1.34343e-08	TB_M15	2.56973	0.0124086	0.0631066	positive
GLUTORN-PWY: L-ornithine biosynthesis	3.23188	0.00230295	0.0103054	TB_M0	1.92413	0.0604058	0.279647	TB_M2	1.23354	0.223639	0.609859	TB_M6	1.99527	0.0522282	0.102436	TB_M15	-0.903343	0.36958	0.506314	negative
FUC-RHAMCAT-PWY: superpathway of fucose and rhamnose degradation	3.15394	0.00286823	0.0120563	TB_M0	0.603234	0.549253	0.84282	TB_M2	-0.213484	0.831892	0.927688	Healthy	1.88104	0.0665937	0.125083	TB_M15	-1.63742	0.106232	0.212028	negative
METSYN-PWY: L-homoserine and L-methionine biosynthesis	3.16046	0.00281632	0.0120563	TB_M0	2.30146	0.0258459	0.224418	TB_M2	2.04237	0.0468707	0.285295	TB_M6	4.44497	5.87969e-05	0.000327489	TB_M15	0.253016	0.80103	0.864142	positive
P105-PWY: TCA cycle IV (2-oxoglutarate decarboxylase)	3.16415	0.0027874	0.0120563	TB_M0	0.197948	0.843939	0.932176	TB_M2	-0.355949	0.723506	0.87706	Healthy	1.21355	0.231393	0.346601	TB_M15	-2.00617	0.0488781	0.135942	negative
PWY-5705: allantoin degradation to glyoxylate III	3.15265	0.00287862	0.0120563	TB_M0	0.620507	0.537922	0.832337	TB_M2	-0.928791	0.357846	0.727611	Healthy	0.988601	0.328264	0.422223	TB_M15	-2.47752	0.015758	0.0764571	negative
PWY-7269: NAD/NADP-NADH/NADPH mitochondrial interconversion (yeast)	3.16961	0.00274499	0.0120563	TB_M0	0.077319	0.938698	0.974755	TB_M2	-0.630133	0.531726	0.769719	Healthy	0.826254	0.413118	0.488857	TB_M15	-2.2344	0.0287972	0.104559	negative
COLANSYN-PWY: colanic acid building blocks biosynthesis	3.14644	0.00292906	0.0121249	TB_M0	-0.0582706	0.95378	0.978701	Healthy	-0.0162545	0.987102	0.990193	Healthy	3.29108	0.00197169	0.00693019	TB_M15	0.677588	0.500366	0.625019	positive
PWY-5863: superpathway of phylloquinol biosynthesis	3.11965	0.0031564	0.0126968	TB_M0	0.860828	0.393703	0.717356	TB_M2	-0.550883	0.58438	0.806353	Healthy	1.58671	0.119739	0.208369	TB_M15	-1.59821	0.114703	0.223137	negative
PWY-5971: palmitate biosynthesis II (bacteria and plants)	3.11763	0.00317421	0.0126968	TB_M0	0.83644	0.40714	0.720904	TB_M2	2.13574	0.0380562	0.255623	TB_M6	2.758	0.00843837	0.0243546	TB_M15	0.0348759	0.972282	0.975021	positive
PWY-6803: phosphatidylcholine acyl editing	3.123	0.00312703	0.0126968	TB_M0	0.165722	0.869087	0.932176	TB_M2	-0.135028	0.893179	0.955868	Healthy	0.991356	0.326932	0.42204	TB_M15	-2.10909	0.0386771	0.122717	negative
PWY-2723: trehalose degradation V	3.08807	0.00344566	0.0129122	TB_M0	0.436953	0.664147	0.922109	TB_M2	-0.787952	0.434766	0.742834	Healthy	1.0016	0.322015	0.421827	TB_M15	-2.06574	0.0427233	0.127811	negative
PWY-5855: ubiquinol-7 biosynthesis (prokaryotic)	3.09377	0.00339165	0.0129122	TB_M0	0.311951	0.756458	0.932176	TB_M2	-0.380179	0.705562	0.875192	Healthy	1.00545	0.320178	0.421827	TB_M15	-2.23037	0.0290768	0.104559	negative
PWY-5856: ubiquinol-9 biosynthesis (prokaryotic)	3.09377	0.00339165	0.0129122	TB_M0	0.311951	0.756458	0.932176	TB_M2	-0.380179	0.705562	0.875192	Healthy	1.00545	0.320178	0.421827	TB_M15	-2.23037	0.0290768	0.104559	negative
PWY-5857: ubiquinol-10 biosynthesis (prokaryotic)	3.09377	0.00339165	0.0129122	TB_M0	0.311951	0.756458	0.932176	TB_M2	-0.380179	0.705562	0.875192	Healthy	1.00545	0.320178	0.421827	TB_M15	-2.23037	0.0290768	0.104559	negative
PWY-6708: ubiquinol-8 biosynthesis (prokaryotic)	3.09377	0.00339165	0.0129122	TB_M0	0.311951	0.756458	0.932176	TB_M2	-0.380179	0.705562	0.875192	Healthy	1.00545	0.320178	0.421827	TB_M15	-2.23037	0.0290768	0.104559	negative
PWY-7254: TCA cycle VII (acetate-producers)	3.08848	0.00344177	0.0129122	TB_M0	0.263068	0.793648	0.932176	TB_M2	-0.197507	0.844301	0.927688	Healthy	1.06302	0.293574	0.403319	TB_M15	-2.20188	0.0311204	0.109387	negative
PWY0-1261: anhydromuropeptides recycling	3.07741	0.00354875	0.0131599	TB_M0	0.895404	0.375134	0.695561	TB_M2	-0.766549	0.447266	0.742834	Healthy	2.05999	0.0453442	0.0935883	TB_M15	-1.55591	0.124441	0.239466	negative
PWY-7357: thiamin formation from pyrithiamine and oxythiamine (yeast)	3.07039	0.00361825	0.0132793	TB_M0	2.83232	0.00678422	0.127115	TB_M2	3.1143	0.00316988	0.209116	TB_M6	8.92892	1.94963e-11	2.30706e-09	TB_M15	1.77213	0.0809201	0.178929	positive
GOLPDLCAT-PWY: superpathway of glycerol degradation to 1,3-propanediol	3.06186	0.00370449	0.0134571	TB_M0	2.24424	0.0295651	0.231216	TB_M2	1.71648	0.092803	0.379746	TB_M6	1.65166	0.105723	0.186725	TB_M15	-1.39281	0.168281	0.29954	negative
ARGSYN-PWY: L-arginine biosynthesis I (via L-ornithine)	3.03314	0.00400896	0.0137253	TB_M0	2.37234	0.0218206	0.199183	TB_M2	1.7587	0.0852794	0.361422	TB_M6	3.26828	0.00210364	0.00732151	TB_M15	0.0672021	0.946621	0.957378	positive
FUCCAT-PWY: fucose degradation	3.03166	0.00402531	0.0137253	TB_M0	0.395023	0.694613	0.922109	TB_M2	-0.843673	0.403218	0.737626	Healthy	0.811782	0.421287	0.491963	TB_M15	-2.18809	0.0321551	0.111138	negative
HEME-BIOSYNTHESIS-II: heme biosynthesis I (aerobic)	3.04495	0.00388098	0.0137253	TB_M0	2.69084	0.00983859	0.157112	TB_M2	2.29832	0.026139	0.216406	TB_M6	2.86173	0.0064259	0.0191697	TB_M15	-0.147057	0.883528	0.909064	negative
KDO-NAGLIPASYN-PWY: superpathway of (Kdo)2-lipid A biosynthesis	3.02959	0.00404821	0.0137253	TB_M0	0.176878	0.860364	0.932176	TB_M2	-0.991842	0.326463	0.70437	Healthy	0.951096	0.346751	0.435579	TB_M15	-2.10985	0.0386099	0.122717	negative
PWY-7199: pyrimidine deoxyribonucleosides salvage	3.04189	0.00391385	0.0137253	TB_M0	1.6774	0.100104	0.35997	TB_M2	1.61537	0.113069	0.432825	TB_M6	6.93137	1.44122e-08	2.55817e-07	TB_M15	3.16353	0.00234352	0.0169827	positive
PWY0-1241: ADP-L-glycero-&beta;-D-manno-heptose biosynthesis	3.03698	0.00396691	0.0137253	TB_M0	0.868462	0.389554	0.714852	TB_M2	-0.710814	0.480788	0.747426	Healthy	1.67283	0.101458	0.180993	TB_M15	-1.88481	0.0637936	0.157712	negative
SULFATE-CYS-PWY: superpathway of sulfate assimilation and cysteine biosynthesis	3.03176	0.00402425	0.0137253	TB_M0	0.3989	0.691774	0.922109	TB_M2	-0.673359	0.504088	0.757196	Healthy	1.64039	0.108055	0.189899	TB_M15	-0.546017	0.586868	0.689521	negative
P441-PWY: superpathway of N-acetylneuraminate degradation	3.01439	0.00422029	0.0137837	TB_M0	0.796434	0.429785	0.742735	TB_M2	0.629544	0.532107	0.769719	TB_M6	3.11617	0.00322257	0.0104458	TB_M15	0.987266	0.327064	0.46761	positive
PWY-7220: adenosine deoxyribonucleotides de novo biosynthesis II	3.01552	0.00420733	0.0137837	TB_M0	1.63485	0.108762	0.362666	TB_M2	1.30126	0.199648	0.577843	TB_M6	4.42475	6.27303e-05	0.000327489	TB_M15	2.32094	0.0233419	0.0971858	positive
PWY-7222: guanosine deoxyribonucleotides de novo biosynthesis II	3.01552	0.00420733	0.0137837	TB_M0	1.63485	0.108762	0.362666	TB_M2	1.30126	0.199648	0.577843	TB_M6	4.42475	6.27303e-05	0.000327489	TB_M15	2.32094	0.0233419	0.0971858	positive
UBISYN-PWY: superpathway of ubiquinol-8 biosynthesis (prokaryotic)	3.01742	0.00418546	0.0137837	TB_M0	0.0926615	0.926566	0.970169	TB_M2	-0.521703	0.60438	0.814998	Healthy	0.927923	0.35851	0.443453	TB_M15	-2.10602	0.0389523	0.122717	negative
COBALSYN-PWY: adenosylcobalamin salvage from cobinamide I	3.00868	0.00428674	0.0138735	TB_M0	2.07141	0.0438344	0.246541	TB_M2	2.50976	0.015664	0.209116	TB_M6	7.86612	6.28541e-10	2.11625e-08	TB_M15	3.1725	0.00228154	0.0169827	positive
HCAMHPDEG-PWY: 3-phenylpropanoate and 3-(3-hydroxyphenyl)propanoate degradation to 2-oxopent-4-enoate	2.99277	0.00447691	0.0141042	TB_M0	0.162062	0.871951	0.932176	TB_M2	-0.621785	0.537153	0.769719	Healthy	0.6836	0.497812	0.555733	TB_M15	-1.95955	0.0542107	0.144023	negative
PWY-4041: &gamma;-glutamyl cycle	2.99437	0.00445744	0.0141042	TB_M0	0.277935	0.782281	0.932176	TB_M2	-0.928336	0.358079	0.727611	Healthy	0.84866	0.400664	0.480526	TB_M15	-2.33034	0.022808	0.0971858	negative
PWY-6690: cinnamate and 3-hydroxycinnamate degradation to 2-oxopent-4-enoate	2.99277	0.00447691	0.0141042	TB_M0	0.162062	0.871951	0.932176	TB_M2	-0.621785	0.537153	0.769719	Healthy	0.6836	0.497812	0.555733	TB_M15	-1.95955	0.0542107	0.144023	negative
MET-SAM-PWY: superpathway of S-adenosyl-L-methionine biosynthesis	2.98332	0.00459369	0.0143452	TB_M0	2.27608	0.0274405	0.230634	TB_M2	2.11703	0.0396963	0.256511	TB_M6	4.37668	7.3145e-05	0.000365725	TB_M15	0.456215	0.649711	0.729644	positive
P461-PWY: hexitol fermentation to lactate, formate, ethanol and acetate	2.97937	0.00464332	0.0143741	TB_M0	0.016757	0.986701	0.993858	TB_M2	0.586276	0.560556	0.785661	TB_M6	0.911252	0.367128	0.450272	TB_M15	-1.81339	0.0742499	0.17064	negative
PWY-6612: superpathway of tetrahydrofolate biosynthesis	2.96364	0.00484584	0.0147446	TB_M0	0.951532	0.346202	0.655574	TB_M2	-0.892134	0.376965	0.727738	Healthy	1.0621	0.293984	0.403319	TB_M15	-1.91947	0.0591843	0.152678	negative
PWY-7400: L-arginine biosynthesis IV (archaebacteria)	2.96489	0.00482946	0.0147446	TB_M0	2.39857	0.0204803	0.19911	TB_M2	1.82639	0.0742858	0.348519	TB_M6	3.49297	0.00110101	0.00424845	TB_M15	0.209572	0.834638	0.881695	positive
PYRIDNUCSAL-PWY: NAD salvage pathway I	2.9584	0.00491515	0.0148288	TB_M0	0.221385	0.825751	0.932176	TB_M2	0.163633	0.870737	0.947958	TB_M6	3.67669	0.000639329	0.00257911	TB_M15	0.21602	0.829629	0.881695	positive
PWY-5189: tetrapyrrole biosynthesis II (from glycine)	2.95203	0.00500063	0.0149599	TB_M0	-1.37763	0.174842	0.456725	Healthy	-0.933852	0.355257	0.727611	Healthy	0.925329	0.359842	0.443556	TB_M15	-1.26888	0.208876	0.344258	negative
ENTBACSYN-PWY: enterobactin biosynthesis	2.94509	0.00509541	0.0149914	TB_M0	0.134272	0.893761	0.949788	TB_M2	-0.570279	0.571263	0.794413	Healthy	0.835706	0.407836	0.485844	TB_M15	-2.03322	0.0459947	0.129314	negative
PWY-1042: glycolysis IV (plant cytosol)	2.94723	0.00506606	0.0149914	TB_M0	2.22442	0.0309603	0.231216	TB_M2	2.36467	0.0223214	0.209116	TB_M6	5.53579	1.61566e-06	1.27458e-05	TB_M15	1.94391	0.056108	0.147959	positive
PENTOSE-P-PWY: pentose phosphate pathway	2.94155	0.00514441	0.0150116	TB_M0	1.10884	0.27314	0.568642	TB_M2	0.200492	0.84198	0.927688	TB_M6	3.4246	0.00134359	0.0050742	TB_M15	1.36464	0.176931	0.310319	positive
ECASYN-PWY: enterobacterial common antigen biosynthesis	2.93088	0.00529455	0.0153053	TB_M0	0.493718	0.623805	0.902742	TB_M2	-0.755626	0.453725	0.742834	Healthy	1.0331	0.3072	0.417839	TB_M15	-2.15136	0.0350569	0.11886	negative
PWY-6892: thiazole biosynthesis I (E. coli)	2.92833	0.00533106	0.0153053	TB_M0	-0.190333	0.849868	0.932176	Healthy	-1.15972	0.252148	0.641176	Healthy	1.23065	0.224992	0.338944	TB_M15	-1.23497	0.221154	0.359501	negative
FERMENTATION-PWY: mixed acid fermentation	2.89907	0.00576721	0.0154878	TB_M0	-0.00483243	0.996165	0.996165	Healthy	1.1521	0.255231	0.644413	TB_M6	0.759571	0.451561	0.515182	TB_M15	-0.762499	0.448438	0.578421	negative
FOLSYN-PWY: superpathway of tetrahydrofolate biosynthesis and salvage	2.90445	0.00568467	0.0154878	TB_M0	0.980213	0.332	0.638875	TB_M2	-0.822535	0.415016	0.741094	Healthy	1.44314	0.156062	0.252977	TB_M15	-1.35592	0.179678	0.310511	negative
GALACTARDEG-PWY: D-galactarate degradation I	2.90011	0.0057512	0.0154878	TB_M0	-0.207735	0.836333	0.932176	Healthy	-0.142796	0.887075	0.954075	Healthy	0.783643	0.437448	0.505843	TB_M15	-2.03747	0.0455556	0.129314	negative
GLUCARDEG-PWY: D-glucarate degradation I	2.89785	0.00578616	0.0154878	TB_M0	0.054576	0.956708	0.978701	TB_M2	-0.208072	0.836091	0.927688	Healthy	0.877512	0.384975	0.466437	TB_M15	-2.08701	0.0406949	0.126393	negative
GLUCARGALACTSUPER-PWY: superpathway of D-glucarate and D-galactarate degradation	2.90011	0.0057512	0.0154878	TB_M0	-0.207735	0.836333	0.932176	Healthy	-0.142796	0.887075	0.954075	Healthy	0.783643	0.437448	0.505843	TB_M15	-2.03747	0.0455556	0.129314	negative
ORNDEG-PWY: superpathway of ornithine degradation	2.91367	0.00554556	0.0154878	TB_M0	0.0548588	0.956484	0.978701	TB_M2	-0.700499	0.487144	0.75075	Healthy	0.812156	0.421075	0.491963	TB_M15	-2.03625	0.0456807	0.129314	negative
POLYISOPRENSYN-PWY: polyisoprenoid biosynthesis (E. coli)	2.89951	0.00576036	0.0154878	TB_M0	-0.0271574	0.978449	0.993593	Healthy	-0.881594	0.38258	0.730764	Healthy	0.659796	0.512823	0.567141	TB_M15	-2.12846	0.03698	0.121727	negative
PWY-6147: 6-hydroxymethyl-dihydropterin diphosphate biosynthesis I	2.91495	0.00552664	0.0154878	TB_M0	1.26852	0.210861	0.505577	TB_M2	0.15535	0.877225	0.95211	TB_M6	0.68505	0.496905	0.555733	TB_M15	-1.67868	0.0978723	0.1991	negative
PWY-6897: thiamin salvage II	2.90783	0.00563321	0.0154878	TB_M0	1.72772	0.0906043	0.331353	TB_M2	1.40651	0.166293	0.537423	TB_M6	8.56966	6.22707e-11	3.68435e-09	TB_M15	3.47122	0.000911499	0.00853931	positive
PWY-7315: dTDP-N-acetylthomosamine biosynthesis	2.88892	0.00592613	0.015744	TB_M0	0.294684	0.769533	0.932176	TB_M2	-1.09443	0.279463	0.650254	Healthy	0.954705	0.344943	0.435579	TB_M15	-2.00034	0.0495184	0.136655	negative
PWY0-1277: 3-phenylpropanoate and 3-(3-hydroxyphenyl)propanoate degradation	2.88322	0.00601716	0.0158675	TB_M0	-0.0106691	0.991533	0.994326	Healthy	-0.462485	0.645914	0.839216	Healthy	0.820139	0.416558	0.491289	TB_M15	-1.88717	0.0634701	0.157712	negative
PWY-6901: superpathway of glucose and xylose degradation	2.87811	0.00609984	0.0159672	TB_M0	0.397458	0.692829	0.922109	TB_M2	-1.10852	0.273398	0.649549	Healthy	3.01825	0.00421799	0.013135	TB_M15	0.798556	0.427369	0.561415	positive
PWY-7210: pyrimidine deoxyribonucleotides biosynthesis from CTP	2.86836	0.00626053	0.0162682	TB_M0	1.8423	0.0717451	0.283792	TB_M2	1.91322	0.0619553	0.319653	TB_M6	2.70578	0.00965901	0.0269996	TB_M15	-0.69578	0.488973	0.615104	negative
PWY-3001: superpathway of L-isoleucine biosynthesis I	2.85961	0.00640801	0.0165308	TB_M0	2.68351	0.0100271	0.157112	TB_M2	2.31313	0.0252397	0.213937	TB_M6	5.89016	4.8929e-07	4.34245e-06	TB_M15	1.35594	0.179672	0.310511	positive
METHGLYUT-PWY: superpathway of methylglyoxal degradation	2.85242	0.0065318	0.0167289	TB_M0	0.0567531	0.954983	0.978701	TB_M2	-0.64991	0.518983	0.769719	Healthy	1.12554	0.266463	0.379897	TB_M15	-1.92791	0.0581068	0.150993	negative
PWY0-1533: methylphosphonate degradation I	2.84239	0.00670794	0.0170573	TB_M0	0.480122	0.633367	0.905537	TB_M2	-0.923579	0.360525	0.727611	Healthy	0.521699	0.604496	0.644433	TB_M15	-2.25406	0.0274674	0.104559	negative
PWY-5723: Rubisco shunt	2.83238	0.00688823	0.0173916	TB_M0	0.0207852	0.983505	0.993858	TB_M2	-0.741712	0.462032	0.742834	Healthy	1.43216	0.159165	0.255671	TB_M15	-0.59967	0.550749	0.653556	negative
HISTSYN-PWY: L-histidine biosynthesis	2.82391	0.00704441	0.0176553	TB_M0	2.53546	0.0146157	0.173272	TB_M2	1.86129	0.0691009	0.341666	TB_M6	3.37974	0.00152959	0.00554086	TB_M15	-0.662388	0.509995	0.630908	negative
PWY-561: superpathway of glyoxylate cycle and fatty acid degradation	2.82136	0.00709188	0.0176553	TB_M0	-0.357654	0.722203	0.931537	Healthy	-0.245294	0.80732	0.9124	Healthy	0.757514	0.45278	0.515182	TB_M15	-1.34079	0.184518	0.31581	negative
PWY-6168: flavin biosynthesis III (fungi)	2.81606	0.00719179	0.0177797	TB_M0	1.23946	0.22133	0.511646	TB_M2	-0.0924028	0.926779	0.967479	Healthy	4.21022	0.000123981	0.000611293	TB_M15	2.33882	0.0223362	0.0969719	positive
PWY-6823: molybdenum cofactor biosynthesis	2.81148	0.00727931	0.017872	TB_M0	0.165227	0.869474	0.932176	TB_M2	-0.80363	0.425744	0.741094	Healthy	0.675911	0.502635	0.559358	TB_M15	-2.03812	0.0454882	0.129314	negative
PWY-5920: superpathway of heme biosynthesis from glycine	2.80199	0.00746354	0.0181988	TB_M0	1.66159	0.103251	0.362666	TB_M2	1.73526	0.08939	0.370033	TB_M6	2.83224	0.00694726	0.0202154	TB_M15	0.528601	0.598829	0.696677	positive
PWY-7198: pyrimidine deoxyribonucleotides de novo biosynthesis IV	2.78714	0.00776054	0.0187942	TB_M0	1.84686	0.071068	0.283792	TB_M2	1.93617	0.059005	0.308908	TB_M6	2.67566	0.0104349	0.0287162	TB_M15	-0.856267	0.394902	0.526536	negative
PWY0-1338: polymyxin resistance	2.7789	0.00793012	0.0190752	TB_M0	0.21718	0.829008	0.932176	TB_M2	-0.889846	0.378179	0.727738	Healthy	0.627626	0.533493	0.584537	TB_M15	-2.12692	0.0371129	0.121727	negative
PWY-7409: phospholipid remodeling (phosphatidylethanolamine, yeast)	2.76565	0.00820971	0.0196151	TB_M0	0.401064	0.690191	0.922109	TB_M2	-0.582758	0.562903	0.785856	Healthy	0.699523	0.487907	0.551615	TB_M15	-2.06136	0.0431521	0.127921	negative
PWY-6859: all-trans-farnesol biosynthesis	2.75763	0.00838347	0.0198968	TB_M0	-0.674556	0.503263	0.803415	Healthy	-0.994332	0.325263	0.70437	Healthy	0.630476	0.531644	0.584315	TB_M15	-1.83499	0.0709466	0.16951	negative
AST-PWY: L-arginine degradation II (AST pathway)	2.74602	0.00864098	0.0200052	TB_M0	0.117078	0.907297	0.96039	TB_M2	-0.823329	0.414569	0.741094	Healthy	0.624025	0.535834	0.585295	TB_M15	-2.2364	0.0286596	0.104559	negative
GLYCOL-GLYOXDEG-PWY: superpathway of glycol metabolism and degradation	2.74832	0.00858941	0.0200052	TB_M0	0.381432	0.704602	0.923634	TB_M2	-0.764962	0.448201	0.742834	Healthy	0.652328	0.517583	0.570627	TB_M15	-2.31656	0.0235938	0.0971858	negative
PWY0-1586: peptidoglycan maturation (meso-diaminopimelate containing)	2.74878	0.00857903	0.0200052	TB_M0	0.994775	0.32494	0.632123	TB_M2	0.778684	0.440153	0.742834	TB_M6	1.36397	0.179513	0.281978	TB_M15	-1.3618	0.177823	0.310319	negative
PWY66-409: superpathway of purine nucleotide salvage	2.74544	0.00865395	0.0200052	TB_M0	0.164203	0.870275	0.932176	TB_M2	0.412444	0.68193	0.863046	TB_M6	1.17819	0.245054	0.362476	TB_M15	-0.528967	0.598577	0.696677	negative
GLYCOCAT-PWY: glycogen degradation I (bacterial)	2.73702	0.00884561	0.0203164	TB_M0	-0.0147745	0.988275	0.993858	Healthy	-0.280422	0.780411	0.902125	Healthy	1.74446	0.088062	0.161979	TB_M15	-0.474368	0.63678	0.723559	negative
PWY-5384: sucrose degradation IV (sucrose phosphorylase)	2.72454	0.00913682	0.0208507	TB_M0	0.222839	0.824626	0.932176	TB_M2	-0.899172	0.373244	0.727738	Healthy	1.11372	0.271445	0.384602	TB_M15	-1.82836	0.0719466	0.170325	negative
ARGDEG-PWY: superpathway of L-arginine, putrescine, and 4-aminobutanoate degradation	2.69641	0.00982575	0.022139	TB_M0	-0.77537	0.442005	0.756508	Healthy	-0.853664	0.397715	0.737626	Healthy	0.438256	0.663345	0.698776	TB_M15	-1.78981	0.0780037	0.175755	negative
ORNARGDEG-PWY: superpathway of L-arginine and L-ornithine degradation	2.69641	0.00982575	0.022139	TB_M0	-0.77537	0.442005	0.756508	Healthy	-0.853664	0.397715	0.737626	Healthy	0.438256	0.663345	0.698776	TB_M15	-1.78981	0.0780037	0.175755	negative
PWY-7234: inosine-5'-phosphate biosynthesis III	2.67057	0.0105004	0.0235104	TB_M0	2.92863	0.00523639	0.124267	TB_M2	0.829805	0.410935	0.741094	TB_M6	2.40558	0.0204169	0.0499861	TB_M15	-0.327924	0.743992	0.817473	negative
RIBOSYN2-PWY: flavin biosynthesis I (bacteria and plants)	2.66657	0.0106087	0.0236043	TB_M0	-0.500765	0.618874	0.902071	Healthy	-0.483314	0.631166	0.829644	Healthy	2.66533	0.0107142	0.0290346	TB_M15	1.14948	0.254444	0.387103	positive
PWY-6629: superpathway of L-tryptophan biosynthesis	2.65705	0.0108702	0.0240359	TB_M0	0.0783968	0.937845	0.974755	TB_M2	-0.280932	0.780022	0.902125	Healthy	0.557205	0.580211	0.626064	TB_M15	-1.29759	0.198879	0.33315	negative
CALVIN-PWY: Calvin-Benson-Bassham cycle	2.6145	0.0121133	0.0266193	TB_M0	2.33667	0.02377	0.211553	TB_M2	2.58281	0.0130463	0.209116	TB_M6	8.74792	3.49361e-11	3.10058e-09	TB_M15	2.76422	0.00736204	0.0403213	positive
PWY-7111: pyruvate fermentation to isobutanol (engineered)	2.5934	0.012777	0.0279056	TB_M0	3.07541	0.00349765	0.123391	TB_M2	2.25862	0.0286926	0.22699	TB_M6	5.8365	5.86552e-07	5.07868e-06	TB_M15	1.37381	0.174079	0.30832	positive
PWY-7211: superpathway of pyrimidine deoxyribonucleotides de novo biosynthesis	2.57877	0.0132565	0.0287764	TB_M0	1.94737	0.057479	0.276521	TB_M2	0.945332	0.349429	0.727611	TB_M6	3.62378	0.000748593	0.00292034	TB_M15	2.08098	0.0412618	0.126393	positive
NONOXIPENT-PWY: pentose phosphate pathway (non-oxidative branch)	2.55367	0.0141173	0.0304592	TB_M0	3.33252	0.00168377	0.123391	TB_M2	3.36142	0.00156844	0.209116	TB_M6	9.61083	2.23993e-12	7.95176e-10	TB_M15	1.97003	0.0529697	0.142858	positive
FAO-PWY: fatty acid &beta;-oxidation I	2.54869	0.0142941	0.0306548	TB_M0	-0.456422	0.650189	0.908604	Healthy	1.0833	0.284319	0.657258	TB_M6	0.831344	0.410268	0.487108	TB_M15	-0.522485	0.603056	0.69931	negative
PWY-7539: 6-hydroxymethyl-dihydropterin diphosphate biosynthesis III (Chlamydia)	2.52248	0.0152584	0.0325268	TB_M0	0.715708	0.477712	0.774929	TB_M2	-0.410083	0.683649	0.863046	Healthy	1.13033	0.264461	0.378563	TB_M15	-1.13298	0.26126	0.394104	negative
PWY-7184: pyrimidine deoxyribonucleotides de novo biosynthesis I	2.51405	0.0155809	0.0330167	TB_M0	1.09206	0.280372	0.573634	TB_M2	1.48366	0.14472	0.507092	TB_M6	5.52042	1.70127e-06	1.31294e-05	TB_M15	4.53732	2.42599e-05	0.000719712	positive
PWY-7446: sulfoglycolysis	2.51124	0.0156896	0.0330504	TB_M0	0.135777	0.892578	0.949788	TB_M2	-0.722945	0.473373	0.742834	Healthy	0.850582	0.399607	0.480526	TB_M15	-1.65091	0.103436	0.208783	negative
PWY-5913: TCA cycle VI (obligate autotrophs)	2.4825	0.0168432	0.0352716	TB_M0	0.307163	0.760076	0.932176	TB_M2	0.803223	0.425977	0.741094	TB_M6	-0.401478	0.690011	0.722578	Healthy	-2.31387	0.0237505	0.0971858	negative
ANAEROFRUCAT-PWY: homolactic fermentation	2.47341	0.0172238	0.0356385	TB_M0	1.87398	0.0671565	0.279647	TB_M2	1.80589	0.0774806	0.348519	TB_M6	7.33836	3.66006e-09	8.66215e-08	TB_M15	5.21379	1.9413e-06	0.00015256	positive
PWY-4242: pantothenate and coenzyme A biosynthesis III	2.47117	0.0173187	0.0356385	TB_M0	1.44031	0.15641	0.435014	TB_M2	1.13257	0.263265	0.649549	TB_M6	1.45804	0.151932	0.249703	TB_M15	-0.709378	0.480551	0.608812	negative
PWY-6467: Kdo transfer to lipid IVA III (Chlamydia)	2.47526	0.0171456	0.0356385	TB_M0	-0.359102	0.721127	0.931537	Healthy	-1.10542	0.274724	0.649549	Healthy	0.342987	0.733241	0.758894	TB_M15	-1.90447	0.0611438	0.154377	negative
UDPNAGSYN-PWY: UDP-N-acetyl-D-glucosamine biosynthesis I	2.4637	0.0176389	0.0360887	TB_M0	1.74324	0.0878303	0.325856	TB_M2	0.431506	0.668116	0.859418	TB_M6	1.68389	0.0992852	0.178011	TB_M15	-1.18574	0.239913	0.371343	negative
PWY-5136: fatty acid &beta;-oxidation II (peroxisome)	2.45719	0.0179221	0.0364587	TB_M0	-0.470658	0.640062	0.908604	Healthy	0.915946	0.364472	0.727611	TB_M6	0.662416	0.51116	0.567068	TB_M15	-0.624781	0.534237	0.64671	negative
HEXITOLDEGSUPER-PWY: superpathway of hexitol degradation (bacteria)	2.44581	0.0184276	0.037274	TB_M0	-0.292726	0.77102	0.932176	Healthy	-0.803556	0.425786	0.741094	Healthy	1.66981	0.102058	0.181153	TB_M15	0.398999	0.691163	0.766523	positive
PWY-5121: superpathway of geranylgeranyl diphosphate biosynthesis II (via MEP)	2.43048	0.0191284	0.0384729	TB_M0	-0.32701	0.745112	0.932176	Healthy	0.133841	0.894112	0.955868	TB_M6	2.00356	0.0512991	0.101466	TB_M15	0.771563	0.443086	0.578421	positive
PWY-6126: superpathway of adenosine nucleotides de novo biosynthesis II	2.40753	0.020223	0.040446	TB_M0	1.89028	0.0648959	0.279647	TB_M2	1.52059	0.135207	0.481338	TB_M6	5.54851	1.54804e-06	1.24899e-05	TB_M15	3.70952	0.000423911	0.00486814	positive
REDCITCYC: TCA cycle VIII (helicobacter)	2.3941	0.0208896	0.0415458	TB_M0	-0.283366	0.778141	0.932176	Healthy	-0.676483	0.502122	0.757196	Healthy	1.01181	0.317163	0.421827	TB_M15	-1.27268	0.20753	0.34363	negative
PWY-1861: formaldehyde assimilation II (RuMP Cycle)	2.39129	0.0210313	0.0415952	TB_M0	0.749522	0.457278	0.767882	TB_M2	-0.427167	0.671251	0.859418	Healthy	0.274675	0.784852	0.807601	TB_M15	-2.07805	0.0415391	0.126393	negative
PWY-5138: unsaturated, even numbered fatty acid &beta;-oxidation	2.38205	0.0215042	0.0420631	TB_M0	-0.910105	0.367411	0.684808	Healthy	1.42522	0.160845	0.525329	TB_M6	0.461406	0.64678	0.685394	TB_M15	-0.475643	0.635876	0.723559	negative
PWY-6305: putrescine biosynthesis IV	2.3825	0.021481	0.0420631	TB_M0	0.227355	0.821134	0.932176	TB_M2	1.45317	0.152964	0.518995	TB_M6	3.81394	0.000422731	0.00178654	TB_M15	2.70792	0.00858417	0.0456114	positive
PWY-841: superpathway of purine nucleotides de novo biosynthesis I	2.35907	0.0227218	0.0442019	TB_M0	1.39202	0.170469	0.456725	TB_M2	1.44363	0.15562	0.518995	TB_M6	6.6163	4.18345e-08	5.71202e-07	TB_M15	5.22108	1.88782e-06	0.00015256	positive
PWY-7328: superpathway of UDP-glucose-derived O-antigen building blocks biosynthesis	2.35248	0.0230823	0.0446592	TB_M0	-0.740123	0.462906	0.773684	Healthy	-0.912409	0.366311	0.727611	Healthy	1.48267	0.14529	0.24215	TB_M15	-0.611605	0.542869	0.64671	negative
PWY-6125: superpathway of guanosine nucleotides de novo biosynthesis II	2.33326	0.0241628	0.046497	TB_M0	1.10046	0.276736	0.572779	TB_M2	1.56934	0.123423	0.452976	TB_M6	5.66705	1.03887e-06	8.57675e-06	TB_M15	4.42072	3.69172e-05	0.000938751	positive
GLYCOGENSYNTH-PWY: glycogen biosynthesis I (from ADP-D-Glucose)	2.31304	0.0253483	0.0482566	TB_M0	0.201574	0.841119	0.932176	TB_M2	1.21474	0.230664	0.609859	TB_M6	4.39967	6.79694e-05	0.000344702	TB_M15	1.39808	0.166701	0.298218	positive
P164-PWY: purine nucleobases degradation I (anaerobic)	2.31416	0.0252811	0.0482566	TB_M0	1.87169	0.0674806	0.279647	TB_M2	1.95401	0.0567952	0.308908	TB_M6	5.30029	3.55587e-06	2.42756e-05	TB_M15	2.49441	0.0150897	0.07461	positive
PWY-7282: 4-amino-2-methyl-5-phosphomethylpyrimidine biosynthesis (yeast)	2.29206	0.0266328	0.0503967	TB_M0	2.45139	0.0180036	0.19422	TB_M2	0.905466	0.369937	0.727611	TB_M6	4.43893	5.9946e-05	0.000327489	TB_M15	1.10606	0.272657	0.403909	positive
PWY66-422: D-galactose degradation V (Leloir pathway)	2.29011	0.0267556	0.0503967	TB_M0	1.28396	0.205451	0.505577	TB_M2	2.14114	0.0375944	0.255623	TB_M6	6.62954	3.99994e-08	5.67992e-07	TB_M15	1.70914	0.0920536	0.192855	positive
PWY-5188: tetrapyrrole biosynthesis I (from glutamate)	2.28224	0.0272541	0.0510655	TB_M0	0.570354	0.571155	0.865127	TB_M2	0.321442	0.749332	0.889207	TB_M6	2.1348	0.0383851	0.0808595	TB_M15	0.661756	0.510397	0.630908	positive
PWY0-321: phenylacetate degradation I (aerobic)	2.27942	0.0274351	0.0511357	TB_M0	-0.713787	0.478889	0.774929	Healthy	-0.696911	0.489366	0.750923	Healthy	0.395077	0.694695	0.725343	TB_M15	-1.23694	0.220429	0.359501	negative
PYRIDNUCSYN-PWY: NAD biosynthesis I (from aspartate)	2.27126	0.0279638	0.0518495	TB_M0	1.46596	0.149317	0.434934	TB_M2	1.10359	0.275511	0.649549	TB_M6	2.34199	0.0237715	0.0555191	TB_M15	0.469147	0.640488	0.723853	positive
COA-PWY: coenzyme A biosynthesis I	2.255	0.0290449	0.0535751	TB_M0	1.33761	0.187459	0.476682	TB_M2	1.37695	0.175192	0.547092	TB_M6	2.01248	0.0503149	0.100404	TB_M15	0.184114	0.85448	0.892909	positive
GLYCOLYSIS: glycolysis I (from glucose 6-phosphate)	2.24238	0.0299103	0.0548869	TB_M0	0.0767346	0.93916	0.974755	TB_M2	0.631893	0.530585	0.769719	TB_M6	2.47505	0.0172455	0.0431136	TB_M15	2.42578	0.0179752	0.0837317	positive
PWY-6936: seleno-amino acid biosynthesis	2.23282	0.0305799	0.0558279	TB_M0	1.06005	0.294537	0.591299	TB_M2	-0.801866	0.426754	0.741094	Healthy	0.0752722	0.940339	0.948354	TB_M15	-2.17498	0.0331653	0.113527	negative
PWY-6317: galactose degradation I (Leloir pathway)	2.22543	0.0311076	0.0565015	TB_M0	1.22504	0.226666	0.517263	TB_M2	1.96292	0.0557192	0.308908	TB_M6	6.62954	3.99994e-08	5.67992e-07	TB_M15	1.87313	0.0654129	0.1595	positive
AEROBACTINSYN-PWY: aerobactin biosynthesis	2.21236	0.0320593	0.0579346	TB_M0	0.65406	0.516261	0.819957	TB_M2	-1.44625	0.154887	0.518995	Healthy	0.995184	0.325088	0.42204	TB_M15	-1.21518	0.228561	0.366522	negative
PWY-5484: glycolysis II (from fructose 6-phosphate)	2.16434	0.0357824	0.064336	TB_M0	0.249649	0.803947	0.932176	TB_M2	0.50202	0.618048	0.826766	TB_M6	2.58506	0.013128	0.0342681	TB_M15	2.42089	0.0181984	0.0837317	positive
PWY-6113: superpathway of mycolate biosynthesis	2.15163	0.0368297	0.0658863	TB_M0	1.1992	0.23646	0.517608	TB_M2	2.39896	0.0205514	0.209116	TB_M6	3.04397	0.00393169	0.012462	TB_M15	0.636656	0.526518	0.641919	positive
PWY-6527: stachyose degradation	2.14107	0.0377206	0.0671426	TB_M0	1.44476	0.155159	0.434934	TB_M2	1.80742	0.0772389	0.348519	TB_M6	7.27697	4.49817e-09	9.39324e-08	TB_M15	3.0069	0.00371341	0.024481	positive
PANTOSYN-PWY: pantothenate and coenzyme A biosynthesis I	2.13697	0.0380717	0.0674305	TB_M0	0.942455	0.350779	0.660727	TB_M2	0.730071	0.469048	0.742834	TB_M6	3.00924	0.00432274	0.0133441	TB_M15	1.47663	0.14446	0.263731	positive
PWY-6891: thiazole biosynthesis II (Bacillus)	2.13428	0.0383034	0.0675051	TB_M0	-0.0556843	0.955829	0.978701	Healthy	-1.14386	0.258598	0.648315	Healthy	0.868285	0.38995	0.470858	TB_M15	-0.636659	0.526516	0.641919	negative
PWY-5005: biotin biosynthesis II	2.11643	0.0398725	0.0699242	TB_M0	2.01159	0.0500159	0.264409	TB_M2	1.86563	0.0684779	0.341666	TB_M6	5.97476	3.67547e-07	3.56088e-06	TB_M15	5.18802	2.14269e-06	0.00015256	positive
PWY-621: sucrose degradation III (sucrose invertase)	2.08153	0.0431039	0.0752205	TB_M0	1.61631	0.11272	0.371558	TB_M2	2.54058	0.014506	0.209116	TB_M6	6.43026	7.85686e-08	8.99737e-07	TB_M15	2.96655	0.00417129	0.0269996	positive
PWY0-166: superpathway of pyrimidine deoxyribonucleotides de novo biosynthesis (E. coli)	2.05704	0.0455067	0.0790262	TB_M0	1.2545	0.215865	0.505577	TB_M2	1.57193	0.122822	0.452976	TB_M6	5.40717	2.48727e-06	1.81537e-05	TB_M15	4.69852	1.34682e-05	0.000532741	positive
PWY-6731: starch degradation III	-2.04104	0.0471377	0.0814612	Healthy	-3.09577	0.00330458	0.123391	Healthy	-1.65587	0.104554	0.413571	Healthy	0.510195	0.612465	0.650973	TB_M15	3.99646	0.000162591	0.00304645	positive
PWY-1269: CMP-3-deoxy-D-manno-octulosonate biosynthesis I	2.01755	0.0496255	0.0853462	TB_M0	0.508127	0.613741	0.902071	TB_M2	-0.209316	0.835126	0.927688	Healthy	1.15273	0.255244	0.371615	TB_M15	-0.335821	0.738055	0.81346	negative
ILEUSYN-PWY: L-isoleucine biosynthesis I (from threonine)	1.9872	0.0530078	0.0902908	TB_M0	2.22144	0.0311752	0.231216	TB_M2	2.76701	0.00812127	0.209116	TB_M6	5.97189	3.71133e-07	3.56088e-06	TB_M15	0.76652	0.44606	0.578421	positive
VALSYN-PWY: L-valine biosynthesis	1.9872	0.0530078	0.0902908	TB_M0	2.22144	0.0311752	0.231216	TB_M2	2.76701	0.00812127	0.209116	TB_M6	5.97189	3.71133e-07	3.56088e-06	TB_M15	0.76652	0.44606	0.578421	positive
P185-PWY: formaldehyde assimilation III (dihydroxyacetone cycle)	1.90897	0.0626561	0.105714	TB_M0	3.01286	0.00415926	0.123391	TB_M2	2.6345	0.0114426	0.209116	TB_M6	1.2704	0.210619	0.324938	TB_M15	-1.19717	0.235459	0.370037	negative
PWY-241: C4 photosynthetic carbon assimilation cycle, NADP-ME type	-1.9092	0.0626255	0.105714	Healthy	-1.40549	0.166452	0.456725	Healthy	-1.4022	0.167567	0.537423	Healthy	-3.14298	0.00299135	0.0100182	Healthy	-1.32748	0.188854	0.320153	negative
PWY-7229: superpathway of adenosine nucleotides de novo biosynthesis I	1.87774	0.0669065	0.112352	TB_M0	1.91199	0.0619842	0.279647	TB_M2	1.63786	0.108275	0.423581	TB_M6	5.98434	3.55837e-07	3.56088e-06	TB_M15	4.20122	8.02342e-05	0.00190423	positive
PWY-6174: mevalonate pathway II (archaea)	-1.84095	0.0722274	0.120718	Healthy	-2.4094	0.0199487	0.19911	Healthy	-0.315008	0.75418	0.891987	Healthy	-0.77908	0.440103	0.507261	Healthy	1.54585	0.126851	0.242789	positive
PWY-7003: glycerol degradation to butanol	1.8378	0.0726996	0.120939	TB_M0	1.75463	0.0858405	0.325856	TB_M2	0.116209	0.907993	0.958216	TB_M6	2.02614	0.0488394	0.0990742	TB_M15	0.183082	0.855286	0.892909	positive
SO4ASSIM-PWY: sulfate reduction I (assimilatory)	1.82389	0.0748132	0.123877	TB_M0	0.375645	0.708871	0.924389	TB_M2	-0.959629	0.342259	0.727611	Healthy	0.948791	0.347909	0.435579	TB_M15	-0.720203	0.473905	0.602537	negative
PWY-6309: L-tryptophan degradation XI (mammalian, via kynurenine)	-1.81618	0.0760086	0.125273	Healthy	0.965288	0.339341	0.649492	TB_M2	0.923218	0.360711	0.727611	TB_M6	0.585949	0.560904	0.6108	TB_M15	-0.687938	0.493866	0.619072	negative
PWY0-162: superpathway of pyrimidine ribonucleotides de novo biosynthesis	1.80913	0.0771145	0.12651	TB_M0	0.766379	0.447283	0.758243	TB_M2	1.31849	0.193866	0.576415	TB_M6	2.73389	0.00898302	0.0255118	TB_M15	1.82016	0.0732014	0.170325	positive
PWY-6531: mannitol cycle	1.79986	0.0785886	0.128337	TB_M0	1.87834	0.0665462	0.279647	TB_M2	1.18333	0.24276	0.621744	TB_M6	3.12064	0.00318292	0.0104458	TB_M15	-0.72104	0.473393	0.602537	negative
PWY-5675: nitrate reduction V (assimilatory)	1.78251	0.0814138	0.132344	TB_M0	0.0455147	0.96389	0.983223	TB_M2	0.849016	0.400269	0.737626	TB_M6	0.905881	0.369933	0.450272	TB_M15	-1.60338	0.113556	0.22212	negative
PWY-6545: pyrimidine deoxyribonucleotides de novo biosynthesis III	1.77558	0.0825656	0.133232	TB_M0	1.5659	0.124082	0.390946	TB_M2	2.21641	0.0316484	0.234726	TB_M6	8.08591	3.03737e-10	1.34343e-08	TB_M15	6.02627	7.98489e-08	1.76501e-05	positive
PWY-7013: L-1,2-propanediol degradation	1.77472	0.0827084	0.133232	TB_M0	-0.699748	0.487534	0.785349	Healthy	0.0178579	0.985829	0.990193	TB_M6	1.68978	0.0981442	0.176859	TB_M15	-1.36433	0.17703	0.310319	negative
P23-PWY: reductive TCA cycle I	-1.76829	0.083792	0.134369	Healthy	-1.44509	0.155067	0.434934	Healthy	-2.49281	0.0163357	0.209116	Healthy	-1.44811	0.154674	0.251878	Healthy	-0.215339	0.830158	0.881695	negative
COMPLETE-ARO-PWY: superpathway of aromatic amino acid biosynthesis	1.75158	0.0866594	0.138344	TB_M0	3.02138	0.00406276	0.123391	TB_M2	2.67856	0.0102202	0.209116	TB_M6	6.47186	6.82379e-08	8.07702e-07	TB_M15	2.85114	0.00578553	0.0347604	positive
THISYN-PWY: superpathway of thiamin diphosphate biosynthesis I	1.73174	0.0901708	0.143307	TB_M0	-0.463223	0.645343	0.908604	Healthy	-1.94032	0.0584851	0.308908	Healthy	2.21322	0.032115	0.0699438	TB_M15	1.60943	0.112225	0.220731	positive
PWY-7237: myo-, chiro- and scillo-inositol degradation	1.72089	0.0921399	0.145786	TB_M0	1.14769	0.256903	0.541169	TB_M2	2.37861	0.0215861	0.209116	TB_M6	4.11874	0.000165208	0.000795171	TB_M15	0.366946	0.714816	0.790293	positive
PROTOCATECHUATE-ORTHO-CLEAVAGE-PWY: protocatechuate degradation II (ortho-cleavage pathway)	1.71171	0.0938355	0.147812	TB_M0	0.982726	0.330774	0.638875	TB_M2	1.20499	0.234371	0.609859	TB_M6	1.10138	0.276719	0.386753	TB_M15	-1.22757	0.223903	0.360676	negative
PWY-6285: superpathway of fatty acids biosynthesis (E. coli)	1.70026	0.0959842	0.15053	TB_M0	0.826491	0.412702	0.720904	TB_M2	0.362831	0.718393	0.87706	TB_M6	2.98856	0.00457271	0.0137574	TB_M15	1.18621	0.239729	0.371343	positive
PWY-7204: pyridoxal 5'-phosphate salvage II (plants)	1.67424	0.101022	0.157736	TB_M0	0.33988	0.735461	0.932176	TB_M2	-0.770071	0.445195	0.742834	Healthy	1.52798	0.133674	0.228146	TB_M15	0.13691	0.891513	0.914636	positive
PRPP-PWY: superpathway of histidine, purine, and pyrimidine biosynthesis	1.66566	0.102729	0.1597	TB_M0	0.323939	0.747422	0.932176	TB_M2	-0.0296278	0.976492	0.987815	Healthy	3.12263	0.00316541	0.0104458	TB_M15	2.84074	0.00595613	0.0347604	positive
ALLANTOINDEG-PWY: superpathway of allantoin degradation in yeast	1.65005	0.105897	0.16391	TB_M0	1.46938	0.148391	0.434934	TB_M2	0.941878	0.351176	0.727611	TB_M6	1.57907	0.121484	0.210375	TB_M15	-0.763854	0.447636	0.578421	negative
ARO-PWY: chorismate biosynthesis I	1.63893	0.108203	0.166754	TB_M0	2.88004	0.00597073	0.124267	TB_M2	2.65568	0.0108393	0.209116	TB_M6	6.68859	3.27526e-08	5.06081e-07	TB_M15	3.04987	0.00327753	0.0220151	positive
DTDPRHAMSYN-PWY: dTDP-L-rhamnose biosynthesis I	1.61322	0.113688	0.174453	TB_M0	2.39429	0.020694	0.19911	TB_M2	2.40327	0.020338	0.209116	TB_M6	5.96093	3.85159e-07	3.5982e-06	TB_M15	2.37932	0.0201998	0.0910271	positive
PWY-6609: adenine and adenosine salvage III	1.6009	0.116398	0.177844	TB_M0	1.14167	0.259376	0.543163	TB_M2	0.929248	0.357612	0.727611	TB_M6	2.18052	0.03461	0.074918	TB_M15	1.19986	0.234418	0.370037	positive
PWY0-42: 2-methylcitrate cycle I	1.54653	0.128982	0.196229	TB_M0	-0.321317	0.749395	0.932176	Healthy	0.992041	0.326367	0.70437	TB_M6	1.10507	0.275137	0.386753	TB_M15	-1.31624	0.19258	0.324921	negative
PWY-6163: chorismate biosynthesis from 3-dehydroquinate	1.53069	0.132845	0.200394	TB_M0	2.69962	0.00961725	0.157112	TB_M2	2.7287	0.00897623	0.209116	TB_M6	6.70623	3.08543e-08	5.06081e-07	TB_M15	3.10229	0.00281036	0.0192402	positive
PWY-6895: superpathway of thiamin diphosphate biosynthesis II	1.53198	0.132529	0.200394	TB_M0	-0.45553	0.650826	0.908604	Healthy	-1.78043	0.0816102	0.350039	Healthy	1.61983	0.112414	0.196586	TB_M15	1.10425	0.273433	0.403909	positive
PWY-6121: 5-aminoimidazole ribonucleotide biosynthesis I	1.49789	0.141144	0.212014	TB_M0	2.60099	0.0123888	0.165705	TB_M2	2.36608	0.0222459	0.209116	TB_M6	5.3525	2.98669e-06	2.07897e-05	TB_M15	2.0319	0.0461315	0.129314	positive
PWY66-389: phytol degradation	1.48958	0.14331	0.214363	TB_M0	2.53107	0.0147769	0.173272	TB_M2	2.42694	0.0192021	0.209116	TB_M6	1.70104	0.095994	0.173867	TB_M15	-1.23116	0.222567	0.360154	negative
PWY-5747: 2-methylcitrate cycle II	1.47685	0.146681	0.218462	TB_M0	-0.397224	0.693001	0.922109	Healthy	1.43067	0.159282	0.525041	TB_M6	1.0402	0.303928	0.414979	TB_M15	-0.887389	0.378044	0.508683	negative
PWY-6606: guanosine nucleotides degradation II	1.47462	0.147278	0.218462	TB_M0	3.35024	0.00159932	0.123391	TB_M2	2.50827	0.0157217	0.209116	TB_M6	2.60689	0.0124266	0.0329212	TB_M15	-0.620843	0.53681	0.64671	negative
PWY-5505: L-glutamate and L-glutamine biosynthesis	1.4663	0.14952	0.220868	TB_M0	2.07436	0.0435476	0.246541	TB_M2	0.0995994	0.921095	0.966813	TB_M6	3.11459	0.00323671	0.0104458	TB_M15	0.0747036	0.940673	0.956799	positive
PWY-6383: mono-trans, poly-cis decaprenyl phosphate biosynthesis	1.45634	0.152241	0.223958	TB_M0	1.29192	0.202703	0.505577	TB_M2	3.52492	0.000970905	0.209116	TB_M6	NA	NA	NA	NA	-1.71613	0.0907587	0.192322	negative
PWY-6284: superpathway of unsaturated fatty acids biosynthesis (E. coli)	1.44906	0.154255	0.225139	TB_M0	1.37273	0.176352	0.456725	TB_M2	2.5008	0.0160157	0.209116	TB_M6	3.39903	0.00144677	0.00540635	TB_M15	1.45404	0.150605	0.273548	positive
PWY4LZ-257: superpathway of fermentation (Chlamydomonas reinhardtii)	1.44886	0.154309	0.225139	TB_M0	-1.09582	0.278741	0.573593	Healthy	-0.722943	0.473375	0.742834	Healthy	1.2459	0.219395	0.334271	TB_M15	0.579177	0.564412	0.666748	positive
PWY-5464: superpathway of cytosolic glycolysis (plants), pyruvate dehydrogenase and TCA cycle	1.44154	0.156357	0.227196	TB_M0	-1.01309	0.316204	0.621926	Healthy	-0.674657	0.503271	0.757196	Healthy	-0.905057	0.370364	0.450272	Healthy	-1.29627	0.199328	0.33315	negative
P108-PWY: pyruvate fermentation to propanoate I	1.42835	0.160094	0.231681	TB_M0	0.73393	0.466637	0.774929	TB_M2	0.211482	0.833445	0.927688	TB_M6	1.88982	0.0653809	0.123459	TB_M15	2.43067	0.0177542	0.0837317	positive
PWY-5676: acetyl-CoA fermentation to butanoate II	1.39594	0.169583	0.24442	TB_M0	-2.14915	0.036803	0.236662	Healthy	1.07624	0.287433	0.660169	TB_M6	4.73295	2.31686e-05	0.000137081	TB_M15	3.76044	0.000358631	0.00427101	positive
PWY-7279: aerobic respiration II (cytochrome c) (yeast)	1.39247	0.170624	0.244928	TB_M0	0.28383	0.777787	0.932176	TB_M2	1.5906	0.118549	0.444248	TB_M6	-2.23039	0.0308696	0.0689226	Healthy	-1.70035	0.0937039	0.193945	negative
PWY-3781: aerobic respiration I (cytochrome c)	1.35696	0.181561	0.259581	TB_M0	1.94898	0.0572802	0.276521	TB_M2	1.90272	0.0633467	0.322163	TB_M6	-0.689098	0.49438	0.555733	Healthy	-1.68305	0.0970198	0.1985	negative
PWY-5415: catechol degradation I (meta-cleavage pathway)	1.35205	0.183116	0.260757	TB_M0	-0.231822	0.817682	0.932176	Healthy	0.247771	0.805415	0.9124	TB_M6	0.774744	0.442635	0.508529	TB_M15	-0.937973	0.351627	0.492832	negative
DENOVOPURINE2-PWY: superpathway of purine nucleotides de novo biosynthesis II	1.325	0.19186	0.27212	TB_M0	1.03857	0.304321	0.605241	TB_M2	1.79455	0.0792979	0.348519	TB_M6	5.35639	2.94804e-06	2.07897e-05	TB_M15	4.4418	3.42317e-05	0.000937422	positive
TRNA-CHARGING-PWY: tRNA charging	-1.30875	0.197263	0.278673	Healthy	-1.38396	0.172907	0.456725	Healthy	0.0821709	0.934867	0.967479	TB_M6	2.21468	0.0320075	0.0699438	TB_M15	4.55707	2.25832e-05	0.000719712	positive
PWY-6122: 5-aminoimidazole ribonucleotide biosynthesis II	1.2587	0.214631	0.300821	TB_M0	2.06644	0.044322	0.246541	TB_M2	2.32467	0.0245579	0.213234	TB_M6	4.83218	1.67494e-05	0.000104317	TB_M15	0.917377	0.362235	0.503734	positive
PWY-6277: superpathway of 5-aminoimidazole ribonucleotide biosynthesis	1.2587	0.214631	0.300821	TB_M0	2.06644	0.044322	0.246541	TB_M2	2.32467	0.0245579	0.213234	TB_M6	4.83218	1.67494e-05	0.000104317	TB_M15	0.917377	0.362235	0.503734	positive
PWY-7560: methylerythritol phosphate pathway II	1.24052	0.221213	0.30883	TB_M0	-0.830786	0.410295	0.720904	Healthy	-0.116491	0.90777	0.958216	Healthy	0.0530253	0.957952	0.960658	TB_M15	-0.216911	0.828937	0.881695	negative
PWY-6270: isoprene biosynthesis I	1.21172	0.231945	0.322549	TB_M0	-0.848528	0.400445	0.719992	Healthy	-0.0967308	0.92336	0.966813	Healthy	0.156697	0.876201	0.891264	TB_M15	-0.0709679	0.943635	0.957077	negative
PWY-724: superpathway of L-lysine, L-threonine and L-methionine biosynthesis II	1.19689	0.237618	0.329152	TB_M0	3.12433	0.00305057	0.123391	TB_M2	2.47342	0.0171361	0.209116	TB_M6	6.47178	6.82565e-08	8.07702e-07	TB_M15	3.75935	0.000359916	0.00427101	positive
PWY-7208: superpathway of pyrimidine nucleobases salvage	1.19002	0.240277	0.331545	TB_M0	0.628903	0.532457	0.831381	TB_M2	1.68946	0.0979	0.39605	TB_M6	3.36712	0.00158621	0.00568791	TB_M15	3.49702	0.000840176	0.0083084	positive
PWY-5177: glutaryl-CoA degradation	1.18468	0.242365	0.333135	TB_M0	1.18828	0.240693	0.519633	TB_M2	2.51348	0.0155199	0.209116	TB_M6	6.68826	3.27884e-08	5.06081e-07	TB_M15	4.76198	1.06569e-05	0.000474234	positive
PEPTIDOGLYCANSYN-PWY: peptidoglycan biosynthesis I (meso-diaminopimelate containing)	-1.18047	0.244016	0.333454	Healthy	0.858293	0.395087	0.717356	TB_M2	0.20191	0.840877	0.927688	TB_M6	2.98854	0.0045729	0.0137574	TB_M15	3.32574	0.0014337	0.0118697	positive
PWY-7456: mannan degradation	-1.17932	0.24447	0.333454	Healthy	-0.639935	0.525322	0.823854	Healthy	-1.11627	0.270105	0.649549	Healthy	2.56098	0.0139436	0.0358695	TB_M15	3.87512	0.000244969	0.0036337	positive
PWY-6151: S-adenosyl-L-methionine cycle I	1.15802	0.252965	0.343724	TB_M0	2.4363	0.0186821	0.195613	TB_M2	2.35091	0.0230693	0.210582	TB_M6	6.09945	2.4101e-07	2.67371e-06	TB_M15	2.05805	0.0434789	0.127921	positive
PWY-7209: superpathway of pyrimidine ribonucleosides degradation	1.14214	0.259435	0.351174	TB_M0	2.49986	0.0159726	0.177695	TB_M2	1.80545	0.077551	0.348519	TB_M6	2.68576	0.0101686	0.028202	TB_M15	-0.148973	0.882022	0.909064	negative
PYRIDOXSYN-PWY: pyridoxal 5'-phosphate biosynthesis I	1.12859	0.265052	0.357418	TB_M0	0.92631	0.359017	0.672685	TB_M2	-1.03089	0.307982	0.69515	Healthy	1.72105	0.092267	0.168839	TB_M15	0.72971	0.468111	0.599451	positive
PWY-7039: phosphatidate metabolism, as a signaling molecule	1.1234	0.267226	0.35899	TB_M0	0.303585	0.762784	0.932176	TB_M2	0.918746	0.363021	0.727611	TB_M6	1.10255	0.276217	0.386753	TB_M15	-1.15723	0.251288	0.383942	negative
PWY-6386: UDP-N-acetylmuramoyl-pentapeptide biosynthesis II (lysine-containing)	-1.05426	0.297391	0.397223	Healthy	0.762777	0.449408	0.758243	TB_M2	0.321558	0.749244	0.889207	TB_M6	3.05806	0.00378275	0.012098	TB_M15	3.35385	0.00131472	0.0114156	positive
PWY66-398: TCA cycle III (animals)	1.0531	0.297917	0.397223	TB_M0	-0.392787	0.696253	0.922109	Healthy	0.178032	0.85948	0.938573	TB_M6	0.84081	0.405	0.484091	TB_M15	0.534173	0.59499	0.696677	positive
PWY-6387: UDP-N-acetylmuramoyl-pentapeptide biosynthesis I (meso-diaminopimelate containing)	-1.04534	0.301447	0.400429	Healthy	0.714976	0.478161	0.774929	TB_M2	0.184518	0.854418	0.935916	TB_M6	3.02038	0.00419351	0.013135	TB_M15	3.38933	0.00117784	0.0107516	positive
COA-PWY-1: coenzyme A biosynthesis II (mammalian)	1.03917	0.304278	0.402688	TB_M0	2.60314	0.0123216	0.165705	TB_M2	1.68264	0.099221	0.396884	TB_M6	5.41956	2.38619e-06	1.80234e-05	TB_M15	2.84503	0.00588523	0.0347604	positive
PWY-2941: L-lysine biosynthesis II	-1.03412	0.306606	0.404266	Healthy	0.768764	0.44588	0.758243	TB_M2	-0.50863	0.613442	0.824096	Healthy	-2.04252	0.0471197	0.0966907	Healthy	-1.74683	0.0852493	0.183932	negative
PWY-5103: L-isoleucine biosynthesis III	1.02885	0.309047	0.40598	TB_M0	2.52273	0.0150883	0.173272	TB_M2	1.09804	0.2779	0.650254	TB_M6	3.66645	0.00065921	0.00262943	TB_M15	1.70892	0.0920937	0.192855	positive
PANTO-PWY: phosphopantothenate biosynthesis I	1.01452	0.315756	0.413269	TB_M0	0.202185	0.840644	0.932176	TB_M2	-0.0377634	0.97004	0.987815	Healthy	3.38261	0.001517	0.00554086	TB_M15	3.50352	0.000823053	0.0083084	positive
PWY-5695: urate biosynthesis/inosine 5'-phosphate degradation	1.00045	0.322442	0.420474	TB_M0	0.188363	0.851403	0.932176	TB_M2	0.595131	0.554673	0.781854	TB_M6	3.74285	0.000524157	0.00216367	TB_M15	4.1147	0.000108371	0.00241125	positive
PWY-7391: isoprene biosynthesis II (engineered)	-0.992628	0.326199	0.42382	Healthy	-2.07453	0.0435316	0.246541	Healthy	-1.22025	0.228589	0.609859	Healthy	-0.707019	0.483282	0.548132	Healthy	0.983606	0.328848	0.467769	positive
PWY-7187: pyrimidine deoxyribonucleotides de novo biosynthesis II	0.989177	0.327866	0.424437	TB_M0	1.47984	0.145587	0.434934	TB_M2	1.80548	0.0775458	0.348519	TB_M6	3.65641	0.000679279	0.00267938	TB_M15	2.5627	0.012639	0.0633732	positive
PWY-6123: inosine-5'-phosphate biosynthesis I	0.967571	0.338431	0.43495	TB_M0	1.38269	0.173294	0.456725	TB_M2	0.0459512	0.963548	0.987815	TB_M6	2.71331	0.00947334	0.0266908	TB_M15	2.1084	0.0387388	0.122717	positive
PWY-7228: superpathway of guanosine nucleotides de novo biosynthesis I	0.967613	0.33841	0.43495	TB_M0	0.617196	0.540084	0.832337	TB_M2	1.31263	0.195819	0.576415	TB_M6	3.76515	0.000490059	0.00204672	TB_M15	3.7663	0.000351762	0.00427101	positive
PWY-7371: 1,4-dihydroxy-6-naphthoate biosynthesis II	-0.953047	0.345658	0.442641	Healthy	-0.253572	0.800932	0.932176	Healthy	1.27709	0.20798	0.592328	TB_M6	1.48527	0.144603	0.242142	TB_M15	1.87911	0.0645799	0.158555	positive
OANTIGEN-PWY: O-antigen building blocks biosynthesis (E. coli)	0.948434	0.347974	0.44401	TB_M0	3.01959	0.00408282	0.123391	TB_M2	0.890244	0.377968	0.727738	TB_M6	2.99243	0.00452485	0.0137574	TB_M15	0.294483	0.769299	0.837525	positive
PWY-5656: mannosylglycerate biosynthesis I	0.933034	0.355782	0.449604	TB_M0	0.619732	0.538427	0.832337	TB_M2	-0.482242	0.631921	0.829644	Healthy	0.553728	0.582568	0.626702	TB_M15	-0.749931	0.455922	0.58595	negative
PWY-6595: superpathway of guanosine nucleotides degradation (plants)	0.929851	0.35741	0.449604	TB_M0	0.263545	0.793283	0.932176	TB_M2	-0.151219	0.880464	0.952721	Healthy	0.929762	0.357568	0.443453	TB_M15	0.577388	0.565612	0.666748	positive
PWY-7197: pyrimidine deoxyribonucleotide phosphorylation	0.931183	0.356728	0.449604	TB_M0	0.402116	0.689421	0.922109	TB_M2	0.856421	0.396205	0.737626	TB_M6	2.43247	0.019132	0.0471657	TB_M15	2.83368	0.00607469	0.0348805	positive
PWY-821: superpathway of sulfur amino acid biosynthesis (Saccharomyces cerevisiae)	0.933495	0.355547	0.449604	TB_M0	-0.0934896	0.925912	0.970169	Healthy	-0.782293	0.438051	0.742834	Healthy	1.22975	0.225326	0.338944	TB_M15	0.886247	0.378655	0.508683	positive
PWY-5104: L-isoleucine biosynthesis IV	-0.920468	0.362237	0.4519	Healthy	-2.25796	0.0286326	0.231216	Healthy	-0.346053	0.730881	0.87706	Healthy	-0.0419242	0.966749	0.966749	Healthy	1.52157	0.132824	0.250186	positive
PWY-6124: inosine-5'-phosphate biosynthesis II	0.917833	0.3636	0.4519	TB_M0	0.831795	0.409731	0.720904	TB_M2	-0.201889	0.840893	0.927688	Healthy	2.37743	0.0218456	0.0520483	TB_M15	2.27297	0.0262406	0.104559	positive
PWY-6263: superpathway of menaquinol-8 biosynthesis II	-0.923519	0.360663	0.4519	Healthy	-0.195006	0.846229	0.932176	Healthy	-2.01334	0.049951	0.291517	Healthy	1.46956	0.148796	0.246835	TB_M15	2.76989	0.00724828	0.0403186	positive
PWY-6700: queuosine biosynthesis	-0.916458	0.364312	0.4519	Healthy	-0.392092	0.696762	0.922109	Healthy	0.124339	0.901588	0.958106	TB_M6	3.39449	0.0014659	0.00542078	TB_M15	5.03683	3.80937e-06	0.000205036	positive
P124-PWY: Bifidobacterium shunt	0.901478	0.372134	0.459999	TB_M0	1.90936	0.0623307	0.279647	TB_M2	1.54408	0.129422	0.465396	TB_M6	-2.14815	0.037247	0.0791778	Healthy	-1.76389	0.0823095	0.179768	negative
PWY-7117: C4 photosynthetic carbon assimilation cycle, PEPCK type	-0.887975	0.379276	0.467205	Healthy	0.0987619	0.921747	0.970169	TB_M2	0.756612	0.45314	0.742834	TB_M6	-1.98812	0.0530418	0.103461	Healthy	-1.10604	0.272665	0.403909	negative
PWY-5667: CDP-diacylglycerol biosynthesis I	0.880904	0.38305	0.468612	TB_M0	0.579287	0.565162	0.859819	TB_M2	0.722473	0.473661	0.742834	TB_M6	4.42676	6.23296e-05	0.000327489	TB_M15	3.92221	0.000209111	0.00324297	positive
PWY0-1319: CDP-diacylglycerol biosynthesis II	0.88241	0.382245	0.468612	TB_M0	0.580679	0.564231	0.859819	TB_M2	0.723063	0.473302	0.742834	TB_M6	4.43157	6.13757e-05	0.000327489	TB_M15	3.92415	0.000207748	0.00324297	positive
PWY490-3: nitrate reduction VI (assimilatory)	0.858687	0.395064	0.481654	TB_M0	1.72436	0.0912152	0.331353	TB_M2	0.685809	0.496276	0.757196	TB_M6	1.15121	0.255865	0.371615	TB_M15	0.271905	0.786531	0.85108	positive
PWY-5692: allantoin degradation to glyoxylate II	0.848728	0.400525	0.484989	TB_M0	-0.227054	0.821366	0.932176	Healthy	0.269268	0.788927	0.902125	TB_M6	-0.174494	0.862278	0.879623	Healthy	-0.615089	0.540579	0.64671	negative
URDEGR-PWY: superpathway of allantoin degradation in plants	0.848728	0.400525	0.484989	TB_M0	-0.227054	0.821366	0.932176	Healthy	0.269268	0.788927	0.902125	TB_M6	-0.174494	0.862278	0.879623	Healthy	-0.615089	0.540579	0.64671	negative
PWY-4702: phytate degradation I	0.838025	0.406446	0.490491	TB_M0	0.114748	0.909133	0.96039	TB_M2	-0.911359	0.366858	0.727611	Healthy	-0.54815	0.586359	0.628875	Healthy	-1.51766	0.133804	0.250707	negative
PWY-5910: superpathway of geranylgeranyldiphosphate biosynthesis I (via mevalonate)	-0.82977	0.411049	0.49437	Healthy	-2.61171	0.0120558	0.165705	Healthy	-0.499118	0.620075	0.826766	Healthy	-1.26808	0.211438	0.324938	Healthy	0.485599	0.628836	0.723559	positive
BRANCHED-CHAIN-AA-SYN-PWY: superpathway of branched amino acid biosynthesis	0.813013	0.420491	0.503543	TB_M0	2.16528	0.0354749	0.236662	TB_M2	1.31234	0.195916	0.576415	TB_M6	4.06796	0.00019356	0.000904127	TB_M15	1.73004	0.0882277	0.188078	positive
CITRULBIO-PWY: L-citrulline biosynthesis	0.80874	0.42292	0.503543	TB_M0	0.552695	0.583092	0.868538	TB_M2	0.0837694	0.933603	0.967479	TB_M6	-0.571172	0.570789	0.61951	Healthy	-1.23991	0.219334	0.359501	negative
PWY-6588: pyruvate fermentation to acetone	0.810943	0.421667	0.503543	TB_M0	0.238241	0.81273	0.932176	TB_M2	-0.487941	0.62791	0.829644	Healthy	1.06538	0.292514	0.403319	TB_M15	-0.314409	0.754187	0.823591	negative
PWY-5367: petroselinate biosynthesis	0.782036	0.438289	0.519442	TB_M0	1.50179	0.139841	0.421894	TB_M2	2.44801	0.0182393	0.209116	TB_M6	3.84499	0.000384638	0.0016652	TB_M15	1.51122	0.135435	0.252434	positive
PWY-5686: UMP biosynthesis	0.780486	0.439191	0.519442	TB_M0	2.58526	0.0128933	0.165705	TB_M2	2.10612	0.0406807	0.256511	TB_M6	6.00094	3.36402e-07	3.56088e-06	TB_M15	3.33776	0.00138164	0.0117111	positive
PWY-6549: L-glutamine biosynthesis III	-0.77428	0.442814	0.521993	Healthy	-1.53583	0.131284	0.409975	Healthy	1.11435	0.270918	0.649549	TB_M6	-2.3248	0.0247595	0.0570754	Healthy	-0.17394	0.862437	0.897742	negative
PWY-4984: urea cycle	0.676672	0.502078	0.5899	TB_M0	0.536364	0.594237	0.881451	TB_M2	-0.256535	0.798681	0.908404	Healthy	-0.768988	0.446009	0.510752	Healthy	-1.2924	0.200658	0.333805	negative
TRPSYN-PWY: L-tryptophan biosynthesis	0.660464	0.512323	0.599957	TB_M0	1.30082	0.199663	0.504113	TB_M2	-0.430783	0.668638	0.859418	Healthy	0.196556	0.84508	0.867062	TB_M15	-1.13808	0.259139	0.392568	negative
PWY-6737: starch degradation V	0.652446	0.517433	0.603955	TB_M0	2.16571	0.03544	0.236662	TB_M2	2.10186	0.0410705	0.256511	TB_M6	6.51924	5.81178e-08	7.3685e-07	TB_M15	3.28915	0.0016038	0.0129762	positive
SER-GLYSYN-PWY: superpathway of L-serine and glycine biosynthesis I	0.644767	0.522352	0.607703	TB_M0	0.313314	0.755428	0.932176	TB_M2	0.753849	0.454781	0.742834	TB_M6	2.00223	0.0514477	0.101466	TB_M15	2.19891	0.0313411	0.109387	positive
PWY-7115: C4 photosynthetic carbon assimilation cycle, NAD-ME type	-0.638545	0.526356	0.610367	Healthy	-0.960145	0.341896	0.650882	Healthy	-0.0158633	0.987412	0.990193	Healthy	-2.01308	0.0502497	0.100404	Healthy	-0.908193	0.367031	0.506314	negative
PWY-101: photosynthesis light reactions	-0.633246	0.529778	0.612341	Healthy	-0.395536	0.694237	0.922109	Healthy	-0.029346	0.976716	0.987815	Healthy	-1.20704	0.233865	0.347372	Healthy	-0.638964	0.525025	0.641919	negative
1CMET2-PWY: N10-formyl-tetrahydrofolate biosynthesis	0.628284	0.532994	0.614065	TB_M0	1.3786	0.174545	0.456725	TB_M2	0.207394	0.836618	0.927688	TB_M6	2.35819	0.0228732	0.0541333	TB_M15	1.73028	0.0881836	0.188078	positive
PWY-4981: L-proline biosynthesis II (from arginine)	-0.607138	0.546811	0.627951	Healthy	0.488244	0.627647	0.904625	TB_M2	0.527316	0.600509	0.814998	TB_M6	-1.39879	0.168886	0.268854	Healthy	-0.837298	0.405402	0.538519	negative
PWY-7383: anaerobic energy metabolism (invertebrates, cytosol)	0.603196	0.549407	0.628903	TB_M0	-0.497999	0.620807	0.902071	Healthy	-0.332425	0.741078	0.885315	Healthy	2.60745	0.0124089	0.0329212	TB_M15	3.57861	0.000647846	0.00698888	positive
PWY-3841: folate transformations II	0.557355	0.580047	0.661848	TB_M0	1.75206	0.0862852	0.325856	TB_M2	0.350555	0.727523	0.87706	TB_M6	2.64811	0.0111947	0.030107	TB_M15	1.69117	0.0954517	0.196421	positive
PWY-5100: pyruvate fermentation to acetate and lactate II	0.545612	0.588028	0.668811	TB_M0	0.842089	0.404003	0.720904	TB_M2	1.78725	0.0804864	0.349429	TB_M6	2.8433	0.00674724	0.0199606	TB_M15	1.93479	0.0572397	0.149833	positive
ARGORNPROST-PWY: arginine, ornithine and proline interconversion	-0.510046	0.612512	0.694441	Healthy	-2.21051	0.0319738	0.232299	Healthy	-1.31663	0.194484	0.576415	Healthy	0.0958666	0.924062	0.935288	TB_M15	1.70171	0.0934454	0.193945	positive
CENTFERM-PWY: pyruvate fermentation to butanoate	0.496958	0.621638	0.700327	TB_M0	-2.87621	0.00603257	0.124267	Healthy	0.420681	0.675947	0.859418	TB_M6	1.43479	0.158418	0.25563	TB_M15	1.64912	0.103805	0.208783	positive
PWY-2942: L-lysine biosynthesis III	-0.49943	0.61991	0.700327	Healthy	1.23477	0.223054	0.512306	TB_M2	1.12914	0.264692	0.649549	TB_M6	3.82605	0.000407463	0.00174276	TB_M15	3.78346	0.000332381	0.00427101	positive
PWY-7392: taxadiene biosynthesis (engineered)	-0.490408	0.626228	0.703272	Healthy	-1.27539	0.208441	0.505577	Healthy	-0.421339	0.67547	0.859418	Healthy	2.16384	0.0359474	0.0773414	TB_M15	3.64543	0.000522298	0.00581057	positive
GLUDEG-I-PWY: GABA shunt	0.481292	0.632641	0.707605	TB_M0	0.554898	0.581596	0.868538	TB_M2	-1.02783	0.309404	0.69515	Healthy	1.25813	0.21498	0.328957	TB_M15	0.463315	0.64464	0.72624	positive
PWY-5345: superpathway of L-methionine biosynthesis (by sulfhydrylation)	0.478255	0.634784	0.707605	TB_M0	-0.411459	0.682606	0.922109	Healthy	-1.02553	0.310475	0.69515	Healthy	1.3886	0.171946	0.272503	TB_M15	2.239	0.0284813	0.104559	positive
PWY-7196: superpathway of pyrimidine ribonucleosides salvage	0.476464	0.636049	0.707605	TB_M0	2.14158	0.0374414	0.236662	TB_M2	1.79937	0.0785213	0.348519	TB_M6	3.48721	0.00111971	0.00427416	TB_M15	2.84967	0.00580934	0.0347604	positive
3-HYDROXYPHENYLACETATE-DEGRADATION-PWY: 4-hydroxyphenylacetate degradation	0.472571	0.638803	0.708455	TB_M0	-0.714012	0.478751	0.774929	Healthy	-0.644869	0.522215	0.769719	Healthy	-0.568787	0.572393	0.61951	Healthy	-1.01214	0.315114	0.452341	negative
METHANOGENESIS-PWY: methanogenesis from H2 and CO2	-0.462902	0.645666	0.711043	Healthy	-2.02559	0.0485055	0.264409	Healthy	-0.736312	0.465279	0.742834	Healthy	-0.813951	0.420057	0.491963	Healthy	0.165198	0.869285	0.902232	positive
P162-PWY: L-glutamate degradation V (via hydroxyglutarate)	-0.461121	0.646933	0.711043	Healthy	-2.581	0.013033	0.165705	Healthy	-0.490609	0.626036	0.829644	Healthy	3.93955	0.000287971	0.00127787	TB_M15	5.97217	9.91577e-08	1.76501e-05	positive
PWY-6590: superpathway of Clostridium acetobutylicum acidogenic fermentation	0.460845	0.647129	0.711043	TB_M0	-2.86285	0.00625282	0.124267	Healthy	0.423755	0.67372	0.859418	TB_M6	1.49014	0.14332	0.241559	TB_M15	1.75429	0.0839531	0.18224	positive
PWY66-399: gluconeogenesis III	-0.45144	0.653841	0.716207	Healthy	-1.46142	0.150556	0.434934	Healthy	-1.38161	0.173765	0.547092	Healthy	2.44525	0.0185472	0.0460436	TB_M15	4.65876	1.5585e-05	0.000554825	positive
PWY-5030: L-histidine degradation III	0.443583	0.65947	0.718879	TB_M0	0.559611	0.578402	0.868538	TB_M2	0.642901	0.52348	0.769719	TB_M6	4.65015	3.03312e-05	0.000176518	TB_M15	4.00234	0.000159369	0.00304645	positive
PWY-7663: gondoate biosynthesis (anaerobic)	0.4424	0.660319	0.718879	TB_M0	0.379945	0.705698	0.923634	TB_M2	-0.0357844	0.971609	0.987815	Healthy	2.66879	0.0106198	0.0290003	TB_M15	3.47467	0.000901635	0.00853931	positive
PWY0-845: superpathway of pyridoxal 5'-phosphate biosynthesis and salvage	0.437073	0.664148	0.720844	TB_M0	0.854863	0.396964	0.717356	TB_M2	-0.743252	0.461109	0.742834	Healthy	1.45272	0.153396	0.250947	TB_M15	1.08518	0.281733	0.412745	positive
PWY-922: mevalonate pathway I	0.425908	0.672205	0.727371	TB_M0	-0.650977	0.518231	0.819957	Healthy	-0.0339915	0.973031	0.987815	Healthy	-1.37823	0.175102	0.276272	Healthy	-1.09874	0.275816	0.405745	negative
PWY-7286: 7-(3-amino-3-carboxypropyl)-wyosine biosynthesis	-0.405785	0.686823	0.740937	Healthy	-1.99134	0.0522735	0.264409	Healthy	-0.73503	0.466052	0.742834	Healthy	-1.15756	0.253291	0.371615	Healthy	-0.412076	0.681599	0.758279	negative
LACTOSECAT-PWY: lactose and galactose degradation I	-0.385983	0.701328	0.752603	Healthy	0.244463	0.807936	0.932176	TB_M2	1.21877	0.229145	0.609859	TB_M6	-0.321997	0.74898	0.77293	Healthy	-0.05109	0.959406	0.964826	negative
PWY-6167: flavin biosynthesis II (archaea)	-0.385252	0.701866	0.752603	Healthy	-2.10005	0.0411186	0.246541	Healthy	-1.00517	0.320073	0.70337	Healthy	-1.0042	0.320771	0.421827	Healthy	-0.235898	0.814232	0.875729	negative
PWY-5097: L-lysine biosynthesis VI	-0.368557	0.714186	0.763514	Healthy	1.27705	0.207857	0.505577	TB_M2	1.28748	0.204367	0.58673	TB_M6	4.00531	0.000235097	0.00108389	TB_M15	3.92163	0.000209518	0.00324297	positive
PWY-6385: peptidoglycan biosynthesis III (mycobacteria)	0.352749	0.725923	0.773739	TB_M0	1.1816	0.243307	0.519633	TB_M2	0.802496	0.426393	0.741094	TB_M6	3.87746	0.000348359	0.00152676	TB_M15	4.07036	0.000126267	0.00264419	positive
PWY-7221: guanosine ribonucleotides de novo biosynthesis	0.338219	0.736771	0.782956	TB_M0	1.87373	0.0671929	0.279647	TB_M2	2.01892	0.0493466	0.291517	TB_M6	5.40497	2.50572e-06	1.81537e-05	TB_M15	3.36837	0.00125697	0.011187	positive
PWY-5941: glycogen degradation II (eukaryotic)	-0.2921	0.771553	0.817478	Healthy	-0.462409	0.645921	0.908604	Healthy	-0.908122	0.368547	0.727611	Healthy	1.0615	0.294253	0.403319	TB_M15	1.62078	0.109763	0.217087	positive
HISDEG-PWY: L-histidine degradation I	-0.287784	0.774833	0.818518	Healthy	-0.999835	0.32251	0.630845	Healthy	0.5515	0.58396	0.806353	TB_M6	2.48853	0.0166845	0.0423072	TB_M15	3.82828	0.00028645	0.00392216	positive
GLUCONEO-PWY: gluconeogenesis I	-0.277756	0.782472	0.824142	Healthy	-1.56736	0.123738	0.390946	Healthy	-0.526998	0.600727	0.814998	Healthy	2.33375	0.0242408	0.056245	TB_M15	3.13355	0.00256221	0.0178852	positive
P42-PWY: incomplete reductive TCA cycle	0.270043	0.788362	0.827896	TB_M0	-1.20659	0.233627	0.517474	Healthy	-1.47992	0.145712	0.507092	Healthy	1.57222	0.123065	0.212077	TB_M15	2.69267	0.00894587	0.0468342	positive
PWY-6165: chorismate biosynthesis II (archaea)	-0.264467	0.792628	0.829928	Healthy	-1.50836	0.138155	0.420368	Healthy	-1.26564	0.212015	0.599028	Healthy	-0.947691	0.348463	0.435579	Healthy	-0.203806	0.839123	0.882578	negative
PWY-6703: preQ0 biosynthesis	0.261076	0.795225	0.830206	TB_M0	0.17857	0.859043	0.932176	TB_M2	-0.610847	0.544308	0.772006	Healthy	2.24268	0.0300047	0.0674156	TB_M15	3.15762	0.00238522	0.0169827	positive
PWY0-41: allantoin degradation IV (anaerobic)	0.256614	0.798646	0.831339	TB_M0	-0.426817	0.671461	0.922109	Healthy	-0.00447893	0.996446	0.996446	Healthy	-0.369443	0.71357	0.742154	Healthy	-0.202124	0.840432	0.882578	negative
ARGININE-SYN4-PWY: L-ornithine de novo biosynthesis	-0.246993	0.806037	0.835461	Healthy	0.172783	0.863564	0.932176	TB_M2	-0.817843	0.417663	0.741094	Healthy	0.530785	0.598237	0.639681	TB_M15	0.940123	0.350532	0.492832	positive
PWY-5022: 4-aminobutanoate degradation V	0.245352	0.807299	0.835461	TB_M0	-0.48094	0.632791	0.905537	Healthy	-0.300707	0.764993	0.90178	Healthy	1.42157	0.162202	0.259377	TB_M15	1.63562	0.10661	0.212028	positive
CRNFORCAT-PWY: creatinine degradation I	-0.228164	0.820553	0.846715	Healthy	1.20968	0.232452	0.517474	TB_M2	1.01323	0.316248	0.699281	TB_M6	1.02742	0.30984	0.419821	TB_M15	0.0161904	0.987131	0.987131	positive
NONMEVIPP-PWY: methylerythritol phosphate pathway I	-0.209077	0.835332	0.858302	Healthy	2.26966	0.0278574	0.230634	TB_M2	1.94074	0.0584325	0.308908	TB_M6	5.09028	7.15197e-06	4.70176e-05	TB_M15	3.21727	0.00199468	0.0157801	positive
PWY0-1479: tRNA processing	-0.207439	0.836603	0.858302	Healthy	-1.90851	0.0624427	0.279647	Healthy	0.954048	0.345046	0.727611	TB_M6	-0.0949962	0.924749	0.935288	Healthy	0.321268	0.749008	0.820451	positive
PWY-6785: hydrogen production VIII	0.177941	0.859568	0.879328	TB_M0	0.339875	0.735465	0.932176	TB_M2	0.0705853	0.944034	0.971318	TB_M6	-1.00398	0.320878	0.421827	Healthy	-1.02741	0.30792	0.443804	negative
PWY-6471: peptidoglycan biosynthesis IV (Enterococcus faecium)	0.170222	0.865599	0.88296	TB_M0	-1.24354	0.219837	0.511517	Healthy	-0.675835	0.502529	0.757196	Healthy	-0.928427	0.358252	0.443453	Healthy	-0.477078	0.634859	0.723559	negative
PWY-7219: adenosine ribonucleotides de novo biosynthesis	0.156294	0.8765	0.891526	TB_M0	1.97895	0.0536974	0.265504	TB_M2	2.0384	0.0472821	0.285295	TB_M6	5.27769	3.83455e-06	2.56842e-05	TB_M15	2.84676	0.00585683	0.0347604	positive
PWY-5101: L-isoleucine biosynthesis II	0.132304	0.895334	0.908088	TB_M0	-0.801896	0.426649	0.740913	Healthy	-0.371177	0.71221	0.87706	Healthy	0.0690599	0.945255	0.95061	TB_M15	0.611157	0.543163	0.64671	positive
PWY-5198: factor 420 biosynthesis	0.103708	0.917862	0.928292	TB_M0	-1.87116	0.0675551	0.279647	Healthy	-0.593666	0.555644	0.781854	Healthy	-1.01769	0.31439	0.421827	Healthy	-0.670075	0.505113	0.628742	negative
PWY0-1296: purine ribonucleosides degradation	-0.0965398	0.923521	0.931369	Healthy	-1.37842	0.174601	0.456725	Healthy	0.524674	0.602329	0.814998	TB_M6	2.06891	0.0444606	0.0923012	TB_M15	2.91522	0.00482933	0.0307007	positive
PWY-5973: cis-vaccenate biosynthesis	-0.0393999	0.968746	0.974219	Healthy	1.02492	0.310649	0.614395	TB_M2	1.03251	0.307231	0.69515	TB_M6	5.91597	4.48406e-07	4.08165e-06	TB_M15	5.02184	4.0316e-06	0.000205036	positive
HSERMETANA-PWY: L-methionine biosynthesis III	0.0350899	0.972163	0.974902	TB_M0	-0.0256588	0.979638	0.993593	Healthy	-0.271429	0.787275	0.902125	Healthy	0.905956	0.369894	0.450272	TB_M15	1.16522	0.248063	0.380648	positive
POLYAMINSYN3-PWY: superpathway of polyamine biosynthesis II	0.0108923	0.991358	0.991358	TB_M0	0.872091	0.387592	0.714852	TB_M2	0.62748	0.533447	0.769719	TB_M6	2.21793	0.0317688	0.0699438	TB_M15	3.17095	0.00229216	0.0169827	positive
